# Supplementary material for: cis-Bis(O-methyl­dithio­carbonato-κ2 S,S′)bis­(tri­phenyl­phosphane-κP)ruthenium(II)
Source: Acta Crystallogr Sect E Struct Rep Online. 2013 Jun 22;69(Pt 7):m408–9. doi: 10.1107/S1600536813016735 (PMC3772435; doi:10.1107/S1600536813016735)
Supplement: Supplementary file 1 [file e-69-0m408-sup1.cif]

##############################################################################
#                                                                            #
# This CIF contains the data in a paper accepted for publication in          #
# Acta Crystallographica Section E. It conforms to the requirements of       #
# Notes for Authors for Acta Crystallographica Section E, and has been       #
# peer reviewed under the auspices of the IUCr Commission on Journals.       #
#                                                                            #
# Full details of the Crystallographic Information File format               #
# are given in the paper "The Crystallographic Information File (CIF):       #
# a New Standard Archive File for Crystallography" by S. R. Hall, F. H.      #
# Allen and I. D. Brown [Acta Cryst. (1991), A47, 655-685].                  #
#                                                                            #
# The current version of the core CIF dictionary is obtainable from          #
# ftp://ftp.iucr.org/pub/cif_core.dic.                                       #
#                                                                            #
# Software is freely available for graphical display of the structure(s)     #
# in this CIF. For information consult the CIF software page                 #
# http://www.iucr.org/resources/cif/software.                                #
#                                                                            #
# This file may be used for bona fide research purposes within the           #
# scientific community so long as proper attribution is given to the journal # 
# article from which it was obtained.                                        #
#                                                                            #
##############################################################################
data_I
_audit_creation_method     SHELXL
_chemical_name_systematic
;\
<i>cis</i>-Bis(<i>O</i>-methyldithiocarbonato-\
\k^2^<i>S</i>,<i>S</i>')bis(triphenylphosphane-\k<i>P</i>)ruthenium(II)
;
_chemical_name_common     ?
_chemical_formula_moiety     'C40 H36 O2 P2 Ru S4'
_chemical_formula_sum     'C40 H36 O2 P2 Ru S4'
_chemical_formula_iupac     '[Ru (C2 H3 O S2)2 (C18 H15 P)2]'
_chemical_formula_weight     839.94
_chemical_melting_point     ?
_space_group_crystal_system     orthorhombic
_space_group_name_H-M_alt     'P b c a'
_space_group_name_Hall     '-P 2ac 2ab'
loop_
    _space_group_symop_operation_xyz
    'x, y, z'
    '-x+1/2, -y, z+1/2'
    '-x, y+1/2, -z+1/2'
    'x+1/2, -y+1/2, -z'
    '-x, -y, -z'
    'x-1/2, y, -z-1/2'
    'x, -y-1/2, z-1/2'
    '-x-1/2, y-1/2, z'
_cell_length_a     10.7285(3)
_cell_length_b     18.5470(4)
_cell_length_c     38.0785(9)
_cell_angle_alpha     90
_cell_angle_beta     90
_cell_angle_gamma     90
_cell_volume     7576.9(3)
_cell_formula_units_Z     8
_cell_measurement_reflns_used     4576
_cell_measurement_theta_min     2.26
_cell_measurement_theta_max     22.67
_cell_measurement_temperature     298(2)
_exptl_crystal_description     prism
_exptl_crystal_colour     brown
_exptl_crystal_size_max     0.318
_exptl_crystal_size_mid     0.206
_exptl_crystal_size_min     0.180
_exptl_crystal_density_diffrn     1.473
_exptl_crystal_density_meas     .
_exptl_crystal_density_method     'not measured'
_exptl_crystal_F_000     3440
_exptl_absorpt_coefficient_mu     0.753
_exptl_absorpt_correction_type     multi-scan
_exptl_absorpt_process_details     '(SADABS; Bruker, 2007)'
_shelx_estimated_absorpt_T_min     0.796
_shelx_estimated_absorpt_T_max     0.876
_exptl_absorpt_correction_T_min     0.6650
_exptl_absorpt_correction_T_max     0.7452
_exptl_special_details     ?
_diffrn_ambient_temperature     298(2)
_diffrn_radiation_type     MoK\a
_diffrn_radiation_wavelength     0.71073
_diffrn_measurement_device_type     'Bruker SMART APEX CCD area-detector'
_diffrn_measurement_method     'omega scans'
_diffrn_detector_area_resol_mean     0.83
_diffrn_reflns_number     31337
_diffrn_reflns_av_R_equivalents     0.0480
_diffrn_reflns_theta_min     2.139
_diffrn_reflns_theta_max     25.349
_diffrn_reflns_theta_full     25.242
_diffrn_measured_fraction_theta_max     0.998
_diffrn_measured_fraction_theta_full     0.999
_diffrn_reflns_limit_h_min     -12
_diffrn_reflns_limit_h_max     12
_diffrn_reflns_limit_k_min     -22
_diffrn_reflns_limit_k_max     11
_diffrn_reflns_limit_l_min     -45
_diffrn_reflns_limit_l_max     44
_refine_special_details     ?
_reflns_number_total     6924
_reflns_number_gt     4970
_reflns_threshold_expression     'I>2\s(I)'
_refine_ls_structure_factor_coef     Fsqd
_refine_ls_matrix_type     full
_refine_ls_R_factor_all     0.0637
_refine_ls_R_factor_gt     0.0390
_refine_ls_wR_factor_gt     0.0843
_refine_ls_wR_factor_ref     0.0967
_refine_ls_goodness_of_fit_ref     1.032
_refine_ls_restrained_S_all     1.032
_refine_ls_number_reflns     6924
_refine_ls_number_parameters     444
_refine_ls_number_restraints     0
_refine_ls_hydrogen_treatment     constr
_refine_ls_weighting_scheme     calc
_refine_ls_weighting_details
;
 w=1/[\s^2^(Fo^2^)+(0.0395P)^2^+3.2859P]
 where P=(Fo^2^+2Fc^2^)/3
;
_atom_sites_solution_hydrogens     geom
_atom_sites_solution_primary     ?
_atom_sites_solution_secondary     ?
_refine_ls_shift/su_max     0.001
_refine_ls_shift/su_mean     0.000
_refine_diff_density_max     0.446
_refine_diff_density_min     -0.524
_refine_ls_extinction_method     none
_refine_ls_extinction_coef     .
loop_
    _atom_type_symbol
    _atom_type_description
    _atom_type_scat_dispersion_real
    _atom_type_scat_dispersion_imag
    _atom_type_scat_source
    'C' 'C' 0.0033 0.0016
                         'International Tables Vol C Tables 4.2.6.8 and 6.1.1.4'
    'H' 'H' 0.0000 0.0000
                         'International Tables Vol C Tables 4.2.6.8 and 6.1.1.4'
    'O' 'O' 0.0106 0.0060
                         'International Tables Vol C Tables 4.2.6.8 and 6.1.1.4'
    'P' 'P' 0.1023 0.0942
                         'International Tables Vol C Tables 4.2.6.8 and 6.1.1.4'
    'S' 'S' 0.1246 0.1234
                         'International Tables Vol C Tables 4.2.6.8 and 6.1.1.4'
    'Ru' 'Ru' -1.2594 0.8363
                         'International Tables Vol C Tables 4.2.6.8 and 6.1.1.4'
_computing_data_collection     'APEX2 (Bruker, 2007)'
_computing_cell_refinement     'SAINT (Bruker, 2007)'
_computing_data_reduction     'SAINT (Bruker, 2007)'
_computing_structure_solution     'SHELXS97 (Sheldrick, 2008)'
_computing_structure_refinement     'SHELXL97 (Sheldrick, 2008)'
_computing_molecular_graphics
;
<i>ORTEP-3 for Windows</i> (Farrugia, 2012) and
<i>DIAMOND</i> (Brandenburg, 2006)
;
_computing_publication_material
               '<i>SHELXTL</i> (Sheldrick, 2008) and <i>PLATON</i> (Spek, 2009)'
loop_
    _atom_site_type_symbol
    _atom_site_label
    _atom_site_fract_x
    _atom_site_fract_y
    _atom_site_fract_z
    _atom_site_U_iso_or_equiv
    _atom_site_adp_type
    _atom_site_calc_flag
    _atom_site_occupancy
    _atom_site_disorder_assembly
    _atom_site_disorder_group
    Ru Ru1 0.49018(2) 0.22296(2) 0.12872(2) 0.03379(10) Uani d 1 . .
    S S1 0.53986(10) 0.34881(5) 0.13361(3) 0.0530(3) Uani d 1 . .
    S S2 0.65542(9) 0.23693(6) 0.17272(3) 0.0584(3) Uani d 1 . .
    S S3 0.51741(8) 0.09579(5) 0.12028(2) 0.0433(2) Uani d 1 . .
    S S4 0.66125(9) 0.20447(5) 0.08736(3) 0.0510(3) Uani d 1 . .
    P P1 0.36233(8) 0.23769(5) 0.08017(2) 0.0360(2) Uani d 1 . .
    P P2 0.34169(8) 0.20338(5) 0.17305(2) 0.0349(2) Uani d 1 . .
    C C1 0.6547(3) 0.3238(2) 0.16107(10) 0.0559(11) Uani d 1 . .
    O O2 0.7348(3) 0.3757(2) 0.17080(9) 0.0946(11) Uani d 1 . .
    C C3 0.8371(5) 0.3540(3) 0.19023(15) 0.123(2) Uani d 1 . .
    H H3A 0.8095 0.3302 0.2112 0.185 Uiso calc 1 . .
    H H3B 0.8861 0.3954 0.1964 0.185 Uiso calc 1 . .
    H H3C 0.8868 0.3214 0.1765 0.185 Uiso calc 1 . .
    C C4 0.6404(3) 0.1166(2) 0.09494(9) 0.0465(9) Uani d 1 . .
    O O5 0.7202(3) 0.06898(15) 0.08116(8) 0.0700(8) Uani d 1 . .
    C C6 0.6966(5) -0.0058(2) 0.08750(13) 0.0940(17) Uani d 1 . .
    H H6A 0.6917 -0.0142 0.1123 0.141 Uiso calc 1 . .
    H H6B 0.7630 -0.0341 0.0777 0.141 Uiso calc 1 . .
    H H6C 0.6191 -0.0193 0.0767 0.141 Uiso calc 1 . .
    C C7 0.4101(3) 0.30357(18) 0.04616(9) 0.0411(8) Uani d 1 . .
    C C8 0.5228(4) 0.3396(2) 0.04596(10) 0.0560(11) Uani d 1 . .
    H H8 0.5794 0.3318 0.0641 0.067 Uiso calc 1 . .
    C C9 0.5527(4) 0.3872(2) 0.01924(11) 0.0688(12) Uani d 1 . .
    H H9 0.6290 0.4110 0.0196 0.083 Uiso calc 1 . .
    C C10 0.4715(5) 0.3995(2) -0.00764(12) 0.0671(12) Uani d 1 . .
    H H10 0.4920 0.4317 -0.0255 0.081 Uiso calc 1 . .
    C C11 0.3592(4) 0.3641(2) -0.00824(10) 0.0633(12) Uani d 1 . .
    H H11 0.3038 0.3720 -0.0266 0.076 Uiso calc 1 . .
    C C12 0.3284(4) 0.3168(2) 0.01837(9) 0.0531(10) Uani d 1 . .
    H H12 0.2518 0.2933 0.0178 0.064 Uiso calc 1 . .
    C C13 0.3449(3) 0.15609(18) 0.05361(9) 0.0404(8) Uani d 1 . .
    C C14 0.2740(3) 0.09938(19) 0.06594(10) 0.0506(10) Uani d 1 . .
    H H14 0.2295 0.1049 0.0867 0.061 Uiso calc 1 . .
    C C15 0.2675(4) 0.0341(2) 0.04797(12) 0.0623(11) Uani d 1 . .
    H H15 0.2183 -0.0033 0.0565 0.075 Uiso calc 1 . .
    C C16 0.3334(4) 0.0255(2) 0.01798(14) 0.0738(14) Uani d 1 . .
    H H16 0.3297 -0.0181 0.0060 0.089 Uiso calc 1 . .
    C C17 0.4059(4) 0.0807(3) 0.00510(12) 0.0733(13) Uani d 1 . .
    H H17 0.4507 0.0743 -0.0156 0.088 Uiso calc 1 . .
    C C18 0.4124(4) 0.1461(2) 0.02284(10) 0.0555(10) Uani d 1 . .
    H H18 0.4618 0.1831 0.0141 0.067 Uiso calc 1 . .
    C C19 0.2034(3) 0.27155(17) 0.08636(9) 0.0382(8) Uani d 1 . .
    C C20 0.1884(3) 0.33041(18) 0.10886(10) 0.0473(9) Uani d 1 . .
    H H20 0.2575 0.3498 0.1202 0.057 Uiso calc 1 . .
    C C21 0.0722(4) 0.3602(2) 0.11449(11) 0.0633(11) Uani d 1 . .
    H H21 0.0630 0.3994 0.1295 0.076 Uiso calc 1 . .
    C C22 -0.0300(4) 0.3315(2) 0.09773(13) 0.0683(13) Uani d 1 . .
    H H22 -0.1087 0.3507 0.1020 0.082 Uiso calc 1 . .
    C C23 -0.0170(4) 0.2751(2) 0.07487(12) 0.0617(12) Uani d 1 . .
    H H23 -0.0863 0.2569 0.0632 0.074 Uiso calc 1 . .
    C C24 0.0991(3) 0.2452(2) 0.06914(9) 0.0477(9) Uani d 1 . .
    H H24 0.1074 0.2069 0.0535 0.057 Uiso calc 1 . .
    C C25 0.2161(3) 0.14138(17) 0.15982(8) 0.0363(8) Uani d 1 . .
    C C26 0.2377(3) 0.06684(18) 0.15944(9) 0.0432(9) Uani d 1 . .
    H H26 0.3124 0.0487 0.1681 0.052 Uiso calc 1 . .
    C C27 0.1490(4) 0.0200(2) 0.14633(9) 0.0525(10) Uani d 1 . .
    H H27 0.1652 -0.0292 0.1459 0.063 Uiso calc 1 . .
    C C28 0.0367(4) 0.0455(2) 0.13385(10) 0.0571(11) Uani d 1 . .
    H H28 -0.0227 0.0137 0.1252 0.069 Uiso calc 1 . .
    C C29 0.0132(3) 0.1184(2) 0.13428(10) 0.0534(10) Uani d 1 . .
    H H29 -0.0627 0.1358 0.1261 0.064 Uiso calc 1 . .
    C C30 0.1019(3) 0.16590(19) 0.14680(9) 0.0433(9) Uani d 1 . .
    H H30 0.0852 0.2151 0.1466 0.052 Uiso calc 1 . .
    C C31 0.2568(3) 0.27645(17) 0.19566(9) 0.0409(8) Uani d 1 . .
    C C32 0.3135(4) 0.34300(18) 0.19887(9) 0.0524(10) Uani d 1 . .
    H H32 0.3907 0.3511 0.1885 0.063 Uiso calc 1 . .
    C C33 0.2549(5) 0.3980(2) 0.21766(11) 0.0728(14) Uani d 1 . .
    H H33 0.2923 0.4432 0.2190 0.087 Uiso calc 1 . .
    C C34 0.1448(5) 0.3869(3) 0.23398(12) 0.0763(14) Uani d 1 . .
    H H34 0.1070 0.4239 0.2465 0.092 Uiso calc 1 . .
    C C35 0.0896(4) 0.3207(3) 0.23186(12) 0.0719(13) Uani d 1 . .
    H H35 0.0149 0.3124 0.2435 0.086 Uiso calc 1 . .
    C C36 0.1439(4) 0.2660(2) 0.21249(10) 0.0573(11) Uani d 1 . .
    H H36 0.1039 0.2217 0.2107 0.069 Uiso calc 1 . .
    C C37 0.4031(3) 0.15415(17) 0.21204(9) 0.0390(8) Uani d 1 . .
    C C38 0.3472(4) 0.1590(2) 0.24458(10) 0.0571(11) Uani d 1 . .
    H H38 0.2792 0.1895 0.2475 0.068 Uiso calc 1 . .
    C C39 0.3904(4) 0.1191(2) 0.27324(10) 0.0664(12) Uani d 1 . .
    H H39 0.3512 0.1236 0.2949 0.080 Uiso calc 1 . .
    C C40 0.4892(4) 0.0738(2) 0.26969(11) 0.0567(11) Uani d 1 . .
    H H40 0.5172 0.0468 0.2887 0.068 Uiso calc 1 . .
    C C41 0.5467(4) 0.0685(2) 0.23786(11) 0.0586(11) Uani d 1 . .
    H H41 0.6153 0.0383 0.2353 0.070 Uiso calc 1 . .
    C C42 0.5037(3) 0.1079(2) 0.20913(10) 0.0538(10) Uani d 1 . .
    H H42 0.5435 0.1031 0.1876 0.065 Uiso calc 1 . .
loop_
    _atom_site_aniso_label
    _atom_site_aniso_U_11
    _atom_site_aniso_U_22
    _atom_site_aniso_U_33
    _atom_site_aniso_U_12
    _atom_site_aniso_U_13
    _atom_site_aniso_U_23
    Ru1 0.03219(16) 0.03129(16) 0.03787(17) -0.00165(12) 0.00045(12) 0.00142(12)
    S1 0.0552(6) 0.0367(5) 0.0671(7) -0.0079(4) 0.0044(5) -0.0017(5)
    S2 0.0481(6) 0.0714(7) 0.0557(6) -0.0006(5) -0.0137(5) -0.0007(5)
    S3 0.0465(5) 0.0367(5) 0.0467(5) 0.0009(4) 0.0086(4) 0.0022(4)
    S4 0.0430(5) 0.0498(6) 0.0601(6) -0.0041(4) 0.0154(5) 0.0044(5)
    P1 0.0370(5) 0.0336(5) 0.0375(5) -0.0023(4) -0.0007(4) 0.0014(4)
    P2 0.0361(5) 0.0301(5) 0.0384(5) -0.0001(4) 0.0011(4) 0.0007(4)
    C1 0.046(2) 0.062(3) 0.060(3) -0.021(2) 0.006(2) -0.016(2)
    O2 0.064(2) 0.118(3) 0.102(3) -0.024(2) -0.013(2) -0.027(2)
    C3 0.094(4) 0.177(7) 0.099(5) -0.028(4) -0.015(4) -0.028(4)
    C4 0.042(2) 0.051(2) 0.046(2) 0.0094(18) 0.0093(17) 0.0016(18)
    O5 0.076(2) 0.0558(18) 0.079(2) 0.0093(15) 0.0323(16) 0.0025(15)
    C6 0.128(5) 0.052(3) 0.103(4) 0.019(3) 0.038(3) -0.007(3)
    C7 0.047(2) 0.0374(19) 0.039(2) 0.0040(17) 0.0030(17) 0.0055(16)
    C8 0.059(3) 0.057(3) 0.051(2) -0.012(2) -0.003(2) 0.013(2)
    C9 0.073(3) 0.068(3) 0.066(3) -0.021(2) 0.006(3) 0.019(2)
    C10 0.095(4) 0.051(3) 0.055(3) 0.001(2) 0.017(3) 0.018(2)
    C11 0.080(3) 0.063(3) 0.047(2) 0.012(2) 0.001(2) 0.015(2)
    C12 0.057(2) 0.055(2) 0.048(2) 0.001(2) 0.000(2) 0.0090(19)
    C13 0.040(2) 0.039(2) 0.043(2) 0.0040(16) -0.0096(17) -0.0039(16)
    C14 0.059(2) 0.043(2) 0.050(2) -0.0051(19) -0.004(2) 0.0008(18)
    C15 0.062(3) 0.042(2) 0.082(3) -0.001(2) -0.016(2) -0.008(2)
    C16 0.071(3) 0.049(3) 0.102(4) 0.009(2) -0.015(3) -0.028(3)
    C17 0.068(3) 0.077(3) 0.074(3) 0.015(3) 0.005(3) -0.033(3)
    C18 0.050(2) 0.056(3) 0.061(3) 0.0053(19) 0.005(2) -0.011(2)
    C19 0.040(2) 0.0341(19) 0.041(2) -0.0022(16) -0.0011(16) 0.0051(16)
    C20 0.049(2) 0.038(2) 0.054(2) -0.0010(17) -0.0020(19) -0.0007(18)
    C21 0.063(3) 0.050(2) 0.077(3) 0.011(2) 0.004(2) -0.008(2)
    C22 0.049(3) 0.064(3) 0.092(4) 0.015(2) 0.001(2) 0.010(3)
    C23 0.040(2) 0.066(3) 0.078(3) -0.005(2) -0.005(2) 0.004(2)
    C24 0.042(2) 0.051(2) 0.051(2) -0.0043(18) -0.0016(18) -0.0041(19)
    C25 0.043(2) 0.0320(19) 0.0342(19) -0.0030(15) 0.0059(16) 0.0031(15)
    C26 0.049(2) 0.034(2) 0.046(2) -0.0004(17) 0.0036(18) 0.0013(16)
    C27 0.072(3) 0.037(2) 0.049(2) -0.012(2) 0.008(2) -0.0025(18)
    C28 0.065(3) 0.045(2) 0.062(3) -0.024(2) -0.006(2) 0.000(2)
    C29 0.045(2) 0.060(3) 0.056(3) -0.0115(19) -0.0045(19) 0.005(2)
    C30 0.045(2) 0.041(2) 0.044(2) -0.0026(17) 0.0035(18) 0.0046(17)
    C31 0.047(2) 0.0355(19) 0.040(2) 0.0033(16) 0.0017(17) -0.0010(16)
    C32 0.074(3) 0.039(2) 0.045(2) -0.0085(19) 0.008(2) -0.0022(17)
    C33 0.125(4) 0.036(2) 0.057(3) -0.002(3) 0.003(3) -0.010(2)
    C34 0.099(4) 0.061(3) 0.069(3) 0.028(3) 0.013(3) -0.013(2)
    C35 0.057(3) 0.077(3) 0.081(3) 0.016(2) 0.016(2) -0.018(3)
    C36 0.056(2) 0.051(2) 0.065(3) 0.003(2) 0.008(2) -0.010(2)
    C37 0.045(2) 0.0334(19) 0.039(2) -0.0050(16) 0.0016(17) -0.0014(16)
    C38 0.052(2) 0.064(3) 0.055(3) 0.013(2) 0.003(2) 0.009(2)
    C39 0.070(3) 0.086(3) 0.043(2) 0.011(3) 0.002(2) 0.010(2)
    C40 0.069(3) 0.057(3) 0.044(2) -0.002(2) -0.013(2) 0.0102(19)
    C41 0.064(3) 0.056(3) 0.056(3) 0.014(2) -0.009(2) 0.006(2)
    C42 0.064(3) 0.053(2) 0.044(2) 0.016(2) 0.002(2) 0.0012(19)
_geom_special_details
;
All e.s.d.'s (except the e.s.d. in the dihedral angle between two l.s. planes)
are estimated using the full covariance matrix. The cell e.s.d.'s are taken
into account individually in the estimation of e.s.d.'s in distances, angles
and torsion angles; correlations between e.s.d.'s in cell parameters are only
used when they are defined by crystal symmetry. An approximate (isotropic)
treatment of cell e.s.d.'s is used for estimating e.s.d.'s involving l.s.
planes.
;
loop_
    _geom_bond_atom_site_label_1
    _geom_bond_atom_site_label_2
    _geom_bond_site_symmetry_2
    _geom_bond_distance
    _geom_bond_publ_flag
    Ru1 P1 . 2.3180(9) y
    Ru1 P2 . 2.3493(9) y
    Ru1 S1 . 2.4015(10) y
    Ru1 S2 . 2.4530(10) y
    Ru1 S3 . 2.3981(9) y
    Ru1 S4 . 2.4426(9) y
    S1 C1 . 1.681(4) ?
    S2 C1 . 1.672(4) ?
    S3 C4 . 1.680(4) ?
    S4 C4 . 1.670(4) ?
    P1 C13 . 1.830(3) ?
    P1 C19 . 1.833(3) ?
    P1 C7 . 1.853(3) ?
    P2 C25 . 1.841(3) ?
    P2 C31 . 1.846(3) ?
    P2 C37 . 1.863(3) ?
    C1 O2 . 1.342(4) ?
    O2 C3 . 1.384(6) ?
    C3 H3A . 0.9600 ?
    C3 H3B . 0.9600 ?
    C3 H3C . 0.9600 ?
    C4 O5 . 1.337(4) ?
    O5 C6 . 1.430(5) ?
    C6 H6A . 0.9600 ?
    C6 H6B . 0.9600 ?
    C6 H6C . 0.9600 ?
    C7 C8 . 1.382(5) ?
    C7 C12 . 1.396(5) ?
    C8 C9 . 1.385(5) ?
    C8 H8 . 0.9300 ?
    C9 C10 . 1.364(6) ?
    C9 H9 . 0.9300 ?
    C10 C11 . 1.372(6) ?
    C10 H10 . 0.9300 ?
    C11 C12 . 1.381(5) ?
    C11 H11 . 0.9300 ?
    C12 H12 . 0.9300 ?
    C13 C14 . 1.381(5) ?
    C13 C18 . 1.390(5) ?
    C14 C15 . 1.393(5) ?
    C14 H14 . 0.9300 ?
    C15 C16 . 1.353(6) ?
    C15 H15 . 0.9300 ?
    C16 C17 . 1.376(6) ?
    C16 H16 . 0.9300 ?
    C17 C18 . 1.389(5) ?
    C17 H17 . 0.9300 ?
    C18 H18 . 0.9300 ?
    C19 C24 . 1.386(4) ?
    C19 C20 . 1.397(5) ?
    C20 C21 . 1.381(5) ?
    C20 H20 . 0.9300 ?
    C21 C22 . 1.375(6) ?
    C21 H21 . 0.9300 ?
    C22 C23 . 1.368(6) ?
    C22 H22 . 0.9300 ?
    C23 C24 . 1.381(5) ?
    C23 H23 . 0.9300 ?
    C24 H24 . 0.9300 ?
    C25 C30 . 1.398(4) ?
    C25 C26 . 1.402(4) ?
    C26 C27 . 1.382(5) ?
    C26 H26 . 0.9300 ?
    C27 C28 . 1.379(5) ?
    C27 H27 . 0.9300 ?
    C28 C29 . 1.374(5) ?
    C28 H28 . 0.9300 ?
    C29 C30 . 1.381(5) ?
    C29 H29 . 0.9300 ?
    C30 H30 . 0.9300 ?
    C31 C32 . 1.382(5) ?
    C31 C36 . 1.384(5) ?
    C32 C33 . 1.396(5) ?
    C32 H32 . 0.9300 ?
    C33 C34 . 1.350(6) ?
    C33 H33 . 0.9300 ?
    C34 C35 . 1.365(6) ?
    C34 H34 . 0.9300 ?
    C35 C36 . 1.383(5) ?
    C35 H35 . 0.9300 ?
    C36 H36 . 0.9300 ?
    C37 C38 . 1.379(5) ?
    C37 C42 . 1.382(5) ?
    C38 C39 . 1.397(5) ?
    C38 H38 . 0.9300 ?
    C39 C40 . 1.360(5) ?
    C39 H39 . 0.9300 ?
    C40 C41 . 1.363(5) ?
    C40 H40 . 0.9300 ?
    C41 C42 . 1.394(5) ?
    C41 H41 . 0.9300 ?
    C42 H42 . 0.9300 ?
loop_
    _geom_angle_atom_site_label_1
    _geom_angle_atom_site_label_2
    _geom_angle_atom_site_label_3
    _geom_angle_site_symmetry_1
    _geom_angle_site_symmetry_3
    _geom_angle
    _geom_angle_publ_flag
    P1 Ru1 P2 . . 100.95(3) no
    P1 Ru1 S3 . . 94.66(3) ?
    P2 Ru1 S3 . . 91.54(3) ?
    P1 Ru1 S1 . . 94.51(3) ?
    P2 Ru1 S1 . . 104.18(3) ?
    S3 Ru1 S1 . . 159.93(4) ?
    P1 Ru1 S4 . . 86.97(3) ?
    P2 Ru1 S4 . . 162.01(3) ?
    S3 Ru1 S4 . . 71.58(3) no
    S1 Ru1 S4 . . 91.13(3) ?
    P1 Ru1 S2 . . 163.72(4) ?
    P2 Ru1 S2 . . 90.89(4) ?
    S3 Ru1 S2 . . 96.16(4) ?
    S1 Ru1 S2 . . 71.57(4) no
    S4 Ru1 S2 . . 84.96(4) ?
    C1 S1 Ru1 . . 86.74(13) ?
    C1 S2 Ru1 . . 85.26(13) ?
    C4 S3 Ru1 . . 86.94(13) ?
    C4 S4 Ru1 . . 85.69(12) ?
    C13 P1 C19 . . 105.04(15) ?
    C13 P1 C7 . . 100.79(16) ?
    C19 P1 C7 . . 96.96(15) ?
    C13 P1 Ru1 . . 113.81(11) ?
    C19 P1 Ru1 . . 119.25(11) ?
    C7 P1 Ru1 . . 118.13(12) ?
    C25 P2 C31 . . 103.00(15) ?
    C25 P2 C37 . . 99.82(14) ?
    C31 P2 C37 . . 99.36(15) ?
    C25 P2 Ru1 . . 113.33(11) ?
    C31 P2 Ru1 . . 123.81(11) ?
    C37 P2 Ru1 . . 114.11(11) ?
    O2 C1 S2 . . 128.0(3) ?
    O2 C1 S1 . . 116.3(3) ?
    S2 C1 S1 . . 115.7(2) ?
    C1 O2 C3 . . 116.6(4) ?
    O2 C3 H3A . . 109.5 ?
    O2 C3 H3B . . 109.5 ?
    H3A C3 H3B . . 109.5 ?
    O2 C3 H3C . . 109.5 ?
    H3A C3 H3C . . 109.5 ?
    H3B C3 H3C . . 109.5 ?
    O5 C4 S4 . . 119.4(3) ?
    O5 C4 S3 . . 125.2(3) ?
    S4 C4 S3 . . 115.4(2) ?
    C4 O5 C6 . . 117.4(3) ?
    O5 C6 H6A . . 109.5 ?
    O5 C6 H6B . . 109.5 ?
    H6A C6 H6B . . 109.5 ?
    O5 C6 H6C . . 109.5 ?
    H6A C6 H6C . . 109.5 ?
    H6B C6 H6C . . 109.5 ?
    C8 C7 C12 . . 117.4(3) ?
    C8 C7 P1 . . 124.4(3) ?
    C12 C7 P1 . . 118.2(3) ?
    C7 C8 C9 . . 121.1(4) ?
    C7 C8 H8 . . 119.5 ?
    C9 C8 H8 . . 119.5 ?
    C10 C9 C8 . . 120.6(4) ?
    C10 C9 H9 . . 119.7 ?
    C8 C9 H9 . . 119.7 ?
    C9 C10 C11 . . 119.6(4) ?
    C9 C10 H10 . . 120.2 ?
    C11 C10 H10 . . 120.2 ?
    C10 C11 C12 . . 120.2(4) ?
    C10 C11 H11 . . 119.9 ?
    C12 C11 H11 . . 119.9 ?
    C11 C12 C7 . . 121.2(4) ?
    C11 C12 H12 . . 119.4 ?
    C7 C12 H12 . . 119.4 ?
    C14 C13 C18 . . 118.2(3) ?
    C14 C13 P1 . . 119.9(3) ?
    C18 C13 P1 . . 121.6(3) ?
    C13 C14 C15 . . 121.5(4) ?
    C13 C14 H14 . . 119.2 ?
    C15 C14 H14 . . 119.2 ?
    C16 C15 C14 . . 119.4(4) ?
    C16 C15 H15 . . 120.3 ?
    C14 C15 H15 . . 120.3 ?
    C15 C16 C17 . . 120.6(4) ?
    C15 C16 H16 . . 119.7 ?
    C17 C16 H16 . . 119.7 ?
    C16 C17 C18 . . 120.3(4) ?
    C16 C17 H17 . . 119.9 ?
    C18 C17 H17 . . 119.9 ?
    C17 C18 C13 . . 120.0(4) ?
    C17 C18 H18 . . 120.0 ?
    C13 C18 H18 . . 120.0 ?
    C24 C19 C20 . . 118.2(3) ?
    C24 C19 P1 . . 124.7(3) ?
    C20 C19 P1 . . 117.0(3) ?
    C21 C20 C19 . . 120.8(4) ?
    C21 C20 H20 . . 119.6 ?
    C19 C20 H20 . . 119.6 ?
    C22 C21 C20 . . 119.5(4) ?
    C22 C21 H21 . . 120.2 ?
    C20 C21 H21 . . 120.2 ?
    C23 C22 C21 . . 120.7(4) ?
    C23 C22 H22 . . 119.7 ?
    C21 C22 H22 . . 119.7 ?
    C22 C23 C24 . . 120.0(4) ?
    C22 C23 H23 . . 120.0 ?
    C24 C23 H23 . . 120.0 ?
    C23 C24 C19 . . 120.8(4) ?
    C23 C24 H24 . . 119.6 ?
    C19 C24 H24 . . 119.6 ?
    C30 C25 C26 . . 117.5(3) ?
    C30 C25 P2 . . 122.4(3) ?
    C26 C25 P2 . . 119.9(3) ?
    C27 C26 C25 . . 120.7(3) ?
    C27 C26 H26 . . 119.7 ?
    C25 C26 H26 . . 119.7 ?
    C28 C27 C26 . . 120.7(4) ?
    C28 C27 H27 . . 119.7 ?
    C26 C27 H27 . . 119.7 ?
    C29 C28 C27 . . 119.6(4) ?
    C29 C28 H28 . . 120.2 ?
    C27 C28 H28 . . 120.2 ?
    C28 C29 C30 . . 120.3(4) ?
    C28 C29 H29 . . 119.8 ?
    C30 C29 H29 . . 119.8 ?
    C29 C30 C25 . . 121.2(3) ?
    C29 C30 H30 . . 119.4 ?
    C25 C30 H30 . . 119.4 ?
    C32 C31 C36 . . 118.0(3) ?
    C32 C31 P2 . . 118.7(3) ?
    C36 C31 P2 . . 123.1(3) ?
    C31 C32 C33 . . 120.0(4) ?
    C31 C32 H32 . . 120.0 ?
    C33 C32 H32 . . 120.0 ?
    C34 C33 C32 . . 121.2(4) ?
    C34 C33 H33 . . 119.4 ?
    C32 C33 H33 . . 119.4 ?
    C33 C34 C35 . . 119.3(4) ?
    C33 C34 H34 . . 120.3 ?
    C35 C34 H34 . . 120.3 ?
    C34 C35 C36 . . 120.6(4) ?
    C34 C35 H35 . . 119.7 ?
    C36 C35 H35 . . 119.7 ?
    C35 C36 C31 . . 120.9(4) ?
    C35 C36 H36 . . 119.6 ?
    C31 C36 H36 . . 119.6 ?
    C38 C37 C42 . . 116.8(3) ?
    C38 C37 P2 . . 122.0(3) ?
    C42 C37 P2 . . 121.1(3) ?
    C37 C38 C39 . . 121.5(4) ?
    C37 C38 H38 . . 119.2 ?
    C39 C38 H38 . . 119.2 ?
    C40 C39 C38 . . 120.5(4) ?
    C40 C39 H39 . . 119.7 ?
    C38 C39 H39 . . 119.7 ?
    C39 C40 C41 . . 119.0(4) ?
    C39 C40 H40 . . 120.5 ?
    C41 C40 H40 . . 120.5 ?
    C40 C41 C42 . . 120.7(4) ?
    C40 C41 H41 . . 119.7 ?
    C42 C41 H41 . . 119.7 ?
    C37 C42 C41 . . 121.4(4) ?
    C37 C42 H42 . . 119.3 ?
    C41 C42 H42 . . 119.3 ?
loop_
    _geom_torsion_atom_site_label_1
    _geom_torsion_atom_site_label_2
    _geom_torsion_atom_site_label_3
    _geom_torsion_atom_site_label_4
    _geom_torsion_site_symmetry_1
    _geom_torsion_site_symmetry_2
    _geom_torsion_site_symmetry_3
    _geom_torsion_site_symmetry_4
    _geom_torsion
    _geom_torsion_publ_flag
    Ru1 S2 C1 O2 . . . . -171.8(4) ?
    Ru1 S2 C1 S1 . . . . 7.8(2) ?
    Ru1 S1 C1 O2 . . . . 171.7(3) ?
    Ru1 S1 C1 S2 . . . . -7.9(2) ?
    S2 C1 O2 C3 . . . . 6.5(6) ?
    S1 C1 O2 C3 . . . . -173.1(4) ?
    Ru1 S4 C4 O5 . . . . -173.8(3) ?
    Ru1 S4 C4 S3 . . . . 5.8(2) ?
    Ru1 S3 C4 O5 . . . . 173.6(3) ?
    Ru1 S3 C4 S4 . . . . -5.9(2) ?
    S4 C4 O5 C6 . . . . -178.2(3) ?
    S3 C4 O5 C6 . . . . 2.2(5) ?
    C13 P1 C7 C8 . . . . -118.0(3) ?
    C19 P1 C7 C8 . . . . 135.2(3) ?
    Ru1 P1 C7 C8 . . . . 6.6(4) ?
    C13 P1 C7 C12 . . . . 60.5(3) ?
    C19 P1 C7 C12 . . . . -46.3(3) ?
    Ru1 P1 C7 C12 . . . . -174.9(2) ?
    C12 C7 C8 C9 . . . . 0.3(6) ?
    P1 C7 C8 C9 . . . . 178.8(3) ?
    C7 C8 C9 C10 . . . . -0.2(7) ?
    C8 C9 C10 C11 . . . . -0.3(7) ?
    C9 C10 C11 C12 . . . . 0.5(6) ?
    C10 C11 C12 C7 . . . . -0.4(6) ?
    C8 C7 C12 C11 . . . . 0.0(6) ?
    P1 C7 C12 C11 . . . . -178.6(3) ?
    C19 P1 C13 C14 . . . . -59.5(3) ?
    C7 P1 C13 C14 . . . . -159.8(3) ?
    Ru1 P1 C13 C14 . . . . 72.7(3) ?
    C19 P1 C13 C18 . . . . 127.7(3) ?
    C7 P1 C13 C18 . . . . 27.4(3) ?
    Ru1 P1 C13 C18 . . . . -100.1(3) ?
    C18 C13 C14 C15 . . . . -1.2(5) ?
    P1 C13 C14 C15 . . . . -174.2(3) ?
    C13 C14 C15 C16 . . . . 0.9(6) ?
    C14 C15 C16 C17 . . . . -0.3(7) ?
    C15 C16 C17 C18 . . . . 0.1(7) ?
    C16 C17 C18 C13 . . . . -0.4(6) ?
    C14 C13 C18 C17 . . . . 0.9(6) ?
    P1 C13 C18 C17 . . . . 173.9(3) ?
    C13 P1 C19 C24 . . . . -9.2(3) ?
    C7 P1 C19 C24 . . . . 94.0(3) ?
    Ru1 P1 C19 C24 . . . . -138.3(3) ?
    C13 P1 C19 C20 . . . . 173.9(3) ?
    C7 P1 C19 C20 . . . . -82.9(3) ?
    Ru1 P1 C19 C20 . . . . 44.9(3) ?
    C24 C19 C20 C21 . . . . 1.7(5) ?
    P1 C19 C20 C21 . . . . 178.8(3) ?
    C19 C20 C21 C22 . . . . 0.0(6) ?
    C20 C21 C22 C23 . . . . -1.8(7) ?
    C21 C22 C23 C24 . . . . 1.7(7) ?
    C22 C23 C24 C19 . . . . 0.1(6) ?
    C20 C19 C24 C23 . . . . -1.8(5) ?
    P1 C19 C24 C23 . . . . -178.6(3) ?
    C31 P2 C25 C30 . . . . 40.4(3) ?
    C37 P2 C25 C30 . . . . 142.5(3) ?
    Ru1 P2 C25 C30 . . . . -95.7(3) ?
    C31 P2 C25 C26 . . . . -145.7(3) ?
    C37 P2 C25 C26 . . . . -43.6(3) ?
    Ru1 P2 C25 C26 . . . . 78.1(3) ?
    C30 C25 C26 C27 . . . . 0.6(5) ?
    P2 C25 C26 C27 . . . . -173.6(3) ?
    C25 C26 C27 C28 . . . . -1.0(5) ?
    C26 C27 C28 C29 . . . . 0.4(6) ?
    C27 C28 C29 C30 . . . . 0.7(6) ?
    C28 C29 C30 C25 . . . . -1.1(6) ?
    C26 C25 C30 C29 . . . . 0.5(5) ?
    P2 C25 C30 C29 . . . . 174.4(3) ?
    C25 P2 C31 C32 . . . . -158.7(3) ?
    C37 P2 C31 C32 . . . . 98.9(3) ?
    Ru1 P2 C31 C32 . . . . -28.6(3) ?
    C25 P2 C31 C36 . . . . 27.6(3) ?
    C37 P2 C31 C36 . . . . -74.8(3) ?
    Ru1 P2 C31 C36 . . . . 157.7(3) ?
    C36 C31 C32 C33 . . . . -2.1(6) ?
    P2 C31 C32 C33 . . . . -176.2(3) ?
    C31 C32 C33 C34 . . . . 2.3(6) ?
    C32 C33 C34 C35 . . . . -0.4(7) ?
    C33 C34 C35 C36 . . . . -1.7(7) ?
    C34 C35 C36 C31 . . . . 1.8(7) ?
    C32 C31 C36 C35 . . . . 0.1(6) ?
    P2 C31 C36 C35 . . . . 173.8(3) ?
    C25 P2 C37 C38 . . . . -81.6(3) ?
    C31 P2 C37 C38 . . . . 23.5(3) ?
    Ru1 P2 C37 C38 . . . . 157.2(3) ?
    C25 P2 C37 C42 . . . . 95.0(3) ?
    C31 P2 C37 C42 . . . . -159.9(3) ?
    Ru1 P2 C37 C42 . . . . -26.2(3) ?
    C42 C37 C38 C39 . . . . 0.1(6) ?
    P2 C37 C38 C39 . . . . 176.8(3) ?
    C37 C38 C39 C40 . . . . -0.3(6) ?
    C38 C39 C40 C41 . . . . 0.8(6) ?
    C39 C40 C41 C42 . . . . -1.1(6) ?
    C38 C37 C42 C41 . . . . -0.3(5) ?
    P2 C37 C42 C41 . . . . -177.1(3) ?
    C40 C41 C42 C37 . . . . 0.9(6) ?
loop_
    _geom_hbond_atom_site_label_D
    _geom_hbond_atom_site_label_H
    _geom_hbond_atom_site_label_A
    _geom_hbond_site_symmetry_A
    _geom_hbond_distance_DH
    _geom_hbond_distance_HA
    _geom_hbond_distance_DA
    _geom_hbond_angle_DHA
    C11 H11 O5 4_455 0.93 2.51 3.387(5) 157
    C40 H40 Cg 6_656 0.93 2.85 3.521(4) 130
_shelx_hkl_checksum     77537
_shelx_hkl_file
;
   1   0   0 -1.7165 0.14837   2
  -1   0   0 -1.1467 0.25713   2
  -1   0   0 -0.8403 0.34206   1
   1   0   0 -0.5683 0.37500   1
  -2   0   0 1161.32 19.3004   2
  -2   0   0 1170.17 19.8343   1
   2   0   0 1114.00 19.6681   1
   3   0   0 -2.2173 1.07509   1
  -3   0   0 -2.4931 1.05834   1
  -3   0   0 -3.2200 0.78793   2
  -4   0   0 391.657 9.71291   2
  -4   0   0 386.463 10.5307   1
  -5   0   0 -0.1060 0.95908   1
  -5   0   0 -0.4607 0.72161   2
  -6   0   0 2642.38 47.7242   1
  -6   0   0 2623.90 46.0433   2
  -7   0   0 -2.1475 1.50424   1
  -7   0   0 0.13991 1.15295   2
  -8   0   0 648.578 19.5597   1
  -8   0   0 638.670 17.4210   2
  -9   0   0 -1.6899 1.56842   1
  -9   0   0 2.34196 1.65774   2
 -10   0   0 2.50130 1.97348   2
 -10   0   0 1.96159 2.14177   1
 -11   0   0 0.50040 2.78024   1
 -11   0   0 1.62924 2.00180   2
 -12   0   0 166.491 11.9557   1
   0   1   0 -12.460 0.16933   2
   0  -1   0 -12.799 0.10761   2
   1   1   0 -0.0381 0.38071   1
  -1   1   0 -0.6006 0.24282   2
   1  -1   0 -0.4025 0.33859   1
   1   1   0 -0.7592 0.34388   2
  -1   1   0 -0.4122 0.32191   1
   1  -1   0 -1.0251 0.13063   2
  -1  -1   0 -0.5264 0.29856   1
  -1  -1   0 -1.0131 0.26271   2
   2   1   0 10.1061 1.38443   1
  -2   1   0 11.6228 1.49857   1
   2  -1   0 9.95269 1.37792   1
  -2  -1   0 9.61432 1.38934   1
  -2   1   0 10.6531 1.17203   2
  -2  -1   0 12.2855 1.44595   2
  -3  -1   0 -2.2227 0.65633   2
   3  -1   0 -2.2714 0.81123   1
  -3   1   0 -1.8472 0.65802   2
  -3  -1   0 -2.5005 0.86239   1
   3   1   0 -2.3089 0.77382   1
  -3   1   0 -2.6835 0.80294   1
  -4   1   0 4.16145 1.16616   2
  -4  -1   0 3.74155 1.60465   1
  -4   1   0 0.77176 1.16909   1
  -4  -1   0 3.83992 1.23820   2
  -5   1   0 -0.2069 1.12239   1
  -5  -1   0 0.38253 0.80756   2
  -5  -1   0 -0.0586 1.14691   1
  -5   1   0 -0.8405 0.61519   2
  -6   1   0 46.7357 4.31357   2
  -6  -1   0 45.7439 4.95819   1
  -6   1   0 51.7685 5.36619   1
  -6  -1   0 47.2965 3.79359   2
  -7  -1   0 -1.6061 1.35506   1
  -7   1   0 -1.2996 1.11524   2
  -7   1   0 -3.6977 1.57374   1
  -7  -1   0 -0.0530 1.30675   2
  -8   1   0 19.8061 4.06536   1
  -8  -1   0 22.8129 3.64254   2
  -8   1   0 21.0390 3.52187   2
  -8  -1   0 21.2245 4.22728   1
  -9  -1   0 -0.4699 2.14349   1
  -9   1   0 -0.9051 1.12539   2
  -9  -1   0 0.71855 1.65045   2
  -9   1   0 2.61153 2.29707   1
 -10  -1   0 47.2660 6.86094   1
 -10   1   0 43.9886 6.56308   1
 -10  -1   0 49.5161 5.90538   2
 -10   1   0 33.2440 4.65405   2
 -11  -1   0 0.05509 1.79405   2
 -11  -1   0 -0.5834 2.62430   1
 -11   1   0 -2.2741 1.97307   1
 -11   1   0 1.16544 2.09858   2
 -12   1   0 18.6716 5.38209   1
 -12  -1   0 23.8671 6.23090   1
   0   2   0 8310.07 128.083   2
   0  -2   0 8850.95 128.194   2
  -1   2   0 0.22044 0.32067   2
  -1  -2   0 -0.2810 0.30533   1
  -1  -2   0 -0.5066 0.28869   2
   1   2   0 0.28817 0.35052   1
   1  -2   0 -0.4343 0.25889   2
  -2   2   0 706.287 13.3651   1
  -2   2   0 723.905 12.9491   2
   2   2   0 722.555 13.6431   1
  -2  -2   0 720.075 13.7689   2
  -2  -2   0 729.131 13.6699   1
   2  -2   0 701.741 13.3360   1
  -3   2   0 -1.5173 0.46263   2
   3   2   0 -1.1614 0.82685   1
   3  -2   0 -1.2706 0.83592   1
  -3   2   0 0.25051 1.10822   1
  -3  -2   0 -1.7729 0.91508   1
  -3  -2   0 -0.0882 0.84636   2
  -4  -2   0 227.412 7.77865   1
  -4   2   0 246.714 7.90654   1
  -4   2   0 241.054 6.91651   2
  -4  -2   0 240.874 7.51613   2
  -5   2   0 -0.5132 0.65737   2
  -5   2   0 -0.5609 1.04362   1
  -5  -2   0 -0.9793 0.69431   2
  -5  -2   0 1.46687 1.46953   1
  -6   2   0 1334.56 26.4070   2
  -6   2   0 1370.46 28.5053   1
  -6  -2   0 1329.27 28.5355   1
  -6  -2   0 1359.81 27.3514   2
  -7   2   0 -0.7744 1.02727   2
  -7  -2   0 -1.8846 0.97288   2
  -7   2   0 -2.0559 1.48514   1
  -7  -2   0 -4.1446 1.37034   1
  -8   2   0 217.678 10.4900   1
  -8  -2   0 219.109 9.55037   2
  -8   2   0 223.633 9.10543   2
  -8  -2   0 218.474 10.6957   1
  -9   2   0 0.34370 1.90758   1
  -9  -2   0 0.22176 2.08108   1
  -9  -2   0 -0.2038 1.81975   2
  -9   2   0 -0.9221 1.18720   2
 -10  -2   0 5.11449 3.32755   1
 -10  -2   0 0.61379 2.05158   2
 -10   2   0 0.25948 1.66668   2
 -10   2   0 2.49743 2.52140   1
 -11  -2   0 -0.1978 1.87400   2
 -11  -2   0 -1.6840 2.74670   1
 -11   2   0 -0.1140 2.56768   1
 -12  -2   0 100.083 10.8402   1
   0  -3   0 -0.6482 0.39171   2
  -1  -3   0 -0.3260 0.56601   2
   1  -3   0 -0.8613 0.39593   2
   1   3   0 -0.3415 0.44634   1
  -1  -3   0 -0.0905 0.49748   1
  -2  -3   0 2.54570 1.17177   1
  -2  -3   0 -0.0498 0.99206   2
   2  -3   0 -1.2105 0.82343   1
   2   3   0 1.06708 0.98235   1
   2  -3   0 1.13796 0.82280   2
  -3   3   0 -0.6278 0.73863   1
  -3  -3   0 0.45372 1.00727   1
   3  -3   0 -0.4080 0.87422   1
  -3   3   0 -0.3729 0.54349   2
  -3  -3   0 -0.5310 0.77438   2
  -4  -3   0 476.348 11.8324   2
  -4   3   0 454.186 10.6634   2
  -4   3   0 458.209 11.7626   1
  -4  -3   0 442.808 11.8472   1
  -5   3   0 0.89246 1.20550   1
  -5  -3   0 1.79320 1.63916   1
  -5  -3   0 0.17915 0.84483   2
  -5   3   0 0.07351 0.76271   2
  -6   3   0 321.038 11.2424   1
  -6   3   0 317.932 9.77111   2
  -6  -3   0 315.798 11.3132   1
  -6  -3   0 321.208 10.5562   2
  -7   3   0 -0.2131 1.79606   1
  -7  -3   0 1.71046 1.68006   2
  -7   3   0 0.58325 1.16800   2
  -7  -3   0 -2.7819 1.75677   1
  -8  -3   0 176.521 8.67691   2
  -8   3   0 172.369 7.96026   2
  -8   3   0 186.037 9.69052   1
  -8  -3   0 176.696 9.61094   1
  -9   3   0 1.61443 1.64950   2
  -9   3   0 0.35237 1.81660   1
  -9  -3   0 -1.6449 1.64545   2
  -9  -3   0 0.17722 2.45116   1
 -10  -3   0 271.502 12.2712   2
 -10   3   0 283.023 13.5737   1
 -10   3   0 260.863 11.3558   2
 -10  -3   0 246.985 12.9970   1
 -11  -3   0 0.09883 2.75843   1
 -11  -3   0 -2.2929 1.52216   2
 -12  -3   0 34.8982 7.02715   1
 -12  -3   0 19.9768 4.79696   2
   0  -4   0 219.385 5.97249   2
  -1  -4   0 -0.6285 0.76525   2
   1  -4   0 -0.6865 0.65687   2
   1   4   0 -0.0624 0.56209   1
  -1  -4   0 -0.2741 0.52873   1
  -2  -4   0 105.017 4.05129   1
   2   4   0 102.903 3.95204   1
  -2  -4   0 102.139 4.48231   2
   2  -4   0 109.029 3.91302   2
  -3  -4   0 0.50059 1.00488   1
   3  -4   0 -0.6800 0.77072   1
  -3  -4   0 -0.7218 0.65766   2
   3  -4   0 0.48659 0.66519   2
   4  -4   0 48.7616 2.99612   2
  -4  -4   0 51.0893 3.73874   1
  -4  -4   0 51.0575 3.66623   2
  -5  -4   0 -0.0535 1.36518   1
  -5  -4   0 -1.0622 0.78158   2
  -5   4   0 -0.3790 0.92803   1
  -5   4   0 0.77720 0.92677   2
  -6  -4   0 661.266 17.8873   1
  -6  -4   0 696.923 17.5367   2
  -6   4   0 685.432 17.6619   1
  -6   4   0 659.953 15.8228   2
  -7   4   0 -0.9056 0.91428   2
  -7  -4   0 0.40360 1.22663   2
  -7  -4   0 1.43079 2.14769   1
  -7   4   0 -2.8539 1.06475   1
  -8   4   0 111.859 6.38190   2
  -8  -4   0 140.768 8.83194   1
  -8   4   0 114.425 7.50299   1
  -8  -4   0 121.586 7.35685   2
  -9  -4   0 1.01760 2.58298   1
  -9  -4   0 -0.1555 1.80358   2
  -9   4   0 0.31077 1.29929   2
 -10  -4   0 1.71038 2.74909   1
 -10  -4   0 1.73657 2.29263   2
 -10   4   0 1.20100 1.81359   2
 -11  -4   0 -3.0548 2.59630   1
 -11  -4   0 -1.1239 2.03165   2
 -12  -4   0 43.7055 7.85274   1
 -12  -4   0 40.6007 6.28049   2
   0  -5   0 -0.0785 0.84698   2
   1   5   0 0.92326 0.68246   1
  -1  -5   0 -1.1353 0.75480   2
   1  -5   0 -0.1339 0.72024   2
  -1  -5   0 -0.0730 0.62894   1
  -2  -5   0 106.190 4.83800   2
  -2  -5   0 103.741 4.09251   1
   2   5   0 112.183 4.19428   1
   2  -5   0 98.9531 4.06501   2
  -3  -5   0 0.29113 0.97291   1
   3  -5   0 -0.1152 0.63580   2
  -3  -5   0 -0.3935 0.78899   2
   3  -5   0 1.26749 0.86411   1
   4  -5   0 325.916 8.75142   2
  -4  -5   0 313.313 9.62088   1
  -4  -5   0 297.337 9.70605   2
  -5  -5   0 0.17468 1.50588   1
  -5  -5   0 -0.5859 0.92350   2
   5  -5   0 -0.5530 0.85268   2
   6  -5   0 122.521 5.66669   2
  -6  -5   0 140.068 7.41513   1
  -6  -5   0 126.033 6.76013   2
  -7   5   0 1.47844 1.18677   2
  -7  -5   0 2.45860 1.73160   2
  -7  -5   0 -2.6978 2.00316   1
  -8   5   0 31.6006 4.02908   2
  -8  -5   0 45.8846 6.26660   1
  -8  -5   0 32.1568 4.79373   2
  -9  -5   0 1.83723 2.66479   1
  -9   5   0 -0.0137 1.32451   2
  -9  -5   0 1.39579 1.92222   2
 -10  -5   0 122.114 9.36939   1
 -10  -5   0 95.9488 7.44938   2
 -11  -5   0 0.68261 2.14878   2
 -11  -5   0 2.95505 3.43074   1
 -12  -5   0 18.9542 5.75891   1
 -12  -5   0 13.4608 4.04259   2
   0  -6   0 453.473 11.0480   2
  -1  -6   0 -0.0158 0.86446   2
   1   6   0 0.57082 0.59380   1
  -1  -6   0 -0.0927 0.59482   1
   1  -6   0 1.18360 0.93857   2
  -2  -6   0 396.155 10.9273   2
  -2  -6   0 410.532 9.68153   1
   2  -6   0 420.613 10.1870   2
   2   6   0 409.026 9.63015   1
  -3  -6   0 -0.6937 0.80454   2
  -3  -6   0 -0.2656 0.91674   1
   3  -6   0 -0.6461 0.62116   2
  -4  -6   0 717.810 16.6581   1
  -4  -6   0 726.479 17.5539   2
   4  -6   0 708.026 15.5505   2
  -5  -6   0 -0.2398 1.08265   2
   5  -6   0 -0.0322 0.95077   2
  -5  -6   0 0.07285 1.46804   1
  -6  -6   0 152.196 7.78558   2
   6  -6   0 149.419 6.41874   2
  -6  -6   0 145.356 7.81028   1
  -7  -6   0 -3.1832 1.66406   1
  -7  -6   0 -0.2475 1.53183   2
   7  -6   0 0.90305 1.33200   2
  -8  -6   0 477.003 16.6043   1
  -8  -6   0 416.588 14.9645   2
   8  -6   0 440.592 13.4021   2
  -9  -6   0 2.58921 2.20233   2
   9  -6   0 0.02632 1.39091   2
  -9  -6   0 -4.3674 2.05517   1
 -10  -6   0 18.8393 4.90294   1
 -10  -6   0 17.6094 4.30472   2
 -11  -6   0 -2.8262 2.70014   1
 -11  -6   0 -2.2926 1.90369   2
 -12  -6   0 2.75101 3.06078   2
 -12  -6   0 3.34325 3.94215   1
   0  -7   0 1.67803 0.79329   1
   0  -7   0 2.04152 1.30746   2
  -1  -7   0 1.41485 0.82506   1
  -1  -7   0 0.63257 1.17371   2
   1  -7   0 1.88505 1.21339   2
   2   7   0 70.8670 3.55844   1
   2  -7   0 70.9662 3.94370   2
  -2  -7   0 74.2735 3.62858   1
  -2  -7   0 70.0802 4.35297   2
  -3  -7   0 1.43720 1.11193   2
  -3  -7   0 0.17312 0.93988   1
   3  -7   0 0.01200 0.81232   2
   4  -7   0 103.793 4.97937   2
  -4  -7   0 101.347 5.42885   1
   5  -7   0 0.60098 1.11308   2
  -5  -7   0 0.93792 1.75833   1
  -5  -7   0 0.31731 1.50196   2
  -6  -7   0 1.67685 1.59229   2
   6  -7   0 -0.8177 1.05549   2
  -6  -7   0 0.34500 1.36534   1
  -7  -7   0 2.65525 2.09834   2
   7  -7   0 1.71229 1.39973   2
  -7  -7   0 1.86788 2.65420   1
  -8  -7   0 9.57273 3.42324   1
   8  -7   0 3.26049 1.90549   2
  -8  -7   0 1.34608 2.22606   2
  -9  -7   0 -1.0376 2.38771   1
   9  -7   0 0.00730 1.63378   2
  -9  -7   0 0.83610 1.88180   2
 -10  -7   0 2.37901 2.42837   2
 -10  -7   0 11.3577 3.82008   1
 -11  -7   0 -2.2640 3.10864   1
 -11  -7   0 2.05115 2.36888   2
 -12  -7   0 3.69815 3.32935   2
 -12  -7   0 7.55866 5.09125   1
   0  -8   0 391.810 8.88324   1
   0  -8   0 412.681 11.4909   2
  -1  -8   0 -0.5649 0.63933   1
  -1  -8   0 -2.1268 0.97283   2
   1  -8   0 -0.2521 1.10418   2
  -2  -8   0 29.8024 3.75788   2
  -2  -8   0 33.1742 3.08662   1
   2  -8   0 36.9684 3.69627   2
  -3  -8   0 -0.6331 0.88923   1
  -3  -8   0 0.63105 1.15433   2
   3  -8   0 -0.8984 0.74723   2
   4  -8   0 -1.6794 0.85969   2
  -4  -8   0 1.31703 1.32906   1
  -4  -8   0 0.06577 1.44135   2
  -5  -8   0 0.38256 1.35217   2
  -5  -8   0 3.71117 1.80599   1
   5  -8   0 -0.4914 1.03625   2
  -6  -8   0 12.5912 3.40647   2
  -6  -8   0 12.0226 3.38432   1
   6  -8   0 14.0691 2.54921   2
  -7  -8   0 4.60922 2.54098   2
   7  -8   0 2.14088 1.51026   2
  -7  -8   0 0.18549 2.24421   1
  -8  -8   0 89.1129 6.99359   2
  -8  -8   0 84.5956 8.37776   1
   8  -8   0 82.4911 5.57946   2
  -9  -8   0 0.85947 2.11366   2
  -9  -8   0 -5.6425 1.87294   1
   9  -8   0 1.04474 1.96522   2
 -10  -8   0 -2.6414 2.76251   1
 -10  -8   0 -0.6746 1.82343   2
 -11  -8   0 -2.3117 2.97655   1
 -11  -8   0 -0.2686 2.25274   2
 -12  -8   0 3.93330 3.56863   2
   0  -9   0 -2.1052 1.00528   2
   0  -9   0 0.33587 0.56541   1
   1  -9   0 -0.4273 1.21481   2
  -1  -9   0 0.66975 0.88095   1
  -1  -9   0 -0.5788 1.56116   2
   2  -9   0 0.35793 1.10718   2
  -2  -9   0 0.60423 0.91728   1
  -2  -9   0 -1.6103 1.16537   2
   3  -9   0 -0.7429 0.85956   2
  -3  -9   0 -0.3850 0.98950   2
  -3  -9   0 0.26264 0.99528   1
   4  -9   0 37.5366 4.01959   2
  -4  -9   0 35.0376 3.99417   1
  -4  -9   0 26.1474 4.10456   2
  -5  -9   0 0.99735 1.74537   2
  -5  -9   0 0.27653 1.60021   1
   5  -9   0 2.17243 1.48534   2
  -6  -9   0 11.8094 3.19823   2
   6  -9   0 9.13170 2.38241   2
  -6  -9   0 17.4936 3.65025   1
  -7  -9   0 5.55933 2.94968   1
  -7  -9   0 4.85880 2.49607   2
   7  -9   0 2.38897 1.58086   2
  -8  -9   0 1.00778 2.44359   1
  -8  -9   0 -1.1392 1.88650   2
   8  -9   0 0.77592 1.36672   2
  -9  -9   0 4.64740 3.07309   1
  -9  -9   0 2.91596 2.61384   2
 -10  -9   0 1.10284 2.91625   1
 -10  -9   0 1.27087 2.44335   2
 -11  -9   0 4.88274 3.43340   1
 -11  -9   0 0.09407 2.41604   2
   0 -10   0 7.25268 2.34279   2
   0 -10   0 5.39121 1.31907   1
  -1 -10   0 0.45895 0.74861   1
   1 -10   0 0.83387 1.35474   2
  -1 -10   0 0.10732 1.15855   2
  -2 -10   0 2.40192 1.66465   2
  -2 -10   0 2.65048 1.22989   1
   2 -10   0 4.24847 1.89310   2
  -3 -10   0 -0.2097 1.38169   2
  -3 -10   0 -0.1569 1.10194   1
   3 -10   0 -0.7089 0.97543   2
   4 -10   0 84.5265 5.22465   2
  -4 -10   0 60.1049 6.08987   2
  -4 -10   0 78.1157 5.12911   1
  -5 -10   0 -1.6203 1.51650   1
  -5 -10   0 -1.3544 1.51190   2
   5 -10   0 -2.0867 1.08597   2
   6 -10   0 122.721 6.78466   2
  -6 -10   0 113.191 8.03170   2
  -6 -10   0 128.935 7.81999   1
  -7 -10   0 0.34165 2.36290   1
  -7 -10   0 0.22837 2.02312   2
   7 -10   0 1.04922 1.54732   2
   8 -10   0 4.44089 2.29279   2
  -8 -10   0 -0.2647 2.17840   2
  -8 -10   0 -2.3806 2.32974   1
  -9 -10   0 3.08515 2.23425   2
  -9 -10   0 -2.4900 2.40627   1
 -10 -10   0 5.39528 3.14316   2
 -10 -10   0 7.12480 4.23201   1
 -11 -10   0 1.21802 3.83940   1
 -11 -10   0 -3.6551 2.73337   2
   0 -11   0 -1.1728 1.24051   2
   0 -11   0 0.05782 0.63359   1
  -1 -11   0 1.16663 0.96572   1
   1 -11   0 -0.0227 1.21298   2
  -1 -11   0 -1.6742 0.92995   2
  -2 -11   0 0.73891 1.49612   2
  -2 -11   0 -0.3208 0.77597   1
   2 -11   0 -1.4785 1.04255   2
   3 -11   0 0.58111 1.32579   2
  -3 -11   0 0.37026 1.39981   2
  -3 -11   0 -1.5043 1.05643   1
  -4 -11   0 14.0372 2.86817   1
   4 -11   0 10.7228 2.60221   2
  -4 -11   0 11.5695 3.02987   2
  -5 -11   0 -0.4093 1.73836   2
  -5 -11   0 1.74540 1.98846   1
   5 -11   0 0.75850 1.48544   2
  -6 -11   0 86.3104 6.45251   1
   6 -11   0 69.7348 5.34357   2
  -6 -11   0 66.6600 7.24024   2
  -7 -11   0 0.37923 2.20977   1
   7 -11   0 0.43903 1.62744   2
  -7 -11   0 -1.1592 1.99067   2
   8 -11   0 4.45902 2.56893   2
  -8 -11   0 1.37640 2.59143   1
  -8 -11   0 3.66371 2.91586   2
  -9 -11   0 1.62335 2.66450   1
  -9 -11   0 0.35905 2.30664   2
 -10 -11   0 5.16510 3.17969   2
 -10 -11   0 1.61682 3.55670   1
 -11 -11   0 2.84938 4.52581   1
 -11 -11   0 -2.3330 2.26628   2
   0 -12   0 2.40161 1.74623   2
   0 -12   0 2.70097 1.10807   1
  -1 -12   0 -0.5902 1.20667   2
  -1 -12   0 -0.2860 0.79565   1
   1 -12   0 1.38981 1.42838   2
  -2 -12   0 -0.7324 1.65959   2
  -2 -12   0 0.39763 0.94943   1
   2 -12   0 0.70911 1.62141   2
  -3 -12   0 -0.9981 1.07885   1
   3 -12   0 -1.4031 1.26925   2
  -3 -12   0 -1.1841 1.82410   2
   4 -12   0 29.3513 4.19887   2
  -4 -12   0 34.5600 4.27464   1
  -4 -12   0 20.7947 4.12668   2
  -5 -12   0 -1.2033 2.00301   2
   5 -12   0 1.65501 1.80979   2
  -5 -12   0 4.15089 2.30902   1
  -6 -12   0 60.6977 6.45041   1
   6 -12   0 57.4232 5.80540   2
  -6 -12   0 44.1385 6.17774   2
   7 -12   0 1.41330 1.89580   2
  -7 -12   0 -1.1789 2.04206   2
  -7 -12   0 3.48656 2.56689   1
   8 -12   0 8.92174 3.36200   2
  -8 -12   0 17.0128 4.25620   1
  -8 -12   0 4.13817 3.19191   2
  -9 -12   0 -1.3542 2.40957   1
  -9 -12   0 2.33697 2.80128   2
 -10 -12   0 3.34809 2.95189   2
 -10 -12   0 -3.6357 2.82080   1
   0 -13   0 0.72693 0.95384   1
   0 -13   0 -1.9797 1.58149   2
  -1 -13   0 0.32717 1.84930   2
   1 -13   0 1.02918 1.98002   2
  -1 -13   0 -1.7806 0.96108   1
   1 -13   0 0.55433 0.92237   1
  -2 -13   0 17.7834 3.92775   2
   2 -13   0 11.4722 3.16958   2
  -2 -13   0 9.41136 2.24656   1
   3 -13   0 -1.4486 1.64062   2
  -3 -13   0 0.01780 1.16054   1
  -3 -13   0 -0.1403 1.88147   2
  -4 -13   0 20.1243 4.12818   2
  -4 -13   0 32.2580 4.18578   1
   4 -13   0 20.8383 3.74360   2
  -5 -13   0 -0.0222 1.79173   1
   5 -13   0 0.65629 1.76944   2
  -5 -13   0 -1.7090 1.59204   2
  -6 -13   0 1.44471 2.06975   1
  -6 -13   0 1.43560 2.36218   2
   6 -13   0 -0.4371 1.66829   2
  -7 -13   0 -2.6989 2.08551   2
   7 -13   0 3.27038 2.24424   2
  -7 -13   0 1.28984 2.16043   1
  -8 -13   0 23.5210 5.02273   1
  -8 -13   0 26.7056 5.57972   2
  -9 -13   0 -3.6896 2.77706   1
  -9 -13   0 3.19581 2.91290   2
 -10 -13   0 5.52748 3.93725   1
 -10 -13   0 3.54857 2.71530   2
   0 -14   0 189.336 6.81773   1
   0 -14   0 189.548 9.86551   2
  -1 -14   0 -0.5369 0.99070   1
  -1 -14   0 0.56876 2.06997   2
   1 -14   0 -0.4665 0.91209   1
   1 -14   0 -1.5723 1.45676   2
  -2 -14   0 74.5285 4.72461   1
  -2 -14   0 68.7367 7.50345   2
   2 -14   0 58.2254 6.34391   2
  -3 -14   0 -0.7530 1.37899   1
  -3 -14   0 2.17333 2.16860   2
   3 -14   0 -2.9579 1.70483   2
  -4 -14   0 139.382 7.38593   1
  -4 -14   0 150.942 9.54592   2
   4 -14   0 145.856 8.26434   2
  -5 -14   0 -2.0376 1.39884   1
  -5 -14   0 -4.5693 1.24642   2
   5 -14   0 0.14383 1.76988   2
  -6 -14   0 39.8916 6.39262   2
  -6 -14   0 50.1556 5.86416   1
   6 -14   0 47.5490 5.75731   2
  -7 -14   0 1.00789 2.19214   1
   7 -14   0 -1.1770 1.86074   2
  -7 -14   0 1.44628 2.67006   2
  -8 -14   0 11.2191 4.11647   2
  -8 -14   0 12.3341 4.21629   1
  -9 -14   0 0.71697 3.09087   1
  -9 -14   0 -1.8121 2.59404   2
 -10 -14   0 5.14408 4.57915   1
 -10 -14   0 13.2555 4.59366   2
   0 -15   0 0.46859 1.20986   1
   0 -15   0 -0.5879 2.05358   2
   1 -15   0 -0.7419 1.15972   1
   1 -15   0 0.59760 2.35499   2
  -1 -15   0 1.33767 2.57754   2
  -1 -15   0 1.62599 1.45435   1
  -2 -15   0 19.9382 3.08846   1
   2 -15   0 15.8677 4.01329   2
  -2 -15   0 22.6981 4.50945   2
  -3 -15   0 2.57645 2.49840   2
   3 -15   0 1.53032 2.33292   2
  -3 -15   0 -2.3576 1.33832   1
  -4 -15   0 -2.4144 2.15065   2
  -4 -15   0 -0.9968 1.55973   1
   4 -15   0 -0.3933 2.01761   2
   5 -15   0 -0.0102 1.82634   2
  -5 -15   0 -0.8845 1.76726   1
  -5 -15   0 0.86497 2.32601   2
   6 -15   0 -0.4097 2.21019   2
  -6 -15   0 1.04504 2.71107   2
  -6 -15   0 0.50493 2.30470   1
  -7 -15   0 -1.7125 2.45069   2
   7 -15   0 -4.3777 2.46839   2
  -7 -15   0 -0.1696 2.37669   1
  -8 -15   0 2.38077 3.07523   2
  -8 -15   0 0.12428 2.90663   1
  -9 -15   0 5.50750 3.32201   2
  -9 -15   0 -1.6083 3.38101   1
   0 -16   0 555.513 18.8742   2
  -1 -16   0 -2.0495 2.36749   2
   1 -16   0 1.23461 2.41244   2
   2 -16   0 361.844 14.4917   2
  -2 -16   0 357.211 15.1930   2
  -2 -16   0 342.523 11.4012   1
  -3 -16   0 2.31114 1.75821   1
   3 -16   0 3.21210 2.90967   2
  -3 -16   0 -1.9204 2.19990   2
  -4 -16   0 292.523 11.3032   1
   4 -16   0 312.262 13.3113   2
  -4 -16   0 307.783 14.6583   2
  -5 -16   0 -0.3422 2.08163   2
   5 -16   0 2.11220 2.32792   2
  -5 -16   0 1.36706 2.00341   1
  -6 -16   0 156.294 9.30417   1
  -6 -16   0 119.747 9.61434   2
   6 -16   0 159.005 9.49370   2
  -7 -16   0 2.60310 2.64493   1
  -7 -16   0 1.42112 2.91818   2
  -8 -16   0 40.6996 7.30360   2
  -8 -16   0 67.9352 8.51624   1
  -9 -16   0 11.2197 4.67263   1
  -9 -16   0 1.68339 3.11239   2
   0 -17   0 5.05435 2.90461   2
   1 -17   0 -0.2554 2.37342   2
  -1 -17   0 4.79349 3.09154   2
   2 -17   0 0.91937 2.42155   2
  -2 -17   0 -0.8332 2.40844   2
   3 -17   0 3.08675 2.81348   2
  -3 -17   0 -2.0680 2.25490   2
  -4 -17   0 3.18868 2.99380   2
   4 -17   0 -2.6158 2.10096   2
   5 -17   0 1.40110 2.75965   2
  -5 -17   0 0.09555 2.60365   2
  -6 -17   0 2.27775 3.52967   2
   6 -17   0 6.13004 3.32929   2
  -7 -17   0 -2.9083 2.04805   2
  -8 -17   0 0.76285 2.31112   2
   0 -18   0 99.5489 9.63818   2
  -1 -18   0 -1.2618 1.51858   2
   1 -18   0 -0.5209 2.44425   2
   2 -18   0 129.024 9.29343   2
  -2 -18   0 128.683 9.73789   2
  -3 -18   0 4.03021 3.16382   2
   3 -18   0 -3.9373 1.84738   2
  -4 -18   0 214.980 12.9412   2
   4 -18   0 213.139 11.5974   2
  -5 -18   0 -1.1342 2.35036   2
   5 -18   0 1.64847 2.55789   2
   6 -18   0 66.1847 8.17956   2
  -6 -18   0 59.9604 8.74409   2
  -7 -18   0 -0.4307 2.90313   2
   0 -19   0 0.31826 2.40672   2
  -1 -19   0 0.94456 2.52806   2
   1 -19   0 2.49006 2.86679   2
   2 -19   0 9.26062 3.80787   2
  -2 -19   0 4.98119 3.53657   2
   3 -19   0 -3.1526 2.50841   2
  -3 -19   0 -2.6635 1.75993   2
  -4 -19   0 51.1506 7.78347   2
   4 -19   0 42.6615 6.76719   2
   5 -19   0 -3.7773 2.77515   2
  -5 -19   0 0.94994 2.95628   2
  -6 -19   0 40.6504 7.71323   2
   0 -20   0 1.11216 2.74065   2
  -1 -20   0 -0.5853 2.24989   2
   1 -20   0 5.95213 3.38982   2
   2 -20   0 24.0455 5.58693   2
  -2 -20   0 19.0642 4.75375   2
  -3 -20   0 -2.9567 2.42875   2
   3 -20   0 -1.6276 2.46835   2
  -4 -20   0 53.8065 8.56686   2
   4 -20   0 55.1839 7.94179   2
   5 -20   0 -1.3563 2.70875   2
  -5 -20   0 -1.5840 3.22014   2
   0 -21   0 -1.6381 2.18326   2
   1 -21   0 6.35119 3.08551   2
  -1 -21   0 3.68062 3.69320   2
  -2 -21   0 5.35099 3.48403   2
   2 -21   0 1.76529 3.17145   2
   3 -21   0 0.75006 3.44673   2
  -3 -21   0 -3.9492 2.84728   2
  -4 -21   0 11.7426 5.24250   2
   4 -21   0 27.5574 6.25974   2
   0 -22   0 -0.3877 3.06156   2
   1 -22   0 0.36574 3.20590   2
  -1 -22   0 5.30703 4.29832   2
   2 -22   0 69.1645 9.61884   2
  -2 -22   0 73.3810 10.1474   2
  -1   0  -1 -0.0914 0.21920   1
   1   0  -1 -0.0979 0.25655   2
  -1   0   1 0.01132 0.24672   1
   1   0   1 -0.1687 0.10305   2
   1   0   1 -0.1201 0.22658   1
  -1   0   1 0.23172 0.23049   2
   1   0  -1 0.66371 0.32452   1
  -1   0  -1 0.34301 0.19704   2
  -2   0   1 0.49449 0.59865   1
   2   0   1 1.09466 0.67094   1
   2   0   1 -0.0099 0.31227   2
  -2   0  -1 0.45059 0.65739   1
  -2   0   1 0.37650 0.52600   2
  -2   0  -1 -0.0616 0.40308   2
   2   0  -1 0.86219 0.62229   1
   3   0   1 -0.1006 0.87178   1
  -3   0   1 -0.2227 0.64792   2
  -3   0   1 -0.8734 0.90620   1
  -3   0  -1 -0.1076 0.58282   2
  -3   0  -1 0.68190 0.93756   1
   3   0  -1 0.17579 0.86759   1
  -4   0  -1 -0.1469 0.88358   1
  -4   0  -1 -0.4029 0.51562   2
  -4   0   1 -0.3574 0.80992   1
  -4   0   1 -0.0259 0.65731   2
  -5   0   1 -0.3025 0.73736   2
  -5   0  -1 -0.6496 0.84649   2
  -5   0   1 1.81405 1.33272   1
  -5   0  -1 0.03930 1.22116   1
  -6   0  -1 -0.0645 1.23475   2
  -6   0   1 -0.0857 1.56957   1
  -6   0   1 -0.3873 1.13773   2
  -6   0  -1 3.75037 1.97085   1
  -7   0   1 -2.4568 1.68716   1
  -7   0  -1 -0.9108 1.37742   2
  -7   0  -1 -1.0956 1.71463   1
  -7   0   1 0.21565 1.33414   2
  -8   0   1 -0.5156 2.02383   1
  -8   0  -1 1.19644 2.31535   1
  -8   0   1 0.49137 1.32170   2
  -8   0  -1 -1.8837 1.08839   2
  -9   0   1 -1.1438 1.42584   2
  -9   0   1 -0.5595 1.80073   1
  -9   0  -1 1.64865 1.50138   2
  -9   0  -1 -1.5948 1.71467   1
 -10   0  -1 0.08493 1.96414   1
 -10   0   1 0.74549 1.83232   2
 -10   0  -1 0.23955 1.55508   2
 -10   0   1 0.10925 1.81283   1
 -11   0   1 1.46584 2.10343   2
 -11   0  -1 -1.7690 1.56045   2
 -11   0   1 -3.7845 2.15775   1
 -11   0  -1 -3.6193 1.93407   1
 -12   0   1 0.82974 2.74424   1
 -12   0  -1 5.51364 4.17285   1
   0   1  -1 -0.1147 0.12598   2
   0  -1   1 -0.1597 0.08544   2
   0  -1  -1 -0.0916 0.09213   2
   0   1   1 -0.1364 0.12470   2
   1  -1   1 113.904 2.34923   2
   1   1  -1 103.377 2.80912   1
  -1  -1  -1 101.667 2.77466   2
  -1   1   1 103.021 2.75646   2
  -1  -1  -1 103.897 2.88079   1
  -1   1  -1 103.162 2.69914   1
  -1  -1   1 100.554 2.75289   1
  -1   1  -1 104.458 2.31556   2
  -1  -1   1 99.2056 2.88927   2
   1   1   1 108.807 2.84489   2
   1  -1  -1 100.782 2.71624   2
   1   1   1 100.368 2.84674   1
   2  -1   1 7.43278 0.93103   2
  -2   1   1 7.22363 1.22968   1
   2   1  -1 7.58782 1.30508   1
  -2  -1  -1 5.88881 1.00956   2
  -2   1   1 6.46725 1.01111   2
   2  -1   1 4.49022 0.98901   1
  -2  -1  -1 6.06911 1.18722   1
  -2  -1   1 7.10295 1.27592   1
  -2   1  -1 7.39768 1.28378   1
  -2   1  -1 7.47541 0.89908   2
   2   1   1 4.29902 0.99716   1
   2  -1  -1 5.25307 1.15081   1
  -2  -1   1 6.68558 1.16546   2
  -3   1   1 206.451 5.84585   2
   3  -1   1 202.675 6.32702   1
  -3  -1  -1 216.218 6.57237   1
   3   1  -1 207.762 6.44733   1
  -3   1   1 201.743 6.34691   1
  -3  -1  -1 204.098 5.83176   2
  -3   1  -1 199.744 5.43853   2
   3   1   1 213.178 6.57872   1
  -3  -1   1 203.903 6.10365   2
   3  -1  -1 210.482 6.54746   1
  -3  -1   1 189.236 6.27567   1
  -3   1  -1 205.700 6.38985   1
  -4   1   1 16.6488 2.05090   2
  -4  -1  -1 19.5781 2.68566   1
  -4   1   1 15.2316 2.32396   1
  -4  -1  -1 21.0338 2.33816   2
  -4  -1   1 21.1048 2.73773   1
  -4  -1   1 22.3907 2.55479   2
  -4   1  -1 16.9977 1.99504   2
  -4   1  -1 17.5455 2.44331   1
  -5   1   1 54.8503 3.49592   2
  -5   1   1 53.9714 4.11297   1
  -5  -1  -1 42.4098 3.20954   2
  -5  -1  -1 50.2005 4.77266   1
  -5  -1   1 42.8980 4.26468   1
  -5   1  -1 48.0039 3.16682   2
  -5  -1   1 54.8941 3.77143   2
  -5   1  -1 49.9591 4.69409   1
  -6   1   1 28.7944 3.51966   2
  -6   1   1 22.9667 3.53241   1
  -6  -1  -1 23.1184 3.12145   2
  -6  -1  -1 32.2811 4.37758   1
  -6   1  -1 26.2173 3.76289   1
  -6   1  -1 30.0865 3.33618   2
  -6  -1   1 27.2101 4.09165   1
  -6  -1   1 26.0390 3.53475   2
  -7  -1  -1 13.9090 3.40648   1
  -7   1   1 11.3554 3.17788   1
  -7   1   1 12.6403 2.59010   2
  -7  -1  -1 12.1731 2.66286   2
  -7  -1   1 9.36249 3.23178   1
  -7  -1   1 12.7206 2.84316   2
  -7   1  -1 11.1246 2.41454   2
  -7   1  -1 13.2049 3.34152   1
  -8  -1  -1 -0.9150 1.06165   2
  -8   1   1 -0.3077 1.42854   2
  -8  -1  -1 -0.4711 1.99212   1
  -8   1   1 -0.2098 1.83895   1
  -8  -1   1 1.32170 1.54249   2
  -8   1  -1 -1.5699 1.74847   1
  -8  -1   1 0.05621 1.94019   1
  -8   1  -1 1.31378 1.43496   2
  -9   1   1 6.96212 2.45562   2
  -9  -1  -1 4.12132 2.33457   2
  -9  -1  -1 10.5535 3.36790   1
  -9   1   1 5.94149 2.74535   1
  -9   1  -1 7.82406 2.43217   2
  -9  -1   1 6.20732 2.77157   1
  -9  -1   1 3.46504 1.97174   2
  -9   1  -1 4.02297 2.56060   1
 -10   1   1 1.27900 2.75888   1
 -10  -1  -1 3.26076 2.19741   2
 -10  -1  -1 6.34146 3.52202   1
 -10   1   1 1.21316 1.91910   2
 -10  -1   1 0.95669 2.38855   1
 -10  -1   1 1.60017 1.94038   2
 -10   1  -1 1.86554 2.35022   1
 -10   1  -1 6.36887 2.44145   2
 -11  -1  -1 3.27880 2.97515   1
 -11  -1  -1 8.09133 3.01818   2
 -11   1   1 0.35933 2.34163   1
 -11   1   1 5.08793 2.79107   2
 -11  -1   1 4.01984 2.91877   1
 -11  -1   1 5.65393 2.75960   2
 -11   1  -1 6.59117 3.33167   1
 -12  -1  -1 2.88326 3.04676   1
 -12  -1   1 -1.3920 3.18297   1
 -12   1  -1 1.99055 2.82457   1
   0  -2  -1 995.486 16.6834   2
   0   2   1 1009.12 16.6966   2
   0   2  -1 1016.09 16.5413   2
   0  -2   1 1005.00 16.5097   2
   1  -2   1 57.5940 1.87492   2
   1   2  -1 58.1828 2.04958   1
  -1  -2  -1 58.4420 2.33789   2
  -1  -2  -1 57.3264 2.16427   1
  -1   2  -1 56.5250 1.85544   2
   1   2   1 53.3233 2.08823   1
   1  -2  -1 60.5325 2.18946   2
  -1  -2   1 59.9737 2.06487   1
  -1  -2   1 60.6491 2.43063   2
  -1   2  -1 58.7027 1.88907   1
   2   2  -1 568.072 11.4014   1
   2  -2   1 581.288 11.2659   1
  -2  -2  -1 577.477 11.5873   1
  -2  -2  -1 562.269 11.4893   2
   2  -2   1 579.714 10.5414   2
  -2   2   1 577.763 11.0905   2
  -2  -2   1 575.640 11.7243   2
  -2  -2   1 579.512 11.4467   1
  -2   2  -1 573.490 11.1979   1
  -2   2  -1 586.019 10.5539   2
   2   2   1 578.726 11.6213   1
   2  -2  -1 581.196 11.4290   1
   3  -2   1 102.501 4.30581   1
   3   2  -1 99.3946 4.32645   1
  -3  -2  -1 94.7323 4.29962   1
  -3   2   1 100.443 3.80770   2
  -3  -2  -1 97.9453 4.08801   2
  -3   2   1 95.5873 4.21322   1
  -3   2  -1 100.087 3.51502   2
   3   2   1 103.241 4.47791   1
  -3  -2   1 97.0462 4.20541   2
  -3  -2   1 101.379 4.38411   1
  -3   2  -1 96.2460 4.21153   1
   3  -2  -1 102.383 4.38692   1
  -4  -2  -1 29.6098 2.88590   2
  -4  -2  -1 22.7400 2.84766   1
  -4   2   1 31.1655 2.44563   2
  -4   2   1 26.2262 3.02882   1
  -4  -2   1 31.2009 3.17279   2
  -4   2  -1 31.3823 2.27040   2
  -4  -2   1 36.7145 3.67631   1
  -4   2  -1 29.6383 3.17810   1
  -5   2   1 179.128 7.44849   1
  -5  -2  -1 192.259 7.90062   1
  -5   2   1 184.234 6.77767   2
  -5  -2  -1 191.216 6.96823   2
  -5  -2   1 196.096 7.25571   2
  -5   2  -1 186.534 6.44304   2
  -5  -2   1 199.454 7.91390   1
  -5   2  -1 189.242 7.56335   1
  -6   2   1 241.713 8.47629   2
  -6  -2  -1 229.285 8.50495   2
  -6   2   1 232.996 9.51861   1
  -6  -2  -1 234.037 9.63464   1
  -6  -2   1 221.028 9.35279   1
  -6  -2   1 240.949 8.88791   2
  -6   2  -1 238.110 9.57662   1
  -6   2  -1 254.530 8.28146   2
  -7  -2  -1 -2.1084 1.09256   2
  -7  -2  -1 2.31463 1.92636   1
  -7   2   1 -1.3135 1.74941   1
  -7   2   1 -1.5241 0.98477   2
  -7   2  -1 -0.9731 1.13506   2
  -7   2  -1 -2.0430 1.41947   1
  -7  -2   1 -1.2472 1.56575   1
  -7  -2   1 0.92945 1.42177   2
  -8  -2  -1 123.267 6.94394   2
  -8   2   1 111.532 6.57276   2
  -8  -2  -1 107.646 7.57778   1
  -8   2   1 108.323 7.46513   1
  -8   2  -1 122.745 7.97435   1
  -8  -2   1 112.537 6.83765   2
  -8  -2   1 127.773 8.34334   1
  -8   2  -1 119.314 6.46220   2
  -9  -2  -1 14.4139 3.37637   2
  -9   2   1 10.8704 3.36969   1
  -9  -2  -1 10.5919 3.66463   1
  -9   2   1 15.4231 3.23860   2
  -9  -2   1 9.31583 3.34368   1
  -9  -2   1 13.4065 3.36683   2
  -9   2  -1 10.5903 3.28156   1
  -9   2  -1 15.2196 2.90972   2
 -10  -2  -1 13.1635 4.02574   1
 -10  -2  -1 13.0584 3.50659   2
 -10   2   1 17.4051 4.16120   1
 -10   2   1 14.2161 3.41448   2
 -10   2  -1 21.1729 3.81973   2
 -10   2  -1 20.4012 4.57197   1
 -10  -2   1 20.0958 4.97633   1
 -10  -2   1 15.8459 3.84739   2
 -11  -2  -1 3.45437 3.12551   1
 -11   2   1 3.95718 2.73087   2
 -11  -2  -1 3.32687 2.19726   2
 -11  -2   1 4.57271 2.74066   2
 -11   2  -1 4.18816 2.98170   1
 -11  -2   1 -1.6111 2.99215   1
 -12  -2  -1 15.5466 4.92694   1
 -12  -2   1 23.3710 5.93742   1
 -12   2  -1 32.1375 6.54370   1
 -12  -2   1 16.5672 4.41049   2
   0  -3  -1 -0.1180 0.39707   2
   0  -3   1 -0.2030 0.34052   2
  -1  -3  -1 185.201 5.14908   2
   1   3  -1 173.327 4.21748   1
   1  -3   1 173.280 4.41587   2
  -1  -3  -1 175.812 4.49192   1
  -1  -3   1 178.611 5.10100   2
   1  -3  -1 174.090 4.69460   2
   1   3   1 173.041 4.47106   1
  -1  -3   1 177.576 4.26272   1
  -2  -3  -1 720.007 13.7749   1
   2  -3   1 699.961 12.8264   2
   2   3  -1 703.449 13.5399   1
  -2  -3  -1 721.000 14.1954   2
   2   3   1 707.333 13.7253   1
   2  -3  -1 697.299 13.3348   2
   2  -3  -1 709.341 13.4613   1
  -2   3  -1 679.122 13.0110   1
  -2  -3   1 702.096 14.2719   2
  -2  -3   1 708.182 13.5475   1
  -3  -3  -1 1.67603 0.98560   2
  -3   3   1 6.51715 1.27097   2
   3  -3   1 2.86234 1.12825   1
   3   3  -1 3.10307 1.15648   1
  -3  -3  -1 1.90646 1.23925   1
   3  -3   1 1.10492 0.71304   2
   3  -3  -1 3.31151 1.30157   1
  -3  -3   1 3.23551 1.22784   2
  -3  -3   1 1.54576 1.10532   1
  -3   3  -1 3.13352 1.21483   1
  -4   3   1 52.7364 3.53192   1
  -4   3   1 51.0233 3.12369   2
  -4  -3  -1 52.3700 3.68846   1
  -4  -3  -1 53.1690 3.49771   2
  -4  -3   1 55.4220 3.81947   1
  -4   3  -1 55.5339 3.65632   1
  -4   3  -1 52.0704 2.87883   2
  -4  -3   1 54.1223 3.62714   2
  -5   3   1 53.5265 4.15018   1
  -5  -3  -1 57.4323 4.43224   1
  -5   3   1 55.8326 3.59267   2
  -5  -3  -1 52.8621 3.77764   2
  -5   3  -1 51.3347 3.27855   2
  -5  -3   1 57.2470 4.00359   2
  -5   3  -1 51.5167 4.60961   1
  -5  -3   1 54.3514 5.04548   1
  -6  -3  -1 4.76128 2.30955   1
  -6   3   1 4.68458 2.13364   1
  -6  -3  -1 5.42875 1.81726   2
  -6   3   1 9.12130 2.07881   2
  -6  -3   1 5.95150 1.93280   2
  -6   3  -1 9.25645 1.96051   2
  -6   3  -1 4.91158 2.23599   1
  -6  -3   1 5.15591 2.41502   1
  -7   3   1 213.606 9.78242   1
  -7  -3  -1 216.438 8.95450   2
  -7   3   1 227.381 8.69593   2
  -7  -3  -1 210.357 9.90214   1
  -7  -3   1 218.012 10.1278   1
  -7   3  -1 212.408 8.15942   2
  -7   3  -1 197.474 9.49935   1
  -7  -3   1 229.811 9.42448   2
  -8   3   1 35.3150 4.31533   2
  -8  -3  -1 41.5571 5.03883   2
  -8  -3  -1 42.7602 5.66134   1
  -8   3   1 39.4784 5.62518   1
  -8   3  -1 46.2699 4.65731   2
  -8  -3   1 40.6593 5.72269   1
  -8  -3   1 44.6258 5.14056   2
  -8   3  -1 46.7865 5.94957   1
  -9  -3  -1 -2.7915 1.99859   1
  -9   3   1 0.23898 1.97941   1
  -9   3   1 0.91163 1.49202   2
  -9  -3  -1 -0.2077 1.46919   2
  -9   3  -1 1.53284 1.67884   2
  -9  -3   1 -3.2860 2.07762   1
  -9  -3   1 1.82956 1.95060   2
  -9   3  -1 -3.0009 1.38023   1
 -10  -3  -1 5.80643 2.40998   2
 -10   3   1 4.38701 2.38291   2
 -10  -3  -1 -1.2879 2.44631   1
 -10  -3   1 9.87125 3.92095   1
 -10   3  -1 4.69984 2.14539   2
 -10  -3   1 1.92856 2.17891   2
 -10   3  -1 6.55306 3.01889   1
 -11  -3  -1 13.4255 4.88441   1
 -11  -3  -1 9.91829 3.47567   2
 -11   3  -1 9.46074 3.71912   1
 -11  -3   1 16.4374 5.05068   1
 -11  -3   1 7.50446 3.35906   2
 -12  -3  -1 0.94787 3.79616   1
 -12  -3   1 -3.4969 3.10651   1
 -12  -3   1 -2.3884 1.96492   2
   0  -4   1 180.406 5.22919   2
   0  -4  -1 175.562 5.27135   2
   1   4  -1 188.189 4.66153   1
  -1  -4  -1 191.514 5.01533   1
   1  -4   1 178.970 5.11137   2
  -1  -4  -1 187.139 5.79700   2
   1   4   1 200.287 5.08183   1
  -1  -4   1 189.060 4.70157   1
   1  -4  -1 196.341 5.50749   2
  -1  -4   1 185.238 5.79396   2
   2   4  -1 65.9613 3.10219   1
   2  -4   1 61.3764 2.79741   2
  -2  -4  -1 65.2201 3.57549   2
  -2  -4  -1 65.5492 3.26867   1
  -2  -4   1 64.8801 3.60190   2
  -2  -4   1 63.9684 3.12207   1
   2   4   1 68.4255 3.23007   1
   2  -4  -1 61.2310 3.01731   2
  -3  -4  -1 236.287 7.47144   2
   3  -4   1 235.063 6.30823   2
  -3  -4  -1 230.717 7.31494   1
   3  -4   1 232.781 6.88067   1
  -3  -4   1 238.159 7.63023   2
   3  -4  -1 232.778 6.64251   2
   3  -4  -1 235.830 7.15219   1
  -3  -4   1 236.179 7.20003   1
   4  -4   1 261.568 7.22868   2
  -4  -4  -1 257.366 8.44060   2
  -4  -4  -1 244.335 8.36377   1
  -4  -4   1 277.337 8.71426   1
  -4   4  -1 241.964 7.97692   1
   4  -4  -1 268.031 7.65556   2
  -4  -4   1 266.292 8.67731   2
  -5   4   1 99.0214 4.83288   2
  -5  -4  -1 97.6431 5.71974   1
  -5  -4  -1 91.4263 5.18561   2
  -5   4  -1 104.205 5.57501   1
  -5  -4   1 109.014 5.98565   1
  -5  -4   1 96.5926 5.36848   2
  -5   4  -1 99.0710 4.55929   2
  -6  -4  -1 180.668 7.90755   2
  -6  -4  -1 185.282 8.56312   1
  -6   4   1 190.067 7.40799   2
  -6   4  -1 185.842 8.33696   1
  -6   4  -1 186.174 7.04256   2
  -6  -4   1 175.493 7.97440   2
  -6  -4   1 180.032 8.61691   1
  -7   4   1 38.9978 4.27886   2
  -7  -4  -1 43.9011 4.95422   2
  -7  -4  -1 29.5751 4.62187   1
  -7   4  -1 40.3872 4.19806   2
  -7   4  -1 25.9219 4.08782   1
  -7  -4   1 36.7378 5.13091   1
  -7  -4   1 33.7487 4.47331   2
  -8  -4  -1 23.5875 4.51532   1
  -8  -4  -1 31.0037 4.56159   2
  -8   4   1 31.5850 4.09746   2
  -8  -4   1 26.8559 4.92095   1
  -8   4  -1 35.0553 4.21423   2
  -8  -4   1 24.9197 4.25077   2
  -8   4  -1 28.6888 4.89465   1
  -9  -4  -1 87.8355 9.01003   1
  -9  -4  -1 86.2641 6.60865   2
  -9   4   1 90.5706 6.21391   2
  -9   4  -1 84.5927 8.35975   1
  -9  -4   1 90.2266 8.72756   1
  -9   4  -1 88.2541 6.00601   2
  -9  -4   1 84.6776 8.01936   2
 -10  -4  -1 1.75797 2.63235   1
 -10  -4  -1 -1.0392 1.46849   2
 -10   4   1 1.87120 1.96765   2
 -10  -4   1 -0.7646 2.80746   1
 -10  -4   1 0.43643 2.26307   2
 -11  -4  -1 25.5992 5.95645   1
 -11  -4  -1 40.3937 6.11591   2
 -11  -4   1 47.4910 6.62696   2
 -11  -4   1 43.6272 7.34480   1
 -12  -4  -1 35.6120 7.58151   1
 -12  -4  -1 33.0207 5.93446   2
 -12  -4   1 31.5390 7.12832   1
 -12  -4   1 23.4372 5.06723   2
   0  -5   1 -0.1245 0.84930   2
   0  -5  -1 -1.2040 0.83925   2
   0  -5   1 -0.2065 0.43126   1
   1   5  -1 549.440 10.3919   1
  -1  -5  -1 543.416 10.7958   1
  -1  -5  -1 540.162 12.2683   2
   1  -5   1 536.431 11.4718   2
   1  -5  -1 543.221 11.7909   2
  -1  -5   1 539.991 10.3493   1
  -1  -5   1 556.440 12.3951   2
   1   5   1 545.288 10.9008   1
   2   5  -1 7.18918 1.31006   1
   2  -5   1 4.47723 1.07387   1
   2  -5   1 4.57983 1.09145   2
  -2  -5  -1 2.83254 1.04852   1
  -2  -5  -1 4.37257 1.32093   2
   2   5   1 4.78943 1.17547   1
   2  -5  -1 4.77448 1.22989   2
  -2  -5   1 4.17363 1.16485   1
  -2  -5   1 5.45776 1.45437   2
   3  -5   1 1.11397 0.75176   2
  -3  -5  -1 0.63302 0.93111   2
  -3  -5  -1 1.74422 1.07484   1
   3  -5   1 -0.1799 0.37285   1
  -3  -5   1 -0.9101 0.74336   1
   3  -5  -1 1.11058 0.84307   2
  -3  -5   1 -1.0092 0.83463   2
   4  -5   1 18.7854 2.29006   2
  -4  -5  -1 17.5182 2.62775   2
  -4  -5  -1 18.1340 2.69959   1
  -4  -5   1 21.9973 3.07805   2
   4  -5  -1 18.4794 2.38033   2
  -4  -5   1 17.0210 2.54348   1
  -5  -5  -1 431.648 12.6346   1
   5  -5   1 406.627 10.5100   2
  -5  -5  -1 408.902 12.3587   2
  -5  -5   1 422.159 12.6659   2
   5  -5  -1 420.588 11.1874   2
  -5  -5   1 408.570 12.3280   1
  -6  -5  -1 55.3232 5.38203   2
  -6  -5  -1 60.3556 5.94150   1
   6  -5   1 54.5934 3.72338   2
  -6  -5   1 53.0237 5.51985   2
  -6  -5   1 61.3301 5.90533   1
   6  -5  -1 58.4362 3.92371   2
  -7  -5  -1 216.193 9.51277   2
  -7   5   1 221.761 8.73278   2
  -7  -5  -1 203.452 9.91118   1
   7  -5   1 208.170 7.95065   2
  -7  -5   1 209.877 9.93899   1
  -7  -5   1 225.157 9.75856   2
  -8   5   1 85.1516 5.65002   2
  -8  -5  -1 69.4615 7.35560   1
  -8  -5  -1 72.3666 5.82390   2
  -8  -5   1 92.0856 8.52737   1
  -8  -5   1 75.0926 7.04071   2
  -8   5  -1 83.4863 5.41784   2
  -9   5   1 1.77797 1.72346   2
  -9  -5  -1 1.26080 2.67696   1
  -9  -5  -1 1.17379 1.78491   2
  -9   5  -1 0.71759 1.47357   2
  -9  -5   1 0.12689 1.96390   2
  -9  -5   1 -0.1617 2.52810   1
 -10  -5  -1 32.9805 5.24292   2
 -10  -5  -1 27.0863 5.42834   1
 -10   5   1 30.4964 4.54480   2
 -10  -5   1 29.8418 5.07023   2
 -10  -5   1 31.8689 5.88421   1
 -11  -5  -1 4.88396 2.57971   2
 -11  -5  -1 6.30966 3.84609   1
 -11  -5   1 8.30351 4.37257   1
 -11  -5   1 2.56602 2.61879   2
 -12  -5  -1 14.5002 4.47742   2
 -12  -5  -1 8.47222 4.64500   1
 -12  -5   1 19.1977 5.60639   1
 -12  -5   1 10.4395 3.92547   2
   0  -6  -1 1739.67 31.0460   2
   0  -6   1 1775.74 30.9362   2
   0  -6   1 1750.44 27.7803   1
   1  -6   1 5.48060 1.34186   2
  -1  -6  -1 8.79822 1.77307   2
   1   6  -1 6.46645 1.13976   1
  -1  -6  -1 7.07002 1.26351   1
  -1  -6   1 6.84268 1.69668   2
   1  -6  -1 5.67317 1.35195   2
  -1  -6   1 8.00417 1.24644   1
  -2  -6  -1 74.0902 4.21049   2
   2   6  -1 72.9954 3.39742   1
  -2  -6  -1 72.2249 3.54409   1
   2  -6   1 66.0645 3.43718   2
  -2  -6   1 67.0561 4.03577   2
   2  -6  -1 63.6786 3.56066   2
   2   6   1 73.6604 3.56928   1
  -2  -6   1 69.1214 3.36665   1
   3  -6   1 86.1817 4.01775   2
  -3  -6  -1 77.4317 4.58248   2
  -3  -6  -1 86.8401 4.39947   1
   3  -6   1 84.6330 3.97069   1
  -3  -6   1 88.0329 4.30009   1
  -3  -6   1 86.9909 4.84825   2
   3  -6  -1 75.3405 3.95270   2
   4  -6   1 59.0332 3.47229   2
  -4  -6  -1 56.5615 4.09711   1
  -4  -6  -1 49.3895 3.95511   2
  -4  -6   1 57.2915 4.03128   1
   4  -6  -1 56.8830 3.57536   2
  -4  -6   1 61.3038 4.45911   2
  -5  -6  -1 1.35030 1.41137   1
  -5  -6  -1 0.54005 1.32452   2
   5  -6   1 -1.3785 0.63008   2
  -5  -6   1 2.20603 1.47114   2
   5  -6  -1 0.91382 1.04106   2
  -5  -6   1 0.39233 1.34444   1
  -6  -6  -1 338.006 12.0364   2
  -6  -6  -1 359.050 12.4936   1
   6  -6   1 348.436 10.2663   2
   6  -6  -1 359.676 10.7675   2
  -6  -6   1 348.268 12.2248   1
  -6  -6   1 362.519 12.4895   2
  -7  -6  -1 3.60923 2.50745   1
  -7  -6  -1 4.34491 2.26975   2
   7  -6   1 6.80866 1.97284   2
   7  -6  -1 5.27509 2.01987   2
  -7  -6   1 9.01530 2.67144   2
  -7  -6   1 5.72696 2.74248   1
  -8  -6  -1 31.9834 4.87141   2
   8  -6   1 28.2938 3.69562   2
  -8  -6  -1 37.2543 5.51041   1
   8  -6  -1 40.8255 4.67532   2
  -8  -6   1 43.8525 5.73531   2
  -8  -6   1 43.9577 6.07142   1
   9  -6   1 78.7818 5.59843   2
  -9  -6  -1 81.3781 8.83494   1
  -9  -6  -1 68.2675 7.22747   2
   9  -6  -1 78.6831 5.93682   2
  -9  -6   1 67.1528 7.30565   2
  -9  -6   1 70.1275 7.91147   1
 -10  -6  -1 4.22021 2.65512   2
 -10  -6  -1 8.51157 3.93284   1
  10  -6  -1 13.4648 3.59724   2
 -10  -6   1 8.01586 3.10487   2
 -10  -6   1 11.2832 4.20144   1
 -11  -6  -1 17.5094 5.27452   1
 -11  -6  -1 22.5519 4.62884   2
 -11  -6   1 30.8637 5.76471   2
 -11  -6   1 32.0130 6.76640   1
 -12  -6  -1 28.6584 6.92655   1
 -12  -6  -1 27.3127 5.20277   2
 -12  -6   1 32.3487 7.10478   1
 -12  -6   1 21.8226 5.68765   2
   0  -7   1 2.99979 1.38198   2
   0  -7  -1 1.39260 1.17696   2
   0  -7   1 1.69121 0.70858   1
  -1  -7  -1 1454.77 25.1931   1
   1  -7   1 1483.52 27.1287   2
  -1  -7  -1 1442.28 27.8626   2
  -1  -7   1 1474.01 27.8955   2
  -1  -7   1 1455.84 24.6352   1
   1  -7  -1 1500.17 27.4475   2
  -2  -7  -1 11.6286 1.84810   1
   2   7  -1 10.4490 1.66252   1
  -2  -7  -1 12.7854 2.29398   2
   2  -7   1 10.7995 1.86734   2
   2  -7  -1 9.90605 1.82173   2
  -2  -7   1 8.22625 1.50846   1
  -2  -7   1 12.4529 2.39601   2
   3  -7   1 107.332 4.77489   2
  -3  -7  -1 104.982 5.65095   2
  -3  -7  -1 103.998 5.00947   1
   3  -7  -1 96.2110 4.78444   2
  -3  -7   1 103.663 5.62444   2
  -3  -7   1 99.8982 4.75879   1
  -4  -7  -1 85.7474 5.38998   2
   4  -7   1 90.6534 4.55297   2
  -4  -7  -1 91.8984 5.23205   1
  -4  -7   1 93.5597 5.16320   1
  -4  -7   1 94.2327 5.71018   2
   4  -7  -1 95.0809 4.81311   2
   5  -7   1 572.044 13.6034   2
  -5  -7  -1 524.557 15.4416   2
  -5  -7  -1 536.387 15.0831   1
  -5  -7   1 555.099 15.0681   1
  -5  -7   1 532.796 15.5691   2
   5  -7  -1 557.566 13.9674   2
  -6  -7  -1 3.44060 1.75792   2
  -6  -7  -1 1.08368 1.91139   1
   6  -7   1 3.79115 1.60972   2
  -6  -7   1 0.77631 1.71401   1
   6  -7  -1 0.83803 1.22825   2
  -6  -7   1 1.29207 1.59408   2
  -7  -7  -1 343.603 13.0275   1
  -7  -7  -1 342.340 12.8223   2
   7  -7   1 312.586 10.3235   2
  -7  -7   1 312.678 12.5095   1
   7  -7  -1 310.625 10.7268   2
  -7  -7   1 298.671 12.1866   2
   8  -7   1 11.9889 2.56158   2
  -8  -7  -1 14.7665 4.05208   1
  -8  -7  -1 15.1952 3.54012   2
   8  -7  -1 12.5471 2.95593   2
  -8  -7   1 14.6532 3.82688   2
  -8  -7   1 12.6683 3.74258   1
   9  -7   1 21.5789 3.60355   2
  -9  -7  -1 21.2805 4.16270   2
  -9  -7  -1 16.8624 4.56284   1
  -9  -7   1 20.8397 4.49579   2
  -9  -7   1 28.5609 5.74973   1
   9  -7  -1 27.5090 4.12443   2
 -10  -7  -1 9.07092 4.01461   1
 -10  -7  -1 6.45949 2.93239   2
 -10  -7   1 2.83372 3.32796   1
 -10  -7   1 8.82403 3.47102   2
 -11  -7  -1 5.39642 2.95105   2
 -11  -7  -1 -1.3787 3.22887   1
 -11  -7   1 7.43342 3.23513   2
 -11  -7   1 2.75791 3.89642   1
 -12  -7  -1 12.7333 5.88576   1
 -12  -7  -1 7.19513 3.93889   2
 -12  -7   1 3.61271 2.98732   2
 -12  -7   1 3.49627 4.22174   1
   0  -8   1 1825.05 34.4013   2
   0  -8  -1 1920.29 34.9239   2
   0  -8  -1 1922.68 31.5261   1
   0  -8   1 1912.24 30.7295   1
  -1  -8  -1 179.699 7.31214   2
   1  -8   1 187.249 6.95345   2
  -1  -8  -1 189.569 5.89641   1
  -1  -8   1 185.530 5.50008   1
   1  -8  -1 203.412 7.36593   2
  -1  -8   1 183.473 7.39459   2
  -2  -8  -1 947.883 21.4202   2
  -2  -8  -1 991.935 19.1534   1
   2   8  -1 979.088 18.7434   1
   2  -8   1 959.852 20.0480   2
  -2  -8   1 958.711 21.4438   2
  -2  -8   1 987.806 18.7670   1
   2  -8  -1 969.926 20.4093   2
  -3  -8  -1 2.62670 1.20762   1
   3  -8   1 3.56913 1.39883   2
  -3  -8  -1 1.69816 1.41974   2
  -3  -8   1 6.56753 1.66952   1
   3  -8  -1 2.35695 1.20338   2
  -3  -8   1 1.88270 1.35788   2
  -4  -8  -1 316.766 10.2621   1
   4  -8   1 314.916 9.63630   2
  -4  -8  -1 299.401 10.9395   2
  -4  -8   1 316.021 11.2797   2
  -4  -8   1 315.174 10.0308   1
   4  -8  -1 319.182 9.85121   2
  -5  -8  -1 4.74610 2.01998   1
   5  -8   1 0.43746 1.05646   2
  -5  -8  -1 0.99825 1.57368   2
  -5  -8   1 1.52748 1.90276   1
  -5  -8   1 1.15819 1.63574   2
   5  -8  -1 2.48010 1.36059   2
  -6  -8  -1 742.368 19.4910   1
   6  -8   1 695.630 16.9399   2
  -6  -8  -1 709.721 19.7829   2
   6  -8  -1 722.218 17.7045   2
  -6  -8   1 720.113 19.1431   1
  -6  -8   1 698.108 19.8888   2
   7  -8   1 8.96586 2.31749   2
  -7  -8  -1 13.9285 3.39455   1
  -7  -8  -1 6.34409 2.97995   2
  -7  -8   1 9.26144 2.99625   2
   7  -8  -1 8.01791 2.45258   2
  -7  -8   1 15.2704 3.99538   1
  -8  -8  -1 76.2040 7.62649   2
  -8  -8  -1 80.8035 8.20846   1
   8  -8   1 76.9881 5.26264   2
   8  -8  -1 65.7874 5.13960   2
  -8  -8   1 76.6846 7.84731   2
  -8  -8   1 71.7257 7.85778   1
  -9  -8  -1 2.49370 2.73410   1
  -9  -8  -1 -0.6583 1.73296   2
  -9  -8   1 2.34952 2.45374   2
   9  -8  -1 1.86827 1.81718   2
  -9  -8   1 3.10409 2.72510   1
 -10  -8  -1 2.25111 2.42457   2
 -10  -8  -1 3.53263 2.92146   1
 -10  -8   1 0.35550 2.81736   1
 -10  -8   1 3.67364 2.78162   2
 -11  -8  -1 6.74703 3.48826   2
 -11  -8  -1 8.62204 4.40587   1
 -11  -8   1 11.9285 4.90540   1
 -11  -8   1 9.99292 3.58453   2
 -12  -8  -1 33.6150 6.58120   2
 -12  -8   1 19.4107 5.13906   2
   0  -9   1 0.93016 1.18423   2
   0  -9  -1 0.15714 0.75733   1
   0  -9   1 1.27811 0.82807   1
   0  -9  -1 -0.6708 1.19615   2
  -1  -9  -1 936.592 18.3385   1
  -1  -9  -1 941.516 21.4674   2
   1  -9   1 931.344 20.6222   2
  -1  -9   1 955.670 21.4521   2
   1  -9  -1 983.696 21.1394   2
  -1  -9   1 982.998 17.9421   1
   2  -9   1 0.17165 1.11531   2
  -2  -9  -1 0.45008 0.86204   1
  -2  -9  -1 -0.5656 1.15906   2
  -2  -9   1 0.38638 0.97890   1
   2  -9  -1 -0.6343 1.07100   2
  -2  -9   1 1.06739 1.22051   2
  -3  -9  -1 93.4398 4.96893   1
   3  -9   1 102.170 5.32492   2
  -3  -9  -1 91.8413 5.88525   2
   3  -9  -1 86.8612 5.06572   2
  -3  -9   1 89.2263 5.79531   2
  -3  -9   1 96.0541 4.87032   1
  -4  -9  -1 0.25996 1.16540   1
  -4  -9  -1 0.38351 1.42730   2
   4  -9   1 1.36085 1.34146   2
  -4  -9   1 0.27699 1.17944   1
   4  -9  -1 1.56056 1.39877   2
  -4  -9   1 0.84509 1.42752   2
  -5  -9  -1 307.141 11.0094   1
   5  -9   1 292.560 9.80846   2
  -5  -9  -1 311.113 11.9308   2
  -5  -9   1 296.324 10.6825   1
   5  -9  -1 303.265 10.2598   2
  -5  -9   1 304.842 12.0120   2
  -6  -9  -1 5.61817 2.55533   1
  -6  -9  -1 8.64109 3.03159   2
   6  -9   1 6.95037 2.11606   2
  -6  -9   1 12.0890 3.25172   1
  -6  -9   1 10.1450 3.02497   2
   6  -9  -1 7.49769 2.21655   2
  -7  -9  -1 311.238 13.1111   2
  -7  -9  -1 300.973 12.6924   1
   7  -9   1 322.179 10.8093   2
  -7  -9   1 314.227 13.3156   2
  -7  -9   1 342.446 13.2959   1
   7  -9  -1 315.836 11.2735   2
  -8  -9  -1 2.26302 2.16912   2
  -8  -9  -1 4.27187 2.73099   1
   8  -9   1 -1.4592 1.19093   2
   8  -9  -1 -0.1345 1.45465   2
  -8  -9   1 -2.2393 1.91819   1
  -8  -9   1 1.89300 1.91328   2
  -9  -9  -1 23.5424 5.11320   1
  -9  -9  -1 23.9608 4.88078   2
  -9  -9   1 27.6168 5.36929   1
  -9  -9   1 33.9100 5.71071   2
   9  -9  -1 24.0631 4.21519   2
 -10  -9  -1 26.1111 5.91810   1
 -10  -9  -1 19.5191 4.61100   2
 -10  -9   1 20.8357 4.72711   2
 -10  -9   1 24.4748 5.28011   1
 -11  -9  -1 5.17991 3.34040   2
 -11  -9  -1 6.79045 4.67744   1
 -11  -9   1 12.2238 4.91581   1
 -11  -9   1 6.27181 3.28961   2
   0 -10   1 484.055 10.5037   1
   0 -10  -1 459.053 13.6041   2
   0 -10   1 485.766 13.7097   2
   0 -10  -1 476.218 10.9730   1
  -1 -10  -1 25.7774 3.61844   2
   1 -10   1 26.5810 3.55553   2
  -1 -10  -1 26.8743 2.82327   1
  -1 -10   1 27.9300 2.68039   1
  -1 -10   1 25.0528 3.63047   2
   1 -10  -1 27.1793 3.62303   2
  -2 -10  -1 340.361 9.47201   1
  -2 -10  -1 313.955 11.3223   2
   2 -10   1 319.224 10.4641   2
  -2 -10   1 325.496 11.4413   2
   2 -10  -1 312.789 10.5758   2
  -2 -10   1 323.658 8.97894   1
  -3 -10  -1 1.29947 1.13589   1
  -3 -10  -1 0.18491 1.29082   2
   3 -10   1 1.21254 1.27716   2
   3 -10  -1 -0.1053 1.03740   2
  -3 -10   1 1.53301 1.18866   1
  -3 -10   1 0.21134 1.18116   2
  -4 -10  -1 6.03032 2.10872   1
  -4 -10  -1 5.81471 2.34354   2
   4 -10   1 4.25925 1.79813   2
   4 -10  -1 5.35259 2.02347   2
  -4 -10   1 4.40249 1.95525   2
  -4 -10   1 4.71039 1.84624   1
   5 -10   1 17.0437 2.93312   2
  -5 -10  -1 22.6969 4.29421   2
  -5 -10  -1 18.4843 3.51413   1
  -5 -10   1 23.3022 3.73274   1
  -5 -10   1 22.9176 4.10249   2
   5 -10  -1 21.8432 3.55926   2
  -6 -10  -1 330.162 12.4995   1
   6 -10   1 333.497 11.3026   2
  -6 -10  -1 352.177 13.7586   2
  -6 -10   1 338.587 13.5929   2
  -6 -10   1 344.592 12.7247   1
   6 -10  -1 314.155 11.2349   2
   7 -10   1 24.3355 3.75692   2
  -7 -10  -1 28.0585 4.99370   2
  -7 -10  -1 30.0046 4.96644   1
   7 -10  -1 21.0552 3.56918   2
  -7 -10   1 28.2036 4.97393   1
  -7 -10   1 18.4739 4.07188   2
   8 -10   1 42.7225 4.91544   2
  -8 -10  -1 38.0035 5.80981   2
  -8 -10  -1 56.2596 6.90569   1
  -8 -10   1 41.1326 6.11390   2
  -8 -10   1 45.2670 6.24581   1
   8 -10  -1 42.9099 5.14169   2
  -9 -10  -1 22.5100 4.79990   2
  -9 -10  -1 22.1531 5.12097   1
  -9 -10   1 20.5459 5.01254   1
  -9 -10   1 21.0821 4.67201   2
 -10 -10  -1 20.4073 5.42681   1
 -10 -10  -1 9.63361 3.47758   2
 -10 -10   1 16.2056 4.31546   2
 -10 -10   1 19.8795 5.24247   1
 -11 -10  -1 25.4474 6.28564   1
 -11 -10  -1 29.8284 6.07900   2
 -11 -10   1 18.3475 5.96264   1
 -11 -10   1 21.0294 5.17788   2
   0 -11   1 0.61912 0.74404   1
   0 -11  -1 0.57666 1.33864   2
   0 -11  -1 0.24984 0.81128   1
   0 -11   1 2.66432 1.60225   2
   1 -11   1 201.753 8.52050   2
  -1 -11  -1 196.047 6.71175   1
  -1 -11  -1 194.728 8.85157   2
  -1 -11   1 204.138 6.46526   1
   1 -11  -1 195.909 8.54860   2
  -1 -11   1 207.852 8.99415   2
   2 -11   1 7.19983 2.13818   2
  -2 -11  -1 0.18387 1.50733   2
  -2 -11  -1 4.26121 1.57885   1
   2 -11  -1 6.32714 2.05009   2
  -2 -11   1 1.85991 1.73764   2
  -2 -11   1 8.58322 1.88404   1
   3 -11   1 7.51858 2.19988   2
  -3 -11  -1 7.43920 2.63885   2
  -3 -11  -1 8.62483 2.10544   1
  -3 -11   1 2.41813 1.87500   2
  -3 -11   1 2.64358 1.48514   1
   3 -11  -1 4.36286 1.94738   2
   4 -11   1 78.7644 5.28525   2
  -4 -11  -1 76.4801 6.14365   2
  -4 -11  -1 81.7565 5.38009   1
   4 -11  -1 72.8837 5.20584   2
  -4 -11   1 63.2705 6.39301   2
  -4 -11   1 75.4805 5.03876   1
   5 -11   1 34.9083 4.32174   2
  -5 -11  -1 32.9382 5.11602   2
  -5 -11  -1 28.4912 4.26640   1
   5 -11  -1 28.7031 4.12198   2
  -5 -11   1 24.5707 4.39751   2
  -5 -11   1 30.9415 4.21183   1
   6 -11   1 19.7607 3.58560   2
  -6 -11  -1 39.6017 5.37316   1
  -6 -11  -1 30.9450 5.20882   2
  -6 -11   1 29.0528 4.59123   1
  -6 -11   1 24.5165 4.78306   2
   6 -11  -1 24.1830 3.83264   2
  -7 -11  -1 116.937 8.06312   1
  -7 -11  -1 115.311 8.40337   2
   7 -11   1 124.348 6.92869   2
  -7 -11   1 119.250 8.72891   2
  -7 -11   1 128.439 8.23079   1
   7 -11  -1 112.430 7.05834   2
  -8 -11  -1 23.7328 5.12232   2
  -8 -11  -1 17.0059 4.08116   1
   8 -11   1 24.3461 4.14552   2
   8 -11  -1 24.5919 4.08496   2
  -8 -11   1 14.3358 4.05052   1
  -8 -11   1 31.1140 5.59562   2
  -9 -11  -1 12.1077 4.22494   2
  -9 -11  -1 13.9419 4.22266   1
  -9 -11   1 16.2729 4.59702   1
  -9 -11   1 12.2936 4.11267   2
 -10 -11  -1 32.1486 6.15676   2
 -10 -11  -1 31.5127 6.67378   1
 -10 -11   1 39.0469 6.71967   2
 -10 -11   1 38.9667 6.86022   1
 -11 -11  -1 14.2679 5.34759   1
 -11 -11  -1 7.41937 3.78120   2
 -11 -11   1 5.79979 4.57141   1
 -11 -11   1 6.00836 3.77250   2
   0 -12  -1 113.851 5.08663   1
   0 -12  -1 130.267 7.35235   2
   0 -12   1 126.761 4.88683   1
   0 -12   1 137.745 7.42602   2
   1 -12   1 -0.9854 1.32278   2
  -1 -12  -1 -0.0850 0.84256   1
  -1 -12  -1 0.84186 1.55398   2
  -1 -12   1 1.08984 0.94869   1
  -1 -12   1 2.61961 1.85992   2
   1 -12  -1 2.75849 1.78086   2
  -2 -12  -1 14.0992 3.34356   2
  -2 -12  -1 24.5814 3.08322   1
   2 -12   1 23.3937 3.75619   2
   2 -12  -1 30.3275 4.25155   2
  -2 -12   1 23.0088 2.90791   1
  -2 -12   1 26.1852 4.34629   2
  -3 -12  -1 142.698 8.36161   2
   3 -12   1 159.824 7.78889   2
  -3 -12  -1 150.614 6.79706   1
  -3 -12   1 148.633 6.57448   1
   3 -12  -1 156.968 7.89278   2
  -3 -12   1 149.477 8.45857   2
  -4 -12  -1 15.0298 2.96815   1
   4 -12   1 20.0885 3.46962   2
  -4 -12  -1 11.3795 3.07566   2
  -4 -12   1 15.9500 3.01962   1
   4 -12  -1 7.93948 2.57775   2
  -4 -12   1 10.9526 3.31704   2
  -5 -12  -1 23.5448 4.54012   2
   5 -12   1 20.6049 3.61457   2
  -5 -12  -1 27.2541 4.23692   1
  -5 -12   1 26.5440 4.93393   2
  -5 -12   1 30.3517 4.28264   1
   5 -12  -1 27.3330 4.21034   2
  -6 -12  -1 20.5312 4.49800   2
  -6 -12  -1 22.4544 4.25773   1
   6 -12   1 28.0220 4.06466   2
  -6 -12   1 24.7914 4.22943   1
   6 -12  -1 24.8952 4.13007   2
  -6 -12   1 20.7198 4.56147   2
   7 -12   1 35.0495 4.67499   2
  -7 -12  -1 24.4437 4.72488   1
  -7 -12  -1 21.9433 4.62964   2
   7 -12  -1 22.3345 4.00647   2
  -7 -12   1 20.4687 4.25142   1
  -7 -12   1 25.5250 5.32610   2
  -8 -12  -1 37.4655 5.78310   1
  -8 -12  -1 42.6459 6.49434   2
  -8 -12   1 42.0289 6.50016   2
  -8 -12   1 31.5561 5.64346   1
   8 -12  -1 40.7466 5.58376   2
  -9 -12  -1 43.7468 6.86746   1
  -9 -12  -1 49.5954 7.45182   2
  -9 -12   1 75.0070 9.06983   2
  -9 -12   1 61.8370 8.05862   1
 -10 -12  -1 16.1346 4.82139   2
 -10 -12  -1 21.3025 5.47547   1
 -10 -12   1 24.7589 5.63988   2
 -10 -12   1 21.3717 5.59115   1
   0 -13   1 -0.7438 0.80898   1
   0 -13  -1 0.21711 1.68333   2
   0 -13   1 5.74015 2.56237   2
   0 -13  -1 -0.9831 0.95099   1
   1 -13   1 217.958 6.90863   1
  -1 -13  -1 213.006 7.56635   1
   1 -13   1 211.487 9.66777   2
  -1 -13  -1 200.887 9.80907   2
  -1 -13   1 210.804 10.0778   2
   1 -13  -1 220.166 9.97381   2
  -1 -13   1 215.951 7.14046   1
  -2 -13  -1 1.09806 1.16677   1
   2 -13   1 0.36692 1.61585   2
  -2 -13  -1 -0.2209 1.96659   2
   2 -13  -1 3.27843 2.09314   2
  -2 -13   1 0.55774 1.21038   1
  -2 -13   1 0.40468 1.67524   2
   3 -13   1 28.2627 4.26661   2
  -3 -13  -1 31.6822 5.20007   2
  -3 -13  -1 28.3051 3.65075   1
  -3 -13   1 37.2322 5.57100   2
   3 -13  -1 31.7755 4.79444   2
  -3 -13   1 28.1004 3.61950   1
  -4 -13  -1 104.401 6.32575   1
   4 -13   1 95.1705 6.40571   2
  -4 -13  -1 99.7082 7.58806   2
   4 -13  -1 94.1267 6.65942   2
  -4 -13   1 113.998 8.01124   2
  -4 -13   1 101.168 6.02101   1
  -5 -13  -1 30.1696 4.46432   1
   5 -13   1 38.7060 4.95474   2
  -5 -13  -1 31.5379 5.52856   2
  -5 -13   1 33.0605 4.70732   1
   5 -13  -1 35.1914 4.91541   2
  -5 -13   1 27.1440 5.16763   2
  -6 -13  -1 14.8331 4.07247   2
  -6 -13  -1 19.3789 4.04351   1
   6 -13   1 16.9858 3.57805   2
  -6 -13   1 12.3410 4.06489   2
  -6 -13   1 20.5081 4.03659   1
   6 -13  -1 16.0965 3.65793   2
   7 -13   1 43.4119 5.44694   2
  -7 -13  -1 43.8724 6.05175   1
  -7 -13  -1 24.2472 5.11258   2
  -7 -13   1 43.1876 6.74418   2
  -7 -13   1 42.6300 5.73900   1
   7 -13  -1 43.2710 5.61614   2
  -8 -13  -1 39.9242 6.06618   1
  -8 -13  -1 24.7881 5.25206   2
   8 -13  -1 31.0992 5.02630   2
  -8 -13   1 28.6500 5.70996   2
  -8 -13   1 23.4336 4.96447   1
  -9 -13  -1 40.3100 6.81523   1
  -9 -13  -1 29.8143 6.03683   2
  -9 -13   1 35.2021 6.45230   2
  -9 -13   1 31.3902 6.08032   1
 -10 -13  -1 19.9096 5.36064   2
 -10 -13  -1 17.4537 5.71748   1
 -10 -13   1 19.4835 5.57191   2
 -10 -13   1 17.1360 5.46416   1
   0 -14  -1 30.1305 3.32285   1
   0 -14   1 31.8271 3.15452   1
   0 -14   1 19.0206 4.00543   2
   0 -14  -1 27.8561 4.58508   2
   1 -14   1 58.1884 6.36821   2
  -1 -14  -1 44.2629 5.67872   2
   1 -14   1 50.4725 3.39382   1
  -1 -14  -1 48.8154 3.75243   1
   1 -14  -1 54.6616 3.74065   1
   1 -14  -1 52.6085 6.31826   2
  -1 -14   1 61.1884 6.81720   2
  -1 -14   1 52.1718 3.58294   1
  -2 -14  -1 120.430 5.97068   1
   2 -14   1 130.140 7.85846   2
  -2 -14  -1 123.874 8.20136   2
  -2 -14   1 104.294 5.41883   1
   2 -14  -1 112.735 7.47811   2
  -2 -14   1 119.866 8.17821   2
  -3 -14  -1 88.3411 5.50217   1
  -3 -14  -1 77.4303 8.08548   2
   3 -14   1 86.9973 6.60150   2
   3 -14  -1 93.9765 6.88752   2
  -3 -14   1 89.8958 5.35357   1
  -3 -14   1 83.4000 8.09173   2
   4 -14   1 16.4581 3.74610   2
  -4 -14  -1 13.3933 3.76979   2
  -4 -14  -1 16.0667 3.35324   1
  -4 -14   1 15.0647 3.21283   1
  -4 -14   1 18.3794 4.15862   2
   4 -14  -1 21.3897 4.01900   2
   5 -14   1 2.65940 2.13465   2
  -5 -14  -1 2.89642 2.27230   1
  -5 -14  -1 4.43447 2.98407   2
  -5 -14   1 3.96551 2.23045   1
  -5 -14   1 1.48225 2.04907   2
   5 -14  -1 3.62825 2.58856   2
   6 -14   1 17.3001 3.66810   2
  -6 -14  -1 17.3558 4.46411   2
  -6 -14  -1 12.9450 3.55141   1
   6 -14  -1 8.75698 2.93082   2
  -6 -14   1 11.9454 3.80557   2
  -6 -14   1 15.1787 3.47642   1
  -7 -14  -1 2.29901 2.54685   2
   7 -14   1 -1.4566 2.03082   2
  -7 -14  -1 -0.9533 1.79917   1
  -7 -14   1 0.71202 2.04515   1
  -7 -14   1 0.15119 1.75871   2
   7 -14  -1 -2.3075 2.25898   2
  -8 -14  -1 63.1802 7.54735   1
  -8 -14  -1 58.4841 8.23189   2
  -8 -14   1 50.8076 7.52815   2
  -8 -14   1 54.1400 7.26697   1
  -9 -14  -1 10.7517 4.01189   2
  -9 -14  -1 17.6431 5.08404   1
  -9 -14   1 11.7872 4.51138   1
  -9 -14   1 18.7098 5.02916   2
 -10 -14  -1 24.8125 6.18183   1
 -10 -14  -1 24.1888 5.82112   2
 -10 -14   1 29.1811 6.40282   1
 -10 -14   1 20.2664 5.55752   2
   0 -15  -1 -0.9681 2.45605   2
   0 -15   1 -3.4437 1.71143   2
   0 -15  -1 -2.5371 0.78051   1
   0 -15   1 -0.6043 1.03682   1
  -1 -15  -1 88.1041 8.45689   2
  -1 -15  -1 92.3672 5.22312   1
   1 -15   1 88.5716 7.12668   2
   1 -15   1 85.9962 4.58910   1
   1 -15  -1 72.7830 7.44402   2
  -1 -15   1 88.4815 8.55043   2
   1 -15  -1 81.2268 4.74389   1
  -1 -15   1 88.1669 4.85925   1
  -2 -15  -1 2.09205 1.51774   1
   2 -15   1 -1.0212 2.22992   2
  -2 -15  -1 -0.9796 2.23353   2
  -2 -15   1 2.36039 1.58207   1
   2 -15  -1 2.65586 2.54978   2
  -2 -15   1 -1.6791 1.92298   2
  -3 -15  -1 43.5834 6.77011   2
  -3 -15  -1 38.4148 4.59732   1
   3 -15   1 35.3373 5.10447   2
  -3 -15   1 34.4275 5.88125   2
   3 -15  -1 33.4272 5.31642   2
  -3 -15   1 39.8722 4.39957   1
  -4 -15  -1 -0.9412 1.72747   1
  -4 -15  -1 0.95134 2.21964   2
   4 -15   1 2.73979 2.21271   2
  -4 -15   1 0.71336 2.29210   2
   4 -15  -1 -2.4300 1.78835   2
  -4 -15   1 2.05431 1.80218   1
  -5 -15  -1 46.8388 5.66115   1
   5 -15   1 42.5133 5.62301   2
  -5 -15  -1 45.2375 6.81877   2
  -5 -15   1 59.7527 7.68053   2
   5 -15  -1 39.6877 5.72093   2
  -5 -15   1 51.5942 5.82972   1
  -6 -15  -1 3.61227 2.39747   2
  -6 -15  -1 3.28512 2.47197   1
   6 -15   1 3.20978 2.64736   2
  -6 -15   1 3.41179 3.10896   2
  -6 -15   1 3.31258 2.66257   1
   6 -15  -1 3.15274 2.55220   2
  -7 -15  -1 35.9313 6.42156   2
  -7 -15  -1 40.5006 6.03472   1
  -7 -15   1 45.6892 6.22072   1
   7 -15  -1 35.0274 5.55056   2
  -7 -15   1 27.0298 5.55159   2
  -8 -15  -1 2.19584 2.75607   2
  -8 -15  -1 -0.2002 2.27439   1
  -8 -15   1 -2.3009 2.35045   1
  -8 -15   1 4.70145 3.12145   2
  -9 -15  -1 43.0933 7.37474   1
  -9 -15  -1 33.1001 6.77582   2
  -9 -15   1 43.4890 7.36485   1
  -9 -15   1 48.2826 7.94569   2
   0 -16  -1 1.51813 2.97497   2
   0 -16   1 4.46263 3.08126   2
   1 -16   1 -0.3641 2.31474   2
  -1 -16  -1 0.72637 1.35777   1
  -1 -16  -1 0.94564 2.78190   2
  -1 -16   1 -0.1759 2.37071   2
   1 -16  -1 -1.2916 2.41304   2
   2 -16   1 117.733 8.35844   2
  -2 -16  -1 130.031 6.62294   1
  -2 -16  -1 102.603 9.91300   2
  -2 -16   1 128.322 9.29199   2
   2 -16  -1 126.461 8.73879   2
  -3 -16  -1 18.2055 3.29886   1
  -3 -16  -1 17.5782 4.58755   2
   3 -16   1 15.9642 4.00307   2
  -3 -16   1 13.8010 4.15077   2
   3 -16  -1 15.2769 4.11222   2
   4 -16   1 25.6863 4.69341   2
  -4 -16  -1 17.6587 3.62740   1
  -4 -16  -1 17.1298 4.47525   2
  -4 -16   1 32.1157 4.83326   1
  -4 -16   1 30.3677 5.73671   2
   4 -16  -1 23.3321 4.88354   2
   5 -16   1 4.71941 2.64701   2
  -5 -16  -1 -0.0873 2.23229   2
  -5 -16  -1 1.05322 2.02650   1
  -5 -16   1 -0.4999 1.93541   2
   5 -16  -1 -1.1993 2.12501   2
  -5 -16   1 0.45830 2.41198   1
  -6 -16  -1 1.96259 2.49574   2
   6 -16   1 0.73696 2.37434   2
  -6 -16  -1 2.93549 2.51873   1
   6 -16  -1 -2.6504 2.08075   2
  -6 -16   1 2.37460 3.03728   2
  -6 -16   1 -1.1900 2.53487   1
  -7 -16  -1 -1.3604 2.11453   1
  -7 -16  -1 2.50345 2.54846   2
  -7 -16   1 3.99594 2.83185   2
   7 -16  -1 -3.5055 2.74026   2
  -7 -16   1 0.18598 2.53670   1
  -8 -16  -1 11.9306 4.42214   2
  -8 -16  -1 32.3191 6.34390   1
  -8 -16   1 5.60818 3.72321   2
  -9 -16  -1 9.15926 4.51857   1
  -9 -16  -1 13.5293 4.84978   2
  -9 -16   1 9.75677 4.26896   2
   0 -17   1 0.24044 2.57069   2
   0 -17  -1 0.24277 2.98868   2
   1 -17   1 4.19350 3.07478   2
  -1 -17  -1 3.18860 2.88888   2
   1 -17  -1 5.23759 3.06664   2
  -1 -17   1 3.43060 2.68939   2
   2 -17   1 -0.2332 2.32741   2
  -2 -17  -1 2.57448 2.88967   2
  -2 -17   1 0.37058 2.15317   2
   2 -17  -1 -2.7756 2.07791   2
   3 -17   1 3.67263 3.03621   2
  -3 -17  -1 3.69138 3.39470   2
   3 -17  -1 10.5266 3.71279   2
  -3 -17   1 1.88086 2.62823   2
  -4 -17  -1 -0.2173 2.50151   2
   4 -17   1 -0.2590 1.96355   2
   4 -17  -1 -0.0843 2.66458   2
  -4 -17   1 -0.4039 1.82867   2
  -5 -17  -1 -1.6780 2.17384   2
   5 -17   1 0.51733 2.49493   2
  -5 -17   1 0.35262 2.06286   2
   5 -17  -1 -3.9186 2.06178   2
  -6 -17  -1 4.09660 3.07891   2
   6 -17   1 0.93277 2.67088   2
   6 -17  -1 -0.8837 2.47433   2
  -6 -17   1 2.38993 2.86988   2
  -7 -17  -1 4.14235 3.27766   2
  -7 -17   1 0.70749 2.79732   2
  -8 -17  -1 4.48148 3.18366   2
  -8 -17   1 -0.8624 2.62045   2
   0 -18   1 3.39805 2.37806   2
   0 -18  -1 3.24598 2.94609   2
   1 -18   1 -0.8360 1.65858   2
  -1 -18  -1 0.69343 2.34207   2
  -1 -18   1 -0.8395 2.31212   2
   1 -18  -1 0.47723 2.27615   2
   2 -18   1 4.04753 3.03279   2
  -2 -18  -1 1.77199 2.80003   2
   2 -18  -1 -2.2585 2.45764   2
  -2 -18   1 0.65835 2.75067   2
  -3 -18  -1 4.96618 3.28100   2
   3 -18   1 4.60499 3.62327   2
   3 -18  -1 9.63576 3.58483   2
  -3 -18   1 4.25681 3.09502   2
  -4 -18  -1 4.41037 3.46851   2
   4 -18   1 6.52958 3.58493   2
  -4 -18   1 1.66691 2.95546   2
   4 -18  -1 4.89124 3.13224   2
  -5 -18  -1 6.58575 3.87117   2
   5 -18   1 2.83133 3.30813   2
   5 -18  -1 4.03450 3.13386   2
  -5 -18   1 -1.1912 3.13634   2
  -6 -18  -1 5.71676 3.47806   2
  -6 -18   1 8.93412 3.88972   2
   6 -18  -1 0.26575 3.07739   2
  -7 -18  -1 4.32865 3.15275   2
  -7 -18   1 -0.4016 2.89976   2
   0 -19  -1 -0.4647 2.02066   2
   0 -19   1 1.19056 2.55053   2
   1 -19   1 1.81025 2.97247   2
  -1 -19  -1 0.37675 2.77584   2
  -1 -19   1 1.34471 2.59619   2
   1 -19  -1 0.76566 2.48785   2
  -2 -19  -1 -1.0604 2.29878   2
   2 -19   1 1.84972 2.66112   2
   2 -19  -1 2.60617 2.67795   2
  -2 -19   1 6.03660 3.38923   2
   3 -19   1 -0.8858 2.52530   2
  -3 -19  -1 -0.1297 2.75541   2
   3 -19  -1 0.07982 2.45238   2
  -3 -19   1 0.11959 2.69640   2
   4 -19   1 1.57025 2.57940   2
  -4 -19  -1 -0.4843 2.53401   2
   4 -19  -1 -1.1576 2.46365   2
  -4 -19   1 -2.9599 2.40329   2
   5 -19   1 3.52098 3.38044   2
  -5 -19  -1 8.20328 3.93849   2
   5 -19  -1 5.01724 3.17671   2
  -5 -19   1 4.41947 3.64227   2
  -6 -19  -1 1.68499 2.56995   2
  -6 -19   1 -1.7596 2.70067   2
   6 -19  -1 -2.1984 3.51902   2
   0 -20   1 5.69251 3.55586   2
   0 -20  -1 4.81229 3.20360   2
   1 -20   1 4.27377 3.26033   2
  -1 -20  -1 -1.9094 2.57074   2
   1 -20  -1 0.72110 2.60156   2
  -1 -20   1 2.98469 2.90562   2
  -2 -20  -1 0.97129 2.96877   2
   2 -20   1 6.22411 3.80723   2
   2 -20  -1 -1.4594 2.46186   2
  -2 -20   1 4.40851 3.57740   2
   3 -20   1 7.34704 3.70452   2
  -3 -20  -1 2.01370 3.05613   2
   3 -20  -1 2.59769 3.36712   2
  -3 -20   1 1.25309 2.86557   2
  -4 -20  -1 1.11020 2.90240   2
   4 -20   1 -2.1210 2.64595   2
   4 -20  -1 2.71100 2.82481   2
  -4 -20   1 -1.7899 2.61727   2
   5 -20   1 0.74908 3.58642   2
  -5 -20  -1 2.90490 3.81026   2
   5 -20  -1 8.53033 4.07399   2
  -5 -20   1 6.22422 4.22067   2
   0 -21   1 -0.1967 3.10202   2
   0 -21  -1 -0.5632 2.87448   2
  -1 -21  -1 0.16920 2.31493   2
   1 -21   1 -0.6631 2.46445   2
   1 -21  -1 0.44406 3.25185   2
  -1 -21   1 -2.8179 3.35327   2
  -2 -21  -1 -0.9902 2.76439   2
   2 -21   1 1.19418 3.08595   2
  -2 -21   1 -0.5672 2.64065   2
   2 -21  -1 -3.5380 2.53292   2
  -3 -21  -1 3.84482 3.87433   2
   3 -21   1 -0.6169 2.95150   2
  -3 -21   1 7.57858 4.16360   2
   3 -21  -1 12.9705 4.84009   2
   4 -21   1 -2.2793 2.82682   2
  -4 -21  -1 0.57655 3.66656   2
   4 -21  -1 1.78729 3.23359   2
  -4 -21   1 2.93766 4.14990   2
   0 -22  -1 -0.0769 3.10134   2
   0 -22   1 1.32052 2.98577   2
  -1 -22  -1 3.95830 3.75693   2
   1 -22   1 0.47896 2.96717   2
  -1 -22   1 4.19164 3.74366   2
   1 -22  -1 0.23794 3.35379   2
   2 -22   1 20.0609 6.19038   2
  -2 -22  -1 16.2258 5.60444   2
  -2 -22   1 22.1532 6.33591   2
   2 -22  -1 28.9276 6.50842   2
   0   0   2 -7.2664 0.07541   2
   0   0  -2 -6.6714 0.15504   2
   1   0  -2 688.381 11.7352   2
   1   0   2 690.061 10.7723   2
   1   0  -2 671.734 11.5391   1
   1   0   2 649.211 11.4115   1
  -1   0  -2 678.522 10.7575   2
  -1   0   2 680.557 11.7206   2
  -1   0  -2 659.832 11.4371   1
   2   0   2 50.8291 2.62020   1
  -2   0   2 47.4372 2.38704   2
  -2   0  -2 47.2949 2.58026   1
  -2   0   2 46.6424 2.52453   1
  -2   0  -2 45.1731 1.92960   2
   2   0   2 49.9512 2.03027   2
  -3   0   2 -1.9440 0.81487   1
  -3   0  -2 0.14074 1.18071   1
  -3   0  -2 -0.7314 0.71964   2
   3   0   2 0.07857 1.16717   1
  -3   0   2 -2.7140 0.65567   2
   3   0  -2 0.53813 1.11797   1
  -4   0   2 3.78560 1.47062   1
  -4   0  -2 1.27478 0.79398   2
  -4   0   2 1.42571 1.02084   2
  -4   0  -2 0.76398 1.25534   1
  -5   0   2 3.26143 1.33833   2
  -5   0   2 2.12460 1.69308   1
  -5   0  -2 5.54339 2.01991   1
  -5   0  -2 2.53430 1.09705   2
  -6   0  -2 11.9426 2.27136   2
  -6   0   2 11.3509 2.82470   1
  -6   0  -2 12.9835 2.80531   1
  -6   0   2 13.6038 2.53191   2
  -7   0  -2 105.970 5.69067   2
  -7   0  -2 102.507 6.63961   1
  -7   0   2 97.9332 5.88555   2
  -7   0   2 93.8880 6.55313   1
  -8   0   2 9.53691 2.62663   2
  -8   0   2 4.58944 2.46673   1
  -8   0  -2 10.2392 2.43203   2
  -8   0  -2 11.6120 3.30355   1
  -9   0  -2 -0.3618 1.29141   2
  -9   0   2 -1.7898 1.22482   2
  -9   0   2 -0.7342 1.82961   1
  -9   0  -2 1.99147 2.15649   1
 -10   0  -2 -0.5003 2.31540   1
 -10   0   2 4.32739 2.99654   1
 -10   0   2 1.06290 2.06913   2
 -10   0  -2 2.71398 1.99842   2
 -11   0  -2 24.9439 5.68826   1
 -11   0   2 35.1119 5.48893   2
 -11   0   2 27.9139 5.76480   1
 -12   0  -2 2.90266 2.73134   1
 -12   0   2 -0.8832 2.44026   1
   0   1  -2 -2.3761 0.37734   2
   0   1   2 -3.0145 0.42154   2
  -1  -1  -2 5034.60 72.4960   1
   1  -1   2 4441.17 72.0993   2
   1  -1   2 4600.61 72.1155   2
   1   1  -2 5127.50 73.8389   2
  -1  -1  -2 5095.11 73.2875   2
  -1   1   2 4883.63 73.5615   2
   1   1  -2 4862.35 72.1458   1
   1  -1  -2 5017.59 73.5907   2
  -1  -1   2 4962.42 73.7815   2
  -1   1  -2 4685.48 71.8911   1
  -1  -1   2 4745.40 72.1050   1
   1   1   2 4882.14 72.4542   1
   2   1  -2 239.074 6.13331   1
  -2  -1  -2 236.278 6.18524   1
  -2  -1  -2 237.980 5.59892   2
  -2   1   2 231.931 5.82164   2
   2  -1   2 234.005 5.95845   1
   2  -1   2 247.991 5.00539   2
  -2   1   2 238.079 6.10002   1
  -2   1  -2 241.145 5.97101   1
   2   1   2 245.849 6.23023   1
  -2   1  -2 239.986 4.96064   2
   2  -1  -2 228.147 6.04904   1
  -2  -1   2 237.557 6.07670   2
  -2  -1   2 238.528 6.08782   1
   3  -1   2 24.9244 2.62793   1
  -3   1   2 21.1825 2.40794   1
  -3  -1  -2 22.8942 2.15853   2
  -3   1   2 24.8490 2.06448   2
  -3  -1  -2 21.3460 2.52090   1
  -3   1  -2 23.8952 1.69673   2
  -3  -1   2 24.8218 2.56158   2
  -3   1  -2 23.6069 2.69270   1
   3   1   2 19.1576 2.32900   1
   3  -1  -2 22.4053 2.50002   1
  -3  -1   2 22.4157 2.50345   1
  -4   1   2 32.4924 3.29187   1
  -4   1   2 36.7750 2.70239   2
  -4  -1  -2 42.0694 2.70691   2
  -4  -1  -2 37.9067 3.58307   1
  -4   1  -2 41.7689 3.80706   1
  -4   1  -2 36.2881 2.35780   2
  -4  -1   2 29.7852 3.16244   1
  -4  -1   2 35.1208 2.77344   2
  -5   1   2 1035.85 22.3127   1
  -5  -1  -2 1041.45 22.5561   1
  -5   1   2 1064.16 21.4582   2
  -5  -1  -2 1023.52 20.7676   2
  -5   1  -2 1073.60 22.3854   1
  -5  -1   2 1042.77 22.4144   1
  -5  -1   2 1068.06 21.8182   2
  -5   1  -2 1050.09 20.3641   2
  -6  -1  -2 20.6317 2.90903   2
  -6  -1  -2 16.7601 3.10918   1
  -6   1   2 25.5771 3.40922   2
  -6   1   2 13.2727 3.04871   1
  -6   1  -2 15.4032 3.11856   1
  -6   1  -2 18.4239 2.59960   2
  -6  -1   2 18.1088 3.61856   1
  -6  -1   2 19.5871 3.11869   2
  -7   1   2 1405.68 30.3727   1
  -7  -1  -2 1369.89 27.9782   2
  -7   1   2 1390.53 28.6432   2
  -7  -1  -2 1360.02 30.1059   1
  -7   1  -2 1403.96 27.5067   2
  -7  -1   2 1288.92 29.7699   1
  -7  -1   2 1340.03 28.7558   2
  -7   1  -2 1372.53 30.0995   1
  -8  -1  -2 0.21817 1.34626   2
  -8   1   2 1.30762 2.19233   1
  -8  -1  -2 -0.1645 1.82372   1
  -8   1   2 1.32997 1.48671   2
  -8  -1   2 -0.0642 1.63265   2
  -8   1  -2 0.07837 1.09834   2
  -8   1  -2 0.36249 1.86081   1
  -8  -1   2 -1.6045 1.49349   1
  -9  -1  -2 1.21289 2.57779   1
  -9  -1  -2 0.93212 1.64083   2
  -9   1   2 1.25823 2.11092   1
  -9   1   2 -1.4206 1.31511   2
  -9   1  -2 1.73190 1.52711   2
  -9  -1   2 1.06098 1.96171   1
  -9  -1   2 2.24517 1.80406   2
  -9   1  -2 -1.0750 1.64062   1
 -10   1   2 4.06784 2.62515   1
 -10  -1  -2 6.56000 3.24767   1
 -10  -1  -2 6.67949 2.58667   2
 -10   1   2 6.84650 2.64769   2
 -10  -1   2 3.93925 3.01841   1
 -10  -1   2 4.31895 2.36032   2
 -10   1  -2 7.45690 2.55646   2
 -10   1  -2 2.93630 2.50317   1
 -11  -1  -2 0.97766 2.93868   1
 -11   1   2 5.62603 3.32447   1
 -11   1   2 8.93356 3.11653   2
 -11  -1  -2 9.99372 3.02831   2
 -11  -1   2 8.54513 3.35049   2
 -11   1  -2 4.67026 2.98779   1
 -11  -1   2 0.61220 2.34298   1
 -12  -1  -2 5.13153 3.22517   1
 -12  -1   2 -2.3517 2.15862   2
 -12  -1   2 -0.3264 2.81114   1
 -12   1  -2 0.18519 2.27218   1
   0   2  -2 95.4873 2.73172   2
   0  -2   2 96.1016 2.73854   2
   0   2   2 89.9610 2.88644   2
   0  -2  -2 94.6421 2.90276   2
   1  -2   2 177.304 3.65177   2
  -1  -2  -2 178.537 4.37833   1
  -1  -2  -2 164.067 4.36804   2
   1   2  -2 172.567 3.99960   1
   1  -2   2 161.114 3.67484   1
   1  -2  -2 173.957 4.41605   2
   1   2   2 165.685 4.27876   1
  -1   2  -2 173.461 3.62656   2
  -1   2  -2 169.867 3.72055   1
  -1  -2   2 178.784 3.99215   1
  -2  -2  -2 395.843 8.55335   2
   2   2  -2 382.467 8.43966   1
  -2  -2  -2 377.962 8.65814   1
  -2   2   2 383.823 8.36215   2
   2  -2   2 374.675 8.14649   1
   2  -2   2 378.847 7.23030   2
   2  -2   2 377.916 7.24615   2
  -2  -2   2 369.857 8.40426   1
   2   2   2 371.689 8.59137   1
   2  -2  -2 385.428 8.58049   1
  -2  -2   2 392.900 8.87729   2
  -2   2  -2 380.492 8.19092   1
  -3  -2  -2 48.1198 2.83808   2
   3  -2   2 50.3965 3.06479   1
  -3   2   2 51.2512 2.81373   2
  -3  -2  -2 52.8510 3.28419   1
   3   2  -2 56.2302 3.29715   1
  -3  -2   2 45.4160 3.10716   1
  -3   2  -2 56.0854 2.43488   2
   3   2   2 52.8251 3.61330   1
  -3   2  -2 51.6296 3.13549   1
   3  -2  -2 52.3685 3.27098   1
  -3  -2   2 56.5936 3.18082   2
  -4   2   2 2.20470 1.05350   2
  -4   2   2 1.80798 1.26619   1
  -4  -2  -2 1.50964 1.02650   2
  -4  -2  -2 0.97848 1.10987   1
  -4  -2   2 2.55455 1.16399   2
  -4   2  -2 0.65645 0.99322   1
  -4  -2   2 2.40273 1.47061   1
  -4   2  -2 3.23429 1.02207   2
  -5   2   2 44.0915 3.31556   2
  -5  -2  -2 43.3272 3.29746   2
  -5  -2  -2 54.7866 4.93379   1
  -5   2   2 44.0577 4.41250   1
  -5   2  -2 41.7361 2.80806   2
  -5   2  -2 37.1555 3.97692   1
  -5  -2   2 43.0183 3.47975   2
  -5  -2   2 44.2220 4.48703   1
  -6   2   2 3.02594 1.39113   2
  -6  -2  -2 3.60449 2.15068   1
  -6   2   2 2.15976 1.82610   1
  -6  -2  -2 0.49065 1.11321   2
  -6  -2   2 1.09193 1.24209   2
  -6  -2   2 1.54300 1.88176   1
  -6   2  -2 -1.5777 1.48000   1
  -6   2  -2 3.24356 1.21449   2
  -7   2   2 0.70290 2.11413   1
  -7  -2  -2 0.68469 1.39187   2
  -7   2   2 -0.2570 1.30035   2
  -7  -2  -2 2.39670 2.08826   1
  -7   2  -2 0.87246 1.24145   2
  -7  -2   2 -0.3774 1.66689   1
  -7   2  -2 2.08512 2.01523   1
  -7  -2   2 1.39101 1.53314   2
  -8  -2  -2 0.51942 2.24694   1
  -8   2   2 0.13854 2.00461   1
  -8   2   2 0.32250 1.39790   2
  -8  -2  -2 2.52441 1.46996   2
  -8   2  -2 -0.1508 1.68004   1
  -8  -2   2 -0.5596 2.36459   1
  -8  -2   2 1.13354 1.75180   2
  -8   2  -2 0.67557 1.30971   2
  -9  -2  -2 18.7815 3.70071   2
  -9   2   2 19.9437 3.56609   2
  -9   2   2 19.4352 4.15957   1
  -9  -2  -2 14.7146 3.83951   1
  -9  -2   2 21.1567 4.79126   1
  -9   2  -2 14.6641 3.94866   1
  -9   2  -2 22.1327 3.60740   2
  -9  -2   2 22.7205 4.01670   2
 -10  -2  -2 6.22053 3.10400   1
 -10   2   2 5.86831 2.94541   1
 -10   2   2 5.69823 2.46496   2
 -10  -2  -2 -0.4309 1.73137   2
 -10   2  -2 4.87704 3.07180   1
 -10   2  -2 3.95067 2.19462   2
 -10  -2   2 1.71912 2.04787   2
 -10  -2   2 1.77955 2.30577   1
 -11   2   2 89.8143 8.54499   2
 -11  -2  -2 85.7999 6.95611   2
 -11  -2  -2 102.215 10.5484   1
 -11   2  -2 80.0548 9.41438   1
 -11  -2   2 96.8075 7.69622   2
 -11  -2   2 80.8810 9.44454   1
 -12  -2  -2 5.69141 4.09829   1
 -12  -2   2 5.27533 4.10056   1
 -12   2  -2 5.88327 3.65878   1
 -12  -2   2 6.16434 3.19278   2
   0  -3   2 -0.0668 0.17658   1
   0  -3   2 -0.9271 0.36910   2
   0  -3  -2 -0.2071 0.40879   2
  -1  -3  -2 1230.85 21.5537   2
   1  -3   2 1237.17 19.5627   1
   1   3  -2 1233.49 20.0000   1
  -1  -3  -2 1259.90 20.7636   1
   1  -3   2 1276.96 20.5143   2
  -1   3  -2 1228.87 20.4670   2
  -1  -3   2 1228.71 19.9834   1
   1  -3  -2 1256.09 21.3405   2
  -1  -3   2 1286.77 21.7835   2
   1   3   2 1242.93 20.7462   1
   2  -3   2 -0.7622 0.50972   2
  -2  -3  -2 1.80684 1.08480   1
   2   3  -2 -0.2095 0.87830   1
  -2  -3  -2 0.42223 0.84189   2
   2  -3   2 -0.1683 0.24007   1
  -2  -3   2 0.65916 1.04121   2
  -2   3  -2 0.11739 0.75050   1
   2  -3  -2 0.95839 0.81686   2
  -2  -3   2 1.42189 0.97575   1
   2   3   2 0.85066 0.83292   1
  -3  -3  -2 6.46048 1.43008   2
   3  -3   2 7.29051 1.59988   1
   3  -3   2 7.16512 1.17196   2
   3   3  -2 5.82324 1.45659   1
  -3  -3  -2 6.35252 1.68546   1
  -3   3   2 5.82430 1.28088   2
  -3  -3   2 4.99502 1.47905   1
  -3  -3   2 4.45112 1.35252   2
  -3   3  -2 4.52398 1.24857   1
   3  -3  -2 6.74706 1.52547   1
  -4  -3  -2 1.06542 0.94691   2
  -4   3   2 0.83711 0.81153   2
  -4  -3  -2 0.25554 1.16672   1
  -4   3  -2 1.07314 1.08761   1
  -4  -3   2 -1.1031 0.83926   1
  -4   3  -2 1.42582 0.79088   2
  -4  -3   2 0.98839 1.07132   2
  -5   3   2 175.640 6.68244   2
  -5  -3  -2 170.624 6.73417   2
  -5  -3  -2 164.279 7.28009   1
  -5  -3   2 165.595 7.23288   1
  -5  -3   2 167.185 6.99800   2
  -5   3  -2 159.358 6.92769   1
  -5   3  -2 168.490 5.86629   2
  -6  -3  -2 49.7262 5.14515   1
  -6  -3  -2 49.5675 3.92158   2
  -6   3   2 50.9830 5.18021   1
  -6   3   2 43.5357 4.17986   2
  -6  -3   2 51.3252 5.28562   1
  -6  -3   2 48.1562 4.76008   2
  -6   3  -2 45.7174 3.34203   2
  -6   3  -2 42.8396 4.57400   1
  -7  -3  -2 694.954 19.4134   1
  -7  -3  -2 719.251 18.0269   2
  -7   3   2 697.519 19.0743   1
  -7   3   2 688.127 17.5413   2
  -7  -3   2 709.479 18.5577   2
  -7  -3   2 696.651 19.3568   1
  -7   3  -2 652.683 18.5810   1
  -7   3  -2 684.414 16.5061   2
  -8  -3  -2 7.83343 3.46164   1
  -8   3   2 2.84754 2.18466   1
  -8  -3  -2 8.24209 2.38572   2
  -8   3   2 9.02330 2.46983   2
  -8  -3   2 8.93093 2.72049   2
  -8   3  -2 6.73898 2.72729   1
  -8  -3   2 8.02480 3.36513   1
  -8   3  -2 4.35601 1.65711   2
  -9   3   2 0.46716 1.66293   2
  -9  -3  -2 0.78947 1.77963   2
  -9  -3  -2 -1.5435 2.45078   1
  -9  -3   2 -0.0036 1.81185   2
  -9  -3   2 1.45802 2.38542   1
  -9   3  -2 -0.0078 1.94103   1
  -9   3  -2 -0.3350 1.27651   2
 -10  -3  -2 3.80337 3.02793   1
 -10   3   2 1.11826 1.92776   2
 -10  -3  -2 -1.5171 1.71219   2
 -10  -3   2 0.29232 1.95851   2
 -10   3  -2 1.70870 2.55013   1
 -10  -3   2 -0.7326 2.40102   1
 -11  -3  -2 14.3733 5.06045   1
 -11  -3  -2 16.4745 3.94554   2
 -11   3   2 12.8554 3.76941   2
 -11  -3   2 24.4645 6.04603   1
 -11   3  -2 3.89698 3.52963   1
 -11  -3   2 19.3253 4.67304   2
 -12  -3  -2 3.33456 4.18038   1
 -12  -3   2 2.40801 2.14511   2
 -12  -3   2 0.49716 3.68971   1
   0  -4  -2 223.884 6.14701   2
   0  -4   2 218.495 5.91008   2
   0  -4   2 210.941 4.13024   1
  -1  -4  -2 94.2942 3.40501   1
   1   4  -2 91.3098 2.91520   1
   1  -4   2 93.2924 3.36626   2
   1  -4  -2 94.6176 3.74242   2
   1   4   2 94.8444 3.41944   1
  -1  -4   2 90.4466 2.95703   1
  -1  -4   2 92.3775 3.94051   2
   2  -4   2 115.205 3.88232   1
   2  -4   2 126.239 3.94582   2
  -2  -4  -2 121.261 4.49742   1
  -2  -4  -2 121.699 4.87368   2
   2   4  -2 121.637 4.26984   1
   2   4   2 122.787 4.52905   1
  -2  -4   2 125.630 4.31855   1
  -2  -4   2 123.706 5.00731   2
   2  -4  -2 123.073 4.43170   2
  -3  -4  -2 309.991 8.68986   1
  -3  -4  -2 307.757 8.80006   2
   3  -4   2 310.836 7.33891   2
  -3  -4   2 298.337 8.35134   1
  -3  -4   2 311.927 9.03393   2
  -3   4  -2 299.448 8.00957   1
   3  -4  -2 305.851 8.15347   2
  -4  -4  -2 0.27378 1.01043   1
  -4  -4  -2 0.00332 0.87737   2
   4  -4   2 0.05342 0.60497   2
  -4   4  -2 0.30473 0.93957   1
  -4  -4   2 0.10234 0.94773   1
  -4  -4   2 1.19062 1.07410   2
  -5   4   2 127.233 5.75407   2
  -5  -4  -2 134.421 6.17110   2
  -5  -4  -2 130.736 6.50635   1
  -5  -4   2 121.757 6.16868   2
  -5  -4   2 125.921 6.33430   1
  -5   4  -2 127.186 6.17020   1
  -5   4  -2 126.195 5.06291   2
  -6  -4  -2 9.82280 2.59768   1
  -6  -4  -2 5.85158 1.95806   2
  -6   4   2 5.53795 1.75645   2
  -6  -4   2 5.71399 2.05641   2
  -6   4  -2 4.53293 2.04198   1
  -6  -4   2 3.84161 2.36081   1
  -6   4  -2 9.07708 1.87910   2
  -7  -4  -2 61.6598 6.29984   1
  -7   4   2 65.9228 4.77721   2
  -7  -4  -2 71.4854 5.23009   2
  -7  -4   2 66.1147 6.43868   1
  -7  -4   2 64.8563 5.17089   2
  -7   4  -2 61.9655 4.25465   2
  -7   4  -2 57.2761 5.92711   1
  -8  -4  -2 4.29867 2.09599   2
  -8   4   2 4.77982 1.83564   2
  -8  -4  -2 0.79988 2.18218   1
  -8   4  -2 0.79398 2.22982   1
  -8  -4   2 6.63284 3.24862   1
  -8  -4   2 5.25504 2.35913   2
  -8   4  -2 3.00528 1.51323   2
  -9  -4  -2 236.338 10.7317   2
  -9  -4  -2 243.581 12.3170   1
  -9   4   2 230.963 10.2745   2
  -9  -4   2 234.715 11.1475   2
  -9   4  -2 249.651 9.92960   2
  -9  -4   2 247.806 12.3807   1
  -9   4  -2 255.313 12.3332   1
 -10  -4  -2 3.24518 2.37603   2
 -10  -4  -2 7.25921 3.48177   1
 -10   4   2 7.90575 2.89402   2
 -10  -4   2 6.82615 3.44793   1
 -10  -4   2 9.26486 3.15300   2
 -10   4  -2 8.24366 3.66245   1
 -11  -4  -2 54.4310 6.99360   2
 -11  -4  -2 65.2299 8.99083   1
 -11  -4   2 87.3125 10.0535   1
 -11  -4   2 64.3713 7.92375   2
 -12  -4  -2 -0.8484 4.20272   1
 -12  -4   2 2.88486 4.42055   1
 -12  -4   2 -0.1737 2.61455   2
   0  -5  -2 -0.1510 0.89030   2
   0  -5   2 0.13714 0.40331   1
   0  -5   2 0.00572 0.89186   2
  -1  -5  -2 341.113 7.89672   1
  -1  -5  -2 345.314 9.02006   2
   1  -5   2 336.631 8.16177   2
   1   5  -2 346.653 7.13521   1
   1  -5  -2 331.384 8.61278   2
  -1  -5   2 342.002 8.96607   2
  -1  -5   2 346.972 7.19305   1
   1   5   2 342.710 7.93898   1
  -2  -5  -2 190.812 5.99422   1
   2   5  -2 190.928 5.59098   1
  -2  -5  -2 183.088 6.49737   2
   2  -5   2 195.339 5.61302   2
   2  -5   2 195.459 5.28147   1
  -2  -5   2 191.250 5.60830   1
  -2  -5   2 173.964 6.39572   2
   2  -5  -2 197.146 6.18201   2
   2   5   2 188.107 5.95215   1
  -3  -5  -2 0.67223 1.04745   1
   3  -5   2 -0.4600 0.39036   1
   3  -5   2 3.23124 1.01018   2
  -3  -5  -2 0.40192 0.94427   2
   3  -5  -2 1.62695 0.94903   2
  -3  -5   2 -1.2156 0.60348   2
  -3  -5   2 -0.5171 0.80854   1
   4  -5   2 5.20746 1.29229   2
  -4  -5  -2 3.56395 1.47431   2
  -4  -5  -2 4.35754 1.57446   1
  -4  -5   2 3.74075 1.57096   2
   4  -5  -2 6.05159 1.47522   2
  -4  -5   2 4.74548 1.55916   1
   5  -5   2 204.738 6.66989   2
  -5  -5  -2 208.597 8.52956   1
  -5  -5  -2 207.343 8.17154   2
   5  -5  -2 219.743 7.71018   2
  -5   5  -2 213.303 8.05059   1
  -5  -5   2 205.798 8.47332   2
  -5  -5   2 214.627 8.55720   1
  -6  -5  -2 17.9866 3.26273   2
  -6  -5  -2 17.6433 3.38912   1
   6  -5   2 20.8003 2.68151   2
  -6  -5   2 21.7163 3.68417   1
  -6   5  -2 13.8256 3.06040   1
  -6  -5   2 19.0732 3.32669   2
  -7  -5  -2 256.048 10.4115   2
   7  -5   2 257.907 8.67204   2
  -7   5   2 265.547 9.83733   2
  -7  -5  -2 278.787 11.5669   1
  -7   5  -2 272.736 10.9715   1
  -7  -5   2 272.311 10.8603   2
  -7  -5   2 262.154 11.1820   1
  -8  -5  -2 32.4925 5.45900   1
  -8  -5  -2 27.6625 4.26009   2
  -8   5   2 36.0015 4.48651   2
  -8  -5   2 28.2839 4.96381   1
  -8  -5   2 24.9791 4.51531   2
  -8   5  -2 27.2740 4.66157   1
  -9  -5  -2 82.9067 8.71226   1
  -9  -5  -2 77.6760 7.39195   2
  -9   5   2 65.2769 6.41858   2
  -9  -5   2 78.4715 8.26963   1
  -9  -5   2 79.1496 7.87461   2
  -9   5  -2 80.5907 5.55827   2
 -10   5   2 4.98143 2.19390   2
 -10  -5  -2 -2.0041 2.51351   1
 -10  -5  -2 0.96896 1.79438   2
 -10  -5   2 0.41802 1.94162   2
 -10  -5   2 -2.1379 1.95248   1
 -11  -5  -2 21.9605 4.76113   2
 -11  -5  -2 20.3809 5.13906   1
 -11  -5   2 25.4943 5.58370   1
 -11  -5   2 10.9770 3.48671   2
 -12  -5  -2 9.94075 4.06174   2
 -12  -5  -2 3.08651 4.32676   1
 -12  -5   2 -0.1284 3.63477   1
 -12  -5   2 7.96409 3.39102   2
   0  -6   2 15.9695 2.21200   2
   0  -6   2 15.3224 1.20032   1
   0  -6  -2 16.4141 2.39778   2
   1  -6   2 -0.1236 0.81112   2
  -1  -6  -2 0.22411 0.67610   1
  -1  -6  -2 1.77671 1.05100   2
   1   6  -2 0.02635 0.50812   1
  -1  -6   2 0.37483 1.03270   2
  -1  -6   2 1.30103 0.67701   1
   1  -6  -2 1.08415 1.02826   2
  -2  -6  -2 2.95592 1.34495   2
   2   6  -2 1.88663 0.84085   1
  -2  -6  -2 1.85670 0.91839   1
   2  -6   2 1.53347 0.84325   2
   2  -6   2 1.62068 0.80984   1
  -2  -6   2 2.11324 1.29683   2
   2  -6  -2 1.22193 0.95194   2
   2   6   2 1.43263 0.83688   1
  -2  -6   2 3.46653 1.02005   1
   3  -6   2 7.43424 1.55665   2
  -3  -6  -2 7.21573 1.99924   2
  -3  -6  -2 11.1056 2.10550   1
   3  -6   2 9.32149 1.67325   1
  -3  -6   2 8.05821 1.75465   1
  -3  -6   2 7.45990 1.82083   2
   3  -6  -2 6.26698 1.51993   2
  -4  -6  -2 50.3719 3.92849   1
   4  -6   2 58.7540 3.36742   2
  -4  -6  -2 49.8494 4.03455   2
  -4  -6   2 49.7468 4.03464   2
   4  -6  -2 57.9826 3.74354   2
  -4  -6   2 48.9298 3.72349   1
  -5  -6  -2 84.9968 5.43265   1
  -5  -6  -2 93.1575 5.63602   2
   5  -6   2 89.9486 4.34977   2
  -5  -6   2 88.3724 5.41599   1
   5  -6  -2 92.1090 4.98467   2
  -5  -6   2 87.7386 5.56088   2
  -6  -6  -2 35.7669 4.66013   1
  -6  -6  -2 38.8082 4.65241   2
   6  -6   2 43.1637 3.38790   2
  -6  -6   2 50.3125 5.45586   2
   6  -6  -2 34.0156 3.81743   2
  -6  -6   2 43.4421 5.27531   1
   7  -6   2 3.31880 1.58389   2
  -7  -6  -2 6.39934 2.66928   1
  -7  -6  -2 4.11553 2.05406   2
  -7  -6   2 4.25723 2.58774   1
   7  -6  -2 4.84153 1.96335   2
  -7  -6   2 11.9694 3.18936   2
  -8  -6  -2 1.48379 2.75617   1
  -8  -6  -2 -0.3725 1.67402   2
   8  -6   2 0.16375 1.09250   2
  -8  -6   2 -2.2617 2.25534   1
  -8  -6   2 -1.1043 1.73324   2
   8  -6  -2 -0.5788 1.34291   2
  -9  -6  -2 65.3072 7.95442   1
   9  -6   2 54.8047 5.38123   2
  -9  -6  -2 60.3490 6.76928   2
   9  -6  -2 58.5208 5.82433   2
  -9  -6   2 68.2000 7.58730   2
  -9  -6   2 55.7117 6.98497   1
 -10  -6  -2 0.25868 2.14647   2
 -10  -6  -2 6.65132 3.41983   1
  10  -6  -2 6.00452 2.77265   2
 -10  -6   2 5.53392 2.75128   2
 -10  -6   2 1.89296 2.79620   1
 -11  -6  -2 12.0317 3.46258   2
 -11  -6  -2 2.85993 3.65823   1
 -11  -6   2 12.9065 3.99567   2
 -11  -6   2 13.1947 4.78047   1
 -12  -6  -2 5.28907 3.32435   2
 -12  -6  -2 -0.2651 4.22298   1
 -12  -6   2 4.25846 3.92673   1
 -12  -6   2 0.58802 2.81057   2
   0  -7   2 -1.0548 0.86514   2
   0  -7   2 0.15744 0.49665   1
   0  -7  -2 1.88879 1.30747   2
  -1  -7  -2 406.302 9.55819   1
   1   7  -2 403.047 8.67268   1
   1  -7   2 421.977 10.6004   2
  -1  -7  -2 407.151 11.2271   2
   1  -7  -2 395.876 10.7935   2
  -1  -7   2 403.521 8.63525   1
  -1  -7   2 388.248 10.9804   2
   2   7  -2 25.6891 2.45388   1
  -2  -7  -2 26.9122 3.34278   2
   2  -7   2 20.6447 2.47793   2
  -2  -7  -2 20.9868 2.43542   1
   2  -7  -2 22.3299 2.87474   2
  -2  -7   2 24.0344 3.30063   2
  -2  -7   2 26.0419 2.48787   1
   3  -7   2 160.775 5.88999   2
  -3  -7  -2 160.569 6.31210   1
   3  -7   2 155.852 5.57688   1
  -3  -7  -2 148.005 6.77857   2
  -3  -7   2 155.851 7.02552   2
  -3  -7   2 156.147 5.93748   1
   3  -7  -2 147.953 6.14428   2
   4  -7   2 69.6354 3.90967   2
  -4  -7  -2 64.5194 4.74263   2
  -4  -7  -2 67.5076 4.58650   1
  -4  -7   2 67.4977 4.33579   1
   4  -7  -2 63.5275 4.08832   2
  -4  -7   2 70.6094 4.97381   2
  -5  -7  -2 98.4280 6.20794   2
  -5  -7  -2 95.4251 6.03868   1
   5  -7   2 99.3661 4.88657   2
   5  -7  -2 113.838 5.61660   2
  -5  -7   2 108.478 6.13281   1
  -5  -7   2 114.889 6.70427   2
  -6  -7  -2 15.7330 3.36232   1
   6  -7   2 13.1858 2.29737   2
  -6  -7  -2 10.5112 2.74132   2
  -6  -7   2 8.27090 2.70046   2
   6  -7  -2 10.6799 2.45233   2
  -6  -7   2 10.2293 2.79584   1
  -7  -7  -2 148.282 8.75142   1
  -7  -7  -2 135.041 8.04678   2
   7  -7   2 142.557 6.45193   2
  -7  -7   2 140.223 8.34630   2
   7  -7  -2 149.072 7.25205   2
  -7  -7   2 153.582 8.84495   1
   8  -7   2 31.4515 3.91513   2
  -8  -7  -2 38.1964 5.39190   2
  -8  -7  -2 37.4202 5.68009   1
   8  -7  -2 36.8815 4.54117   2
  -8  -7   2 38.7827 5.72023   1
  -8  -7   2 26.4811 4.73338   2
  -9  -7  -2 50.4600 7.28280   1
  -9  -7  -2 54.4339 6.67517   2
   9  -7  -2 55.1305 5.84152   2
  -9  -7   2 58.2404 7.03544   2
  -9  -7   2 70.9552 8.16515   1
 -10  -7  -2 1.22205 1.88514   2
 -10  -7  -2 1.91938 2.73394   1
 -10  -7   2 -1.1033 1.86051   2
  10  -7  -2 1.03672 2.28460   2
 -10  -7   2 6.99718 3.56622   1
 -11  -7  -2 -3.3191 1.69149   2
 -11  -7  -2 1.43701 3.32227   1
 -11  -7   2 -4.7775 1.59578   2
 -11  -7   2 2.68535 3.45278   1
 -12  -7  -2 9.02106 5.44127   1
 -12  -7  -2 6.88932 3.54887   2
 -12  -7   2 8.50330 4.03692   2
 -12  -7   2 6.83798 4.52688   1
   0  -8  -2 3.03517 1.64918   2
   0  -8   2 2.84838 1.60283   2
   0  -8   2 3.83780 0.99320   1
  -1  -8  -2 0.60999 0.87598   1
  -1  -8  -2 -1.1356 0.91668   2
   1  -8   2 0.23575 1.11843   2
  -1  -8   2 -0.4197 1.04264   2
   1  -8  -2 -0.4100 0.96839   2
  -1  -8   2 -0.0205 0.70097   1
  -2  -8  -2 46.3745 3.23475   1
   2  -8   2 50.3158 3.56451   2
  -2  -8  -2 49.6468 4.78313   2
   2   8  -2 50.0456 3.05304   1
  -2  -8   2 45.4040 2.96326   1
  -2  -8   2 44.9376 4.54075   2
   2  -8  -2 49.3475 3.65367   2
  -3  -8  -2 2.82978 1.57467   2
   3  -8   2 3.25182 1.35403   2
  -3  -8  -2 1.48790 1.20717   1
  -3  -8   2 -0.1597 1.00582   1
  -3  -8   2 2.86135 1.43822   2
   3  -8  -2 4.81704 1.64710   2
  -4  -8  -2 2.20590 1.51260   1
   4  -8   2 2.85783 1.40988   2
  -4  -8  -2 1.08254 1.33143   2
   4  -8  -2 2.45788 1.49233   2
  -4  -8   2 0.99719 1.30887   1
  -4  -8   2 1.62439 1.68219   2
  -5  -8  -2 -0.8690 1.27966   1
   5  -8   2 -0.0562 0.97605   2
  -5  -8  -2 0.86829 1.47222   2
  -5  -8   2 0.73194 1.50989   2
   5  -8  -2 1.39004 1.33772   2
  -5  -8   2 2.28720 1.80382   1
   6  -8   2 0.78747 1.30402   2
  -6  -8  -2 1.48290 1.98114   2
  -6  -8  -2 3.01615 2.34340   1
  -6  -8   2 -2.9666 1.41166   1
  -6  -8   2 1.93527 2.17096   2
   6  -8  -2 1.38225 1.60179   2
   7  -8   2 -0.7495 1.08548   2
  -7  -8  -2 1.32067 1.84412   2
  -7  -8  -2 2.27420 2.30960   1
   7  -8  -2 1.98962 1.65624   2
  -7  -8   2 -0.6393 1.67104   2
  -7  -8   2 -0.3202 1.84019   1
   8  -8   2 2.04690 1.57813   2
  -8  -8  -2 0.22439 2.19218   1
  -8  -8  -2 0.67080 2.07334   2
  -8  -8   2 2.28966 2.84268   1
  -8  -8   2 -0.6800 1.88727   2
   8  -8  -2 1.82712 1.80660   2
  -9  -8  -2 0.17807 2.30739   2
  -9  -8  -2 1.28933 2.59461   1
  -9  -8   2 3.00898 2.25760   2
   9  -8  -2 -1.0756 1.73648   2
  -9  -8   2 2.58065 2.47009   1
 -10  -8  -2 0.10535 2.00795   2
 -10  -8  -2 -2.6030 2.57981   1
 -10  -8   2 1.49354 2.65478   1
 -10  -8   2 -2.0559 2.03548   2
 -11  -8  -2 8.79315 3.54118   2
 -11  -8  -2 -3.3022 2.69208   1
 -11  -8   2 3.81685 3.04861   2
 -11  -8   2 -3.1416 3.09104   1
 -12  -8  -2 0.46266 2.73255   2
 -12  -8   2 -2.0462 2.51438   2
   0  -9  -2 -0.6664 0.81977   1
   0  -9   2 -2.1212 0.87464   2
   0  -9   2 0.25481 0.59586   1
   0  -9  -2 -1.3959 1.00468   2
  -1  -9  -2 59.2267 4.78872   2
  -1  -9  -2 69.6046 3.77704   1
   1  -9   2 61.6741 4.36196   2
   1  -9  -2 70.3942 4.65393   2
  -1  -9   2 61.2247 4.59109   2
  -1  -9   2 70.2534 3.30636   1
  -2  -9  -2 69.0968 4.85397   2
   2   9  -2 65.2997 3.97256   1
  -2  -9  -2 65.7463 3.86334   1
   2  -9   2 72.6101 4.44825   2
   2  -9  -2 65.8754 4.55618   2
  -2  -9   2 58.3788 4.71608   2
  -2  -9   2 73.3023 3.71989   1
  -3  -9  -2 22.0282 3.10654   1
   3  -9   2 23.1402 3.01909   2
  -3  -9  -2 21.5670 3.42155   2
  -3  -9   2 19.4006 3.51797   2
   3  -9  -2 23.3072 3.22939   2
  -3  -9   2 24.2864 2.97712   1
   4  -9   2 152.444 6.52331   2
  -4  -9  -2 157.223 7.10658   1
  -4  -9  -2 143.092 7.56388   2
  -4  -9   2 154.906 7.96543   2
  -4  -9   2 179.623 7.26412   1
   4  -9  -2 160.372 7.16677   2
   5  -9   2 30.2314 3.52068   2
  -5  -9  -2 31.8958 4.69939   2
  -5  -9  -2 27.0033 4.07335   1
  -5  -9   2 31.4817 4.18131   1
  -5  -9   2 24.0044 3.99947   2
   5  -9  -2 30.3412 3.86863   2
  -6  -9  -2 14.8077 3.54484   2
   6  -9   2 14.1301 2.70753   2
  -6  -9  -2 12.3941 3.27105   1
   6  -9  -2 18.6988 3.17445   2
  -6  -9   2 12.9206 3.42261   2
  -6  -9   2 18.4594 3.64370   1
  -7  -9  -2 0.17275 1.76994   2
   7  -9   2 1.52020 1.54507   2
  -7  -9  -2 5.38357 3.01191   1
  -7  -9   2 3.64724 2.47424   2
  -7  -9   2 2.52330 2.77533   1
   7  -9  -2 3.45894 1.87496   2
   8  -9   2 59.9311 4.77337   2
  -8  -9  -2 50.8741 6.44834   2
  -8  -9  -2 68.1831 7.66106   1
  -8  -9   2 54.2884 6.80715   1
   8  -9  -2 69.1939 5.55671   2
  -8  -9   2 64.9912 7.53879   2
  -9  -9  -2 0.18929 2.10726   2
  -9  -9  -2 -4.7952 1.96455   1
  -9  -9   2 -3.7468 2.03385   1
   9  -9  -2 0.68658 1.76250   2
  -9  -9   2 1.06118 1.94809   2
 -10  -9  -2 -0.3832 2.10542   2
 -10  -9  -2 5.09214 3.64526   1
 -10  -9   2 -0.1855 2.80318   1
 -10  -9   2 -0.3096 2.20305   2
 -11  -9  -2 10.7446 5.26297   1
 -11  -9  -2 16.3305 4.59211   2
 -11  -9   2 6.77385 3.57595   2
 -11  -9   2 7.95563 4.61046   1
   0 -10  -2 8.34021 2.32381   2
   0 -10   2 13.0416 2.67983   2
   0 -10   2 13.4431 1.67663   1
   0 -10  -2 11.6361 1.91535   1
  -1 -10  -2 41.9649 2.99790   1
   1 -10   2 44.9203 4.54194   2
  -1 -10  -2 33.5449 4.17298   2
  -1 -10   2 42.3889 2.62611   1
  -1 -10   2 40.0334 4.53902   2
   1 -10  -2 36.9467 4.20025   2
  -2 -10  -2 -2.0702 0.72825   1
   2 -10   2 -0.4083 1.20164   2
  -2 -10  -2 -0.6793 1.27902   2
  -2 -10   2 1.00231 1.06887   1
  -2 -10   2 0.10850 1.49227   2
   2 -10  -2 2.65593 1.48525   2
   3 -10   2 1.74505 1.30552   2
  -3 -10  -2 3.46291 1.51036   1
  -3 -10  -2 0.90682 1.35048   2
  -3 -10   2 0.24112 1.03829   1
  -3 -10   2 -0.1218 1.15027   2
   3 -10  -2 2.12953 1.51748   2
   4 -10   2 1.60437 1.41888   2
  -4 -10  -2 1.60058 1.48854   1
  -4 -10  -2 1.97374 1.74513   2
  -4 -10   2 0.84902 1.49930   2
  -4 -10   2 1.11705 1.56487   1
   4 -10  -2 2.38806 1.73165   2
  -5 -10  -2 9.20458 3.11359   2
  -5 -10  -2 13.2189 3.02119   1
   5 -10   2 8.28917 2.26908   2
  -5 -10   2 11.2104 2.95236   2
  -5 -10   2 17.7254 3.29606   1
   5 -10  -2 7.46373 2.27445   2
  -6 -10  -2 4.52163 2.82397   1
   6 -10   2 2.60351 1.79799   2
  -6 -10  -2 5.79693 2.91676   2
  -6 -10   2 0.10571 2.04112   2
  -6 -10   2 0.04111 2.13602   1
   6 -10  -2 0.53984 1.52418   2
  -7 -10  -2 11.1643 3.71313   1
   7 -10   2 6.89639 2.22357   2
  -7 -10  -2 9.64935 3.36231   2
  -7 -10   2 3.15402 2.40916   2
  -7 -10   2 11.8904 3.56982   1
   7 -10  -2 9.28393 2.70919   2
  -8 -10  -2 7.16399 3.14443   1
   8 -10   2 7.76366 2.46351   2
  -8 -10  -2 5.78419 2.90979   2
  -8 -10   2 2.81528 2.55400   2
   8 -10  -2 2.99325 2.10058   2
  -8 -10   2 10.4354 3.57340   1
  -9 -10  -2 0.59420 2.36758   2
  -9 -10  -2 -1.7087 2.46988   1
  -9 -10   2 3.98412 2.87633   2
  -9 -10   2 -0.5104 2.53434   1
   9 -10  -2 0.42267 2.20232   2
 -10 -10  -2 -1.4385 3.20414   1
 -10 -10  -2 0.15359 2.20253   2
 -10 -10   2 -1.4720 1.97237   2
 -10 -10   2 0.15399 3.30422   1
 -11 -10  -2 3.21655 3.00344   2
 -11 -10  -2 6.89667 4.36398   1
 -11 -10   2 4.77636 4.11493   1
 -11 -10   2 4.64464 3.72805   2
   0 -11  -2 0.32749 0.86366   1
   0 -11   2 1.06482 0.82611   1
   0 -11  -2 1.95868 1.57420   2
   0 -11   2 -1.4253 1.11153   2
  -1 -11  -2 35.9265 3.44721   1
  -1 -11  -2 30.5021 4.08203   2
   1 -11   2 36.2739 4.37363   2
  -1 -11   2 29.2486 4.25095   2
   1 -11  -2 33.8762 4.42639   2
  -1 -11   2 32.6829 2.50176   1
  -2 -11  -2 44.0174 5.22095   2
   2 -11   2 37.6990 4.41672   2
  -2 -11  -2 39.8813 3.86272   1
   2 -11  -2 36.0464 4.47893   2
  -2 -11   2 42.2726 3.07107   1
  -2 -11   2 32.5330 4.53998   2
  -3 -11  -2 1.06792 1.48187   2
  -3 -11  -2 -1.9166 0.97976   1
   3 -11   2 -0.8001 1.16769   2
  -3 -11   2 -1.0110 1.06925   2
  -3 -11   2 0.50628 1.03272   1
   3 -11  -2 -0.9425 1.10480   2
  -4 -11  -2 -0.6470 1.41632   2
   4 -11   2 3.12374 1.67434   2
  -4 -11  -2 3.38284 1.85784   1
  -4 -11   2 -0.0098 1.57747   1
  -4 -11   2 2.11416 2.10175   2
   4 -11  -2 -1.0823 1.30735   2
  -5 -11  -2 50.4419 6.21416   2
  -5 -11  -2 59.8119 5.91641   1
   5 -11   2 57.5687 5.35825   2
  -5 -11   2 63.8699 5.88664   1
  -5 -11   2 56.5400 6.46291   2
   5 -11  -2 60.6210 5.77905   2
  -6 -11  -2 23.6325 4.83150   2
   6 -11   2 18.6244 3.25443   2
  -6 -11  -2 20.7116 4.04634   1
  -6 -11   2 16.3846 3.90789   2
  -6 -11   2 24.4321 4.27786   1
   6 -11  -2 8.50652 2.74247   2
  -7 -11  -2 16.4107 4.13834   2
  -7 -11  -2 32.0302 5.30433   1
   7 -11   2 25.7718 3.86042   2
   7 -11  -2 32.6269 4.68775   2
  -7 -11   2 25.4653 4.88881   2
  -7 -11   2 32.6716 5.24166   1
  -8 -11  -2 41.2932 6.13152   1
  -8 -11  -2 39.0599 6.12800   2
   8 -11  -2 38.5538 5.07365   2
  -8 -11   2 27.1494 5.32989   2
  -8 -11   2 36.5603 5.55102   1
  -9 -11  -2 6.80019 3.57675   1
  -9 -11  -2 5.11279 3.05029   2
  -9 -11   2 9.68685 3.65469   1
  -9 -11   2 8.91153 3.35932   2
 -10 -11  -2 4.00066 3.72729   1
 -10 -11  -2 0.03085 2.60020   2
 -10 -11   2 -5.3022 2.52273   1
 -10 -11   2 3.00164 3.19749   2
 -11 -11  -2 26.6101 5.77770   2
 -11 -11  -2 24.3516 6.01273   1
 -11 -11   2 22.1143 5.41538   2
 -11 -11   2 19.9527 5.47378   1
   0 -12   2 0.82364 0.77793   1
   0 -12   2 3.61455 2.16953   2
   0 -12  -2 1.60569 1.78734   2
   0 -12  -2 3.21395 1.25038   1
  -1 -12  -2 1.12832 1.07382   1
  -1 -12  -2 3.22086 1.93925   2
   1 -12   2 0.79317 0.90438   1
   1 -12   2 1.66432 1.63961   2
   1 -12  -2 -0.2030 1.51810   2
  -1 -12   2 1.58207 1.72666   2
  -1 -12   2 0.96907 1.00734   1
  -2 -12  -2 -0.2751 0.94993   1
   2 -12   2 -1.1240 1.30178   2
  -2 -12  -2 1.31528 2.03570   2
  -2 -12   2 0.38987 0.94288   1
   2 -12  -2 1.12466 1.66232   2
  -2 -12   2 0.53831 1.85061   2
   3 -12   2 8.82930 2.47532   2
  -3 -12  -2 11.4571 2.50937   1
  -3 -12  -2 7.72030 2.64540   2
   3 -12  -2 13.9870 3.09339   2
  -3 -12   2 18.3582 4.07321   2
  -3 -12   2 15.1848 2.65351   1
  -4 -12  -2 1.68116 1.94534   2
   4 -12   2 1.92973 1.66432   2
  -4 -12  -2 3.76122 1.87994   1
  -4 -12   2 1.57451 1.63494   1
  -4 -12   2 0.82011 1.77188   2
   4 -12  -2 2.39868 1.92701   2
   5 -12   2 88.5583 5.99197   2
  -5 -12  -2 106.993 6.76207   1
  -5 -12  -2 89.4162 8.64587   2
  -5 -12   2 92.2685 6.23085   1
  -5 -12   2 76.8370 7.65552   2
   5 -12  -2 89.8059 6.44144   2
   6 -12   2 1.19355 1.72802   2
  -6 -12  -2 0.69810 2.33118   2
  -6 -12  -2 -2.7513 1.78551   1
   6 -12  -2 -2.0225 1.28810   2
  -6 -12   2 1.12496 2.04327   1
  -6 -12   2 0.34368 2.23105   2
  -7 -12  -2 56.3454 7.22847   2
   7 -12   2 58.8762 5.80537   2
  -7 -12  -2 63.0901 7.07753   1
  -7 -12   2 65.2471 7.79013   2
   7 -12  -2 58.5551 6.21961   2
  -7 -12   2 73.9268 7.64068   1
  -8 -12  -2 0.44125 2.32117   1
  -8 -12  -2 -0.3162 2.12685   2
  -8 -12   2 3.64247 3.11135   1
  -8 -12   2 5.53764 3.07328   2
   8 -12  -2 3.89687 2.40178   2
  -9 -12  -2 22.2930 5.38947   2
  -9 -12  -2 19.3044 5.19275   1
  -9 -12   2 20.9969 5.13863   2
  -9 -12   2 32.7338 6.16599   1
 -10 -12  -2 -7.0949 2.69644   1
 -10 -12  -2 2.36591 2.45668   2
 -10 -12   2 -1.9750 2.23317   2
 -10 -12   2 1.64998 3.65729   1
   0 -13  -2 -1.4268 1.27600   2
   0 -13  -2 -0.6286 0.94056   1
   0 -13   2 -0.0666 1.70037   2
   0 -13   2 1.13308 0.76451   1
  -1 -13  -2 77.2794 7.58417   2
   1 -13   2 67.0121 3.49407   1
   1 -13   2 73.7681 5.80980   2
  -1 -13  -2 69.2930 4.35095   1
  -1 -13   2 73.6565 7.11281   2
   1 -13  -2 67.7433 6.56148   2
  -1 -13   2 69.9567 3.88461   1
  -2 -13  -2 56.2333 6.25377   2
  -2 -13  -2 62.2548 4.36273   1
   2 -13   2 70.1851 5.55645   2
  -2 -13   2 62.2860 3.97281   1
  -2 -13   2 63.3217 6.98095   2
   2 -13  -2 68.4427 6.89404   2
   3 -13   2 0.64233 1.50939   2
  -3 -13  -2 0.00642 2.03861   2
  -3 -13  -2 -0.9149 1.29471   1
  -3 -13   2 1.65569 1.38976   1
   3 -13  -2 3.32603 2.08168   2
  -3 -13   2 2.86079 2.35963   2
  -4 -13  -2 35.4962 5.68326   2
  -4 -13  -2 38.3882 4.67838   1
   4 -13   2 42.0391 5.01150   2
  -4 -13   2 39.6470 5.88935   2
  -4 -13   2 52.7091 5.16383   1
   4 -13  -2 34.2057 4.94629   2
   5 -13   2 33.9717 4.62252   2
  -5 -13  -2 27.3755 5.17462   2
  -5 -13  -2 33.0763 4.76468   1
  -5 -13   2 25.2072 4.89271   2
  -5 -13   2 34.5953 4.55071   1
   5 -13  -2 29.5620 4.52616   2
   6 -13   2 3.19948 2.10341   2
  -6 -13  -2 7.49942 3.09756   1
  -6 -13  -2 5.06711 2.94832   2
  -6 -13   2 6.72278 2.67914   2
  -6 -13   2 4.38002 2.30083   1
   6 -13  -2 -0.2634 2.00076   2
  -7 -13  -2 33.9609 5.95661   2
   7 -13   2 28.3969 4.53997   2
  -7 -13  -2 34.4961 5.51273   1
   7 -13  -2 23.9562 4.31265   2
  -7 -13   2 29.8009 5.43650   2
  -7 -13   2 48.9326 6.25840   1
  -8 -13  -2 11.7661 4.12744   2
  -8 -13  -2 16.4780 4.59140   1
  -8 -13   2 14.4941 4.28232   2
  -8 -13   2 9.50584 3.95437   1
   8 -13  -2 13.4668 4.03886   2
  -9 -13  -2 -1.9458 2.93795   1
  -9 -13  -2 -0.7231 2.30200   2
  -9 -13   2 -3.7710 2.75019   1
  -9 -13   2 3.42977 2.67111   2
 -10 -13  -2 5.83091 4.47529   1
 -10 -13  -2 3.13522 2.97661   2
 -10 -13   2 5.14105 3.12038   2
 -10 -13   2 5.94810 4.24998   1
   0 -14  -2 15.4163 2.54886   1
   0 -14   2 13.4945 2.08428   1
   0 -14   2 17.2125 3.73999   2
   0 -14  -2 17.1307 3.82469   2
   1 -14   2 1.00973 0.99540   1
  -1 -14  -2 0.93932 1.38748   1
   1 -14   2 1.37227 2.02549   2
  -1 -14  -2 -1.6325 1.85345   2
  -1 -14   2 3.02440 2.48336   2
   1 -14  -2 1.83920 1.35532   1
  -1 -14   2 0.57768 1.20495   1
   1 -14  -2 2.35839 1.96974   2
  -2 -14  -2 0.29462 1.38483   1
   2 -14   2 -1.0613 1.92379   2
  -2 -14  -2 1.97683 2.39192   2
  -2 -14   2 -0.8656 1.08264   1
   2 -14  -2 3.51578 2.33663   2
  -2 -14   2 -0.3225 2.33030   2
  -3 -14  -2 4.86657 3.09452   2
  -3 -14  -2 1.13095 1.53222   1
   3 -14   2 -0.5889 1.83218   2
  -3 -14   2 -1.0510 2.17046   2
   3 -14  -2 -1.2622 1.93315   2
  -3 -14   2 1.99073 1.52137   1
  -4 -14  -2 13.5238 3.05128   1
   4 -14   2 17.6407 3.80194   2
  -4 -14  -2 14.3991 3.89464   2
  -4 -14   2 13.7460 4.18143   2
   4 -14  -2 8.37976 3.10799   2
  -4 -14   2 12.0418 2.78541   1
  -5 -14  -2 -1.7372 1.50361   1
   5 -14   2 -1.0795 1.76766   2
  -5 -14  -2 1.47735 2.65041   2
   5 -14  -2 3.56410 2.66804   2
  -5 -14   2 1.28326 1.89085   1
  -5 -14   2 1.59163 2.27076   2
  -6 -14  -2 2.15605 2.44762   2
   6 -14   2 -0.3823 1.87856   2
  -6 -14  -2 0.97288 2.27342   1
  -6 -14   2 0.16294 2.49814   2
  -6 -14   2 -1.7242 1.74885   1
   6 -14  -2 0.17547 1.83552   2
  -7 -14  -2 7.99046 3.65950   2
   7 -14   2 8.36559 3.93116   2
  -7 -14  -2 5.14012 3.16324   1
   7 -14  -2 4.70252 2.98221   2
  -7 -14   2 6.12116 3.34762   1
  -7 -14   2 2.42682 2.78846   2
  -8 -14  -2 -3.2002 2.39960   1
  -8 -14  -2 -2.8935 2.01763   2
  -8 -14   2 4.23185 2.69336   1
  -8 -14   2 5.14524 3.25537   2
   8 -14  -2 -1.5512 2.95434   2
  -9 -14  -2 0.81982 2.28212   2
  -9 -14  -2 6.07199 4.07474   1
  -9 -14   2 5.64405 3.71186   1
  -9 -14   2 10.7536 4.14754   2
 -10 -14  -2 6.59402 3.75445   2
 -10 -14  -2 -1.6593 3.41035   1
 -10 -14   2 -0.8231 2.92562   2
 -10 -14   2 7.18174 3.94994   1
   0 -15   2 1.58796 2.33887   2
   0 -15   2 0.74091 1.08145   1
   0 -15  -2 -0.9465 1.13192   1
   0 -15  -2 2.78712 2.64451   2
   1 -15   2 374.426 14.2678   2
  -1 -15  -2 377.706 11.2457   1
  -1 -15  -2 381.528 15.0472   2
   1 -15  -2 348.761 14.0427   2
  -1 -15   2 362.591 10.1321   1
  -1 -15   2 364.995 14.5701   2
   1 -15  -2 383.549 11.2435   1
  -2 -15  -2 7.71417 3.41081   2
  -2 -15  -2 5.29492 1.91320   1
   2 -15   2 11.0746 3.36855   2
   2 -15  -2 12.0216 3.36366   2
  -2 -15   2 9.68678 2.19678   1
  -2 -15   2 6.13955 3.04817   2
  -3 -15  -2 334.704 14.5556   2
   3 -15   2 358.336 13.5004   2
  -3 -15  -2 370.581 12.0480   1
  -3 -15   2 293.609 13.7063   2
  -3 -15   2 336.861 10.9451   1
   3 -15  -2 343.210 13.7912   2
  -4 -15  -2 4.92654 2.97263   2
  -4 -15  -2 12.5449 3.12431   1
   4 -15   2 13.8908 3.70132   2
  -4 -15   2 11.9685 3.86509   2
  -4 -15   2 10.5020 2.80356   1
   4 -15  -2 5.79901 2.87753   2
  -5 -15  -2 142.278 9.90119   2
  -5 -15  -2 163.006 8.70085   1
   5 -15   2 156.475 8.89051   2
  -5 -15   2 152.506 8.21233   1
   5 -15  -2 156.738 9.16208   2
  -5 -15   2 148.385 10.0257   2
  -6 -15  -2 3.67063 3.01797   2
  -6 -15  -2 -0.2441 1.97988   1
   6 -15   2 1.60861 2.25809   2
  -6 -15   2 -1.2267 1.62887   2
  -6 -15   2 1.01628 2.25347   1
   6 -15  -2 -4.2422 1.93470   2
  -7 -15  -2 77.3943 8.29374   1
  -7 -15  -2 57.5786 7.82871   2
   7 -15  -2 66.4991 7.38532   2
  -7 -15   2 66.8046 8.51736   2
  -7 -15   2 67.6296 7.58628   1
  -8 -15  -2 6.11648 3.26507   1
  -8 -15  -2 -0.2513 2.81118   2
  -8 -15   2 4.61599 2.99241   2
  -8 -15   2 4.82271 3.15693   1
  -9 -15  -2 20.8625 5.56241   1
  -9 -15  -2 25.8502 6.11847   2
  -9 -15   2 22.3973 5.60975   1
  -9 -15   2 23.4553 5.82985   2
   0 -16  -2 1.47556 3.14633   2
   0 -16  -2 0.67165 1.36588   1
   0 -16   2 -1.0535 2.23057   2
  -1 -16  -2 21.3289 4.63101   2
   1 -16   2 20.4913 4.48760   2
  -1 -16  -2 22.0373 3.24327   1
  -1 -16   2 14.2296 3.97045   2
   1 -16  -2 14.8655 4.23901   2
   1 -16  -2 18.6663 3.12398   1
  -2 -16  -2 3.21664 1.99463   1
  -2 -16  -2 4.03888 3.47778   2
   2 -16   2 3.80843 2.78890   2
   2 -16  -2 6.56722 3.14755   2
  -2 -16   2 10.5700 3.80931   2
   3 -16   2 22.8142 4.59096   2
  -3 -16  -2 19.0993 3.57141   1
  -3 -16  -2 21.6359 4.95029   2
   3 -16  -2 22.5422 4.72080   2
  -3 -16   2 21.0152 4.58315   2
  -4 -16  -2 5.33151 2.33924   1
   4 -16   2 11.7918 3.61402   2
  -4 -16  -2 13.6377 4.15807   2
   4 -16  -2 10.5159 3.56687   2
  -4 -16   2 11.1018 4.03010   2
   5 -16   2 -0.3313 2.27729   2
  -5 -16  -2 -0.4588 2.21538   2
  -5 -16  -2 3.53815 2.10751   1
   5 -16  -2 0.13688 2.07486   2
  -5 -16   2 0.92923 2.15670   2
  -6 -16  -2 -0.6033 2.01544   1
  -6 -16  -2 -0.6814 1.84638   2
   6 -16   2 -0.8925 2.51449   2
  -6 -16   2 -1.7101 1.73692   2
   6 -16  -2 3.67327 2.96601   2
  -7 -16  -2 0.35618 2.63688   1
  -7 -16  -2 1.54264 2.69767   2
   7 -16  -2 -3.5757 2.38129   2
  -7 -16   2 -3.7648 2.07224   2
  -8 -16  -2 -2.3950 2.06872   2
  -8 -16  -2 0.96121 2.93990   1
  -8 -16   2 1.22667 2.87262   2
  -9 -16  -2 -2.8523 3.28408   1
  -9 -16  -2 5.56512 3.12519   2
  -9 -16   2 0.46828 3.01926   2
   0 -17   2 -0.9555 2.30843   2
   0 -17  -2 -0.9533 2.27157   2
   1 -17   2 258.525 12.5477   2
  -1 -17  -2 243.971 12.6944   2
   1 -17  -2 254.804 12.6709   2
  -1 -17   2 265.716 13.0508   2
   2 -17   2 7.25469 3.32988   2
  -2 -17  -2 0.65026 2.61010   2
   2 -17  -2 9.82318 3.57274   2
  -2 -17   2 5.03341 3.17683   2
  -3 -17  -2 239.401 13.0326   2
   3 -17   2 233.892 11.7209   2
   3 -17  -2 219.649 11.7816   2
  -3 -17   2 249.611 13.0870   2
   4 -17   2 -1.0651 2.04622   2
  -4 -17  -2 0.02560 2.74741   2
   4 -17  -2 -2.0136 2.16613   2
  -4 -17   2 1.01463 2.41509   2
   5 -17   2 153.192 9.52756   2
  -5 -17  -2 125.203 11.9973   2
   5 -17  -2 134.164 9.16226   2
  -5 -17   2 130.739 9.99854   2
   6 -17   2 -4.5521 2.65744   2
  -6 -17  -2 -0.6956 1.94851   2
  -6 -17   2 -3.0154 2.36884   2
   6 -17  -2 -0.3210 2.42975   2
  -7 -17  -2 59.2870 8.70108   2
  -7 -17   2 57.4528 8.43266   2
   7 -17  -2 66.8321 8.16588   2
  -8 -17  -2 0.72235 2.61138   2
  -8 -17   2 0.09396 2.31792   2
   0 -18  -2 20.9100 5.32493   2
   0 -18   2 9.67361 3.52989   2
   1 -18   2 2.06746 2.65396   2
  -1 -18  -2 -2.0562 1.90026   2
  -1 -18   2 -2.5537 2.02508   2
   1 -18  -2 5.55719 3.20944   2
   2 -18   2 -2.0796 1.91373   2
  -2 -18  -2 3.46175 3.21345   2
  -2 -18   2 0.25853 2.32173   2
   2 -18  -2 -2.0305 2.25642   2
  -3 -18  -2 -3.7926 1.67909   2
   3 -18   2 -0.8842 2.30743   2
   3 -18  -2 -1.7304 2.28870   2
  -3 -18   2 1.39382 2.51205   2
  -4 -18  -2 -0.4853 2.68798   2
   4 -18   2 -0.4102 2.01709   2
  -4 -18   2 1.37005 2.46287   2
   4 -18  -2 -1.1691 2.02600   2
  -5 -18  -2 13.1314 4.44636   2
   5 -18   2 18.5464 4.65125   2
   5 -18  -2 16.2175 4.67472   2
  -5 -18   2 16.0560 4.94419   2
  -6 -18  -2 0.75140 2.62032   2
   6 -18  -2 -0.3205 2.60074   2
  -6 -18   2 5.03046 3.13590   2
  -7 -18  -2 22.5230 5.39750   2
  -7 -18   2 13.3138 4.41213   2
   0 -19   2 1.00704 2.47531   2
   0 -19  -2 5.96992 3.15817   2
  -1 -19  -2 4.84250 3.47351   2
   1 -19   2 5.79387 3.15919   2
  -1 -19   2 2.89721 2.65783   2
   1 -19  -2 6.39389 3.71604   2
  -2 -19  -2 -0.4934 2.56808   2
   2 -19   2 2.06627 2.59950   2
   2 -19  -2 -0.5761 2.46616   2
  -2 -19   2 1.67191 2.48394   2
  -3 -19  -2 82.5505 9.96103   2
   3 -19   2 97.8562 10.0413   2
   3 -19  -2 96.6761 9.94371   2
  -3 -19   2 113.984 11.5209   2
   4 -19   2 3.28044 2.95200   2
  -4 -19  -2 1.34969 2.81192   2
  -4 -19   2 -0.2366 2.68065   2
   4 -19  -2 -0.7930 3.11674   2
   5 -19   2 9.55334 3.95834   2
  -5 -19  -2 13.2618 4.96819   2
   5 -19  -2 10.0238 4.31490   2
  -5 -19   2 12.3200 4.78192   2
  -6 -19  -2 8.90863 3.79456   2
  -6 -19   2 1.96794 2.70490   2
   6 -19  -2 2.72316 3.02655   2
   0 -20  -2 -1.0042 2.76761   2
   0 -20   2 -1.2316 2.36220   2
   1 -20   2 5.32216 3.24927   2
  -1 -20  -2 -3.4538 2.10302   2
   1 -20  -2 -3.0517 2.18076   2
  -1 -20   2 -0.9310 2.38345   2
  -2 -20  -2 5.35208 3.83071   2
   2 -20   2 0.94688 2.59625   2
   2 -20  -2 4.05572 3.35798   2
  -2 -20   2 4.46755 3.02362   2
  -3 -20  -2 3.98506 3.70991   2
   3 -20   2 5.42893 3.49850   2
   3 -20  -2 0.21690 3.29966   2
  -3 -20   2 9.37271 4.17325   2
   4 -20   2 -0.2504 2.95145   2
  -4 -20  -2 -3.2823 2.18792   2
  -4 -20   2 4.64437 3.74147   2
   4 -20  -2 6.46504 4.04437   2
  -5 -20  -2 18.6068 5.36801   2
  -5 -20   2 20.8980 5.71991   2
   5 -20  -2 18.8868 5.48415   2
   0 -21   2 -1.9871 2.36272   2
   0 -21  -2 -3.3190 2.62214   2
  -1 -21  -2 -0.7898 2.51823   2
   1 -21   2 2.93062 2.74528   2
  -1 -21   2 5.23664 3.53094   2
   1 -21  -2 -2.9932 3.05773   2
   2 -21   2 13.4475 4.82395   2
  -2 -21  -2 0.34981 2.97353   2
   2 -21  -2 18.5179 5.23424   2
  -2 -21   2 7.97511 4.20008   2
  -3 -21  -2 93.0182 11.1104   2
   3 -21   2 99.2682 10.5451   2
  -3 -21   2 78.6682 10.2205   2
   3 -21  -2 95.1830 10.6251   2
   4 -21   2 4.73172 3.49927   2
  -4 -21  -2 3.70306 4.46026   2
  -4 -21   2 3.92000 4.30652   2
   4 -21  -2 1.63551 3.45404   2
   0 -22  -2 0.49568 3.44118   2
   0 -22   2 4.46095 3.91378   2
   1 -22   2 1.71279 3.18456   2
  -1 -22  -2 0.00161 3.51173   2
   1 -22  -2 -4.1042 2.54024   2
  -1 -22   2 1.28059 3.34318   2
  -2 -22  -2 -3.0343 3.35349   2
   2 -22   2 -1.2154 2.88615   2
   2 -22  -2 -0.8103 2.91755   2
  -2 -22   2 -1.3108 3.38614   2
   0   0   3 0.24734 0.15842   2
   0   0  -3 0.11988 0.16867   2
   1   0   3 0.13808 0.19069   2
  -1   0  -3 -0.0132 0.16959   2
   1   0   3 0.01003 0.25090   1
  -1   0  -3 0.04309 0.29618   1
  -1   0   3 -0.4762 0.22576   2
   1   0  -3 -0.1989 0.30046   2
   2   0   3 -0.3321 0.41040   2
   2   0  -3 -0.5620 0.54449   1
  -2   0  -3 0.15359 0.77443   1
  -2   0   3 -0.4429 0.60974   2
  -2   0   3 -0.9930 0.71953   1
  -2   0  -3 -0.5527 0.41771   2
   2   0   3 -0.4573 0.59325   1
   3   0   3 0.33145 0.88068   1
  -3   0   3 0.84261 0.93576   1
  -3   0  -3 -0.7132 0.49464   2
   3   0  -3 -0.3282 0.80010   1
  -3   0  -3 -1.4094 0.73291   1
  -3   0   3 1.24876 0.83353   2
  -4   0   3 0.16589 1.01474   1
  -4   0  -3 -0.7797 0.60427   2
  -4   0   3 -0.8347 0.74323   2
  -4   0  -3 -2.3513 0.94568   1
  -5   0   3 -1.2333 1.04673   1
  -5   0  -3 -0.4516 0.62580   2
  -5   0  -3 1.20986 1.35835   1
  -5   0   3 -0.4337 1.00881   2
  -6   0  -3 -2.2458 1.17402   1
  -6   0  -3 0.03625 1.09178   2
  -6   0   3 0.42431 1.23364   2
  -6   0   3 -0.7346 1.49157   1
  -7   0  -3 -1.0636 1.62953   1
  -7   0  -3 0.23833 1.02412   2
  -7   0   3 -2.8847 1.20733   2
  -7   0   3 -0.7362 1.60275   1
  -8   0  -3 -0.9430 1.04114   2
  -8   0   3 0.71010 1.54413   2
  -8   0  -3 0.27004 1.97122   1
  -8   0   3 1.07990 1.87526   1
  -9   0   3 -1.8162 1.78530   1
  -9   0   3 1.77245 1.65757   2
  -9   0  -3 2.53198 2.46437   1
  -9   0  -3 -1.1125 1.00477   2
 -10   0   3 -1.3022 2.29889   1
 -10   0  -3 -1.3919 2.16288   1
 -10   0   3 0.16883 1.78848   2
 -10   0  -3 -0.5944 1.47677   2
 -11   0  -3 -3.5678 2.62352   1
 -11   0   3 0.01001 1.88435   2
 -11   0   3 -0.4643 1.76782   1
 -12   0   3 -0.0876 2.59465   2
 -12   0  -3 1.46309 2.91435   1
   0  -1  -3 0.06504 0.20128   2
   0  -1   3 0.10239 0.17797   2
   0   1   3 0.33611 0.28091   2
   0   1  -3 0.54264 0.24455   2
   1   1  -3 32.8231 1.49617   1
  -1  -1  -3 29.4622 1.55127   1
  -1  -1  -3 30.6595 1.38015   2
  -1   1   3 33.6004 1.66702   2
  -1  -1   3 35.4301 1.73425   2
  -1   1  -3 32.4972 1.42974   1
  -1  -1   3 30.6222 1.45325   1
   1   1   3 31.1856 1.59209   1
   2  -1   3 174.694 4.99638   1
   2  -1   3 182.835 3.83473   2
  -2  -1  -3 185.749 4.64515   2
  -2  -1  -3 172.406 5.18288   1
  -2   1   3 179.543 5.10286   2
   2   1  -3 171.640 5.04226   1
   2  -1  -3 180.636 5.28956   1
  -2  -1   3 182.244 5.20296   1
  -2   1  -3 182.438 3.83410   2
   2   1   3 188.435 5.35627   1
  -2  -1   3 183.696 5.30132   2
  -2   1  -3 184.655 5.05451   1
  -3  -1  -3 199.058 6.43548   1
  -3   1   3 185.924 6.12626   1
   3   1  -3 194.581 6.29088   1
   3  -1   3 186.422 6.05874   1
  -3  -1  -3 195.388 5.48726   2
  -3   1   3 196.064 6.00875   2
   3   1   3 185.809 6.18305   1
  -3   1  -3 195.783 4.88080   2
  -3  -1   3 201.695 6.22378   2
   3  -1  -3 180.323 6.13790   1
  -3  -1   3 195.593 6.28043   1
  -3   1  -3 184.663 6.08853   1
  -4   1   3 27.4790 2.79354   2
  -4   1   3 36.0481 3.57492   1
  -4  -1  -3 32.2923 2.35354   2
  -4  -1  -3 34.3064 3.56242   1
  -4   1  -3 34.2338 3.51033   1
  -4  -1   3 37.7721 3.58269   1
  -4  -1   3 31.3975 3.01684   2
  -4   1  -3 28.8660 2.10804   2
  -5  -1  -3 13.5775 2.12481   2
  -5   1   3 9.69209 2.05435   2
  -5   1   3 7.61518 2.20911   1
  -5  -1  -3 10.5915 2.34747   1
  -5  -1   3 9.73895 2.12747   2
  -5   1  -3 11.2774 1.76081   2
  -5   1  -3 10.9452 2.37072   1
  -5  -1   3 9.70374 2.35150   1
  -6   1   3 23.3378 3.14824   2
  -6  -1  -3 21.9062 2.82579   2
  -6  -1  -3 24.8758 3.98725   1
  -6   1   3 21.1145 3.66687   1
  -6  -1   3 22.8528 3.86716   1
  -6  -1   3 22.2015 3.31296   2
  -6   1  -3 17.1434 3.13396   1
  -6   1  -3 26.7779 2.99066   2
  -7  -1  -3 86.5997 5.20361   2
  -7   1   3 85.5896 6.32055   1
  -7   1   3 79.6127 5.56605   2
  -7  -1  -3 89.2770 6.61643   1
  -7  -1   3 79.4261 5.58057   2
  -7  -1   3 79.3195 6.16850   1
  -7   1  -3 78.5046 4.77430   2
  -7   1  -3 83.2793 6.34549   1
  -8  -1  -3 2.70665 1.74471   2
  -8   1   3 3.56269 2.47585   1
  -8  -1  -3 -1.0159 1.86804   1
  -8   1   3 -2.0858 0.97618   2
  -8  -1   3 1.16981 2.34597   1
  -8   1  -3 1.49361 1.40102   2
  -8   1  -3 0.44750 2.15984   1
  -8  -1   3 1.08408 1.66561   2
  -9  -1  -3 -3.1593 1.86106   1
  -9   1   3 -1.8479 1.54188   1
  -9   1   3 -0.0004 1.38074   2
  -9  -1  -3 1.90626 1.61866   2
  -9  -1   3 -2.1035 1.09378   2
  -9   1  -3 -0.5144 1.19808   2
  -9   1  -3 0.22065 2.00440   1
  -9  -1   3 -1.0832 1.86300   1
 -10   1   3 2.74887 2.05463   2
 -10  -1  -3 1.08543 2.63157   1
 -10   1   3 0.98758 2.35627   1
 -10  -1  -3 3.55627 2.10693   2
 -10   1  -3 -0.3906 2.53303   1
 -10  -1   3 4.02508 2.45888   2
 -10   1  -3 0.08678 1.69485   2
 -10  -1   3 1.17716 2.44652   1
 -11  -1  -3 16.1480 4.72329   1
 -11   1   3 5.08081 2.83526   2
 -11   1  -3 16.0867 4.62394   1
 -11  -1   3 10.3186 3.68697   1
 -11  -1   3 9.70093 3.46890   2
 -12  -1  -3 1.51132 3.26286   1
 -12  -1   3 -1.3971 2.75891   1
 -12   1  -3 -1.3659 2.82390   1
 -12  -1   3 2.18268 2.70739   2
   0  -2  -3 576.735 10.6163   2
   0  -2   3 572.142 10.1897   2
   0   2  -3 578.233 10.2272   2
  -1  -2  -3 221.786 5.28001   2
   1  -2   3 210.093 4.40752   1
   1  -2   3 223.474 4.22467   2
  -1  -2  -3 220.636 5.28986   1
   1   2  -3 218.223 4.75346   1
  -1  -2   3 217.346 4.70658   1
  -1  -2   3 219.306 5.49422   2
   1   2   3 222.092 5.30132   1
   1  -2  -3 217.256 5.36585   2
  -1   2  -3 225.638 4.21948   2
  -1   2  -3 213.510 4.42625   1
  -2  -2  -3 597.387 11.8807   2
   2  -2   3 611.117 10.3672   2
  -2  -2  -3 583.077 12.1679   1
   2  -2   3 631.033 10.4306   2
   2   2  -3 613.360 11.9574   1
  -2   2   3 594.958 12.0661   2
  -2  -2   3 608.012 11.9272   1
   2   2   3 612.682 12.3146   1
  -2  -2   3 622.688 12.5748   2
  -2   2  -3 614.317 11.6998   1
  -3  -2  -3 26.6213 2.09802   2
  -3   2   3 28.6195 2.62895   2
   3  -2   3 32.0291 2.89825   1
   3   2  -3 24.9292 2.59926   1
  -3  -2  -3 25.3651 2.66345   1
  -3  -2   3 22.4544 2.41101   2
  -3   2  -3 25.3341 1.56849   2
  -3  -2   3 27.7790 2.69666   1
  -3   2  -3 24.6052 2.52320   1
   3  -2  -3 26.3500 2.80516   1
  -4  -2  -3 16.5291 2.20819   2
  -4   2   3 19.5833 2.47761   2
  -4  -2  -3 16.4459 2.62086   1
  -4  -2   3 21.4861 2.64580   2
  -4   2  -3 14.5336 2.26988   1
  -4  -2   3 18.1064 2.50218   1
  -4   2  -3 17.1757 1.82189   2
  -5   2   3 -1.0628 1.14420   1
  -5  -2  -3 -2.5698 0.93525   1
  -5  -2  -3 -0.9055 0.74448   2
  -5   2   3 0.64324 0.90701   2
  -5   2  -3 -0.1570 1.05629   1
  -5  -2   3 0.37115 0.95974   2
  -5  -2   3 -1.2955 0.99269   1
  -5   2  -3 0.41104 0.70675   2
  -6   2   3 81.6587 5.67766   1
  -6  -2  -3 78.6306 5.51526   1
  -6  -2  -3 84.7471 4.85644   2
  -6   2   3 88.0682 5.22931   2
  -6   2  -3 83.1623 4.37165   2
  -6   2  -3 73.9623 5.28775   1
  -6  -2   3 89.2544 5.45532   2
  -6  -2   3 80.5002 5.61784   1
  -7   2   3 11.5413 3.01251   1
  -7  -2  -3 17.1824 2.98460   2
  -7  -2  -3 14.3756 3.32046   1
  -7   2   3 19.0914 3.40064   2
  -7  -2   3 17.4378 3.26427   2
  -7   2  -3 17.3918 2.72291   2
  -7   2  -3 16.7205 3.53267   1
  -7  -2   3 14.5970 3.81015   1
  -8   2   3 87.8967 5.95631   2
  -8  -2  -3 89.3473 5.74121   2
  -8   2   3 74.5363 7.22607   1
  -8  -2  -3 89.8013 6.99117   1
  -8   2  -3 86.6953 5.35990   2
  -8  -2   3 100.575 6.66280   2
  -8   2  -3 95.3830 8.52579   1
  -8  -2   3 97.8399 7.46807   1
  -9  -2  -3 34.2277 5.52599   1
  -9   2   3 21.3458 4.43092   1
  -9  -2  -3 23.2638 4.04389   2
  -9   2   3 23.4071 3.93798   2
  -9  -2   3 31.5979 5.47545   1
  -9  -2   3 29.4088 4.84282   2
  -9   2  -3 29.0656 3.91721   2
  -9   2  -3 25.6591 4.88045   1
 -10  -2  -3 2.47897 2.49144   1
 -10  -2  -3 -0.0268 1.53471   2
 -10   2   3 1.90693 2.04830   2
 -10  -2   3 1.74761 2.33363   1
 -10  -2   3 1.69328 2.07237   2
 -10   2  -3 -0.8477 2.16829   1
 -11  -2  -3 0.29323 1.95740   2
 -11  -2  -3 1.40237 2.78547   1
 -11   2   3 1.27129 1.96822   2
 -11  -2   3 -0.8144 2.90962   1
 -11  -2   3 2.86050 2.07347   2
 -11   2  -3 -0.0182 2.39349   1
 -12  -2  -3 14.6238 4.81874   1
 -12  -2   3 18.4578 4.24782   2
 -12  -2   3 24.7182 6.30835   1
 -12   2  -3 16.0171 4.89394   1
   0  -3  -3 -0.4615 0.40452   2
   0  -3   3 -1.1490 0.40947   2
   1  -3   3 947.717 15.9094   2
  -1  -3  -3 970.441 17.2704   2
   1   3  -3 946.364 15.6471   1
   1  -3   3 949.235 15.1387   1
  -1  -3  -3 964.109 16.7108   1
   1   3   3 958.754 16.6960   1
  -1  -3   3 916.307 15.5419   1
  -1  -3   3 959.946 17.3711   2
   1  -3  -3 942.017 17.1084   2
  -1   3  -3 942.956 15.1084   1
  -1   3  -3 956.693 15.9232   2
  -2  -3  -3 54.7753 3.07561   1
  -2  -3  -3 55.2699 3.04302   2
   2  -3   3 54.3295 2.11873   2
   2   3  -3 56.1135 2.82139   1
  -2   3  -3 54.4478 2.63382   1
  -2   3  -3 55.0533 2.14487   2
  -2  -3   3 57.6903 2.89304   1
   2   3   3 60.3128 3.13066   1
   2  -3  -3 51.1401 2.82291   2
  -2  -3   3 55.4047 3.18094   2
  -3   3   3 23.6645 2.45649   2
   3  -3   3 21.0010 1.50052   2
   3  -3   3 22.7622 2.41344   1
  -3  -3  -3 22.0806 2.50475   1
  -3  -3  -3 21.8500 2.36159   2
   3   3  -3 24.8849 2.64911   1
  -3  -3   3 22.0265 2.56754   2
  -3  -3   3 20.8323 2.31998   1
  -3   3  -3 22.4068 2.30926   1
  -4  -3  -3 1.40539 1.27504   1
  -4  -3  -3 -0.4839 0.77433   2
  -4   3   3 2.19000 0.99450   2
  -4   3  -3 0.13555 1.03972   1
  -4  -3   3 3.06218 1.33065   1
  -4  -3   3 0.63693 1.01552   2
  -4   3  -3 -0.1587 0.62191   2
  -5   3   3 125.251 5.76045   2
  -5  -3  -3 134.464 6.65135   1
  -5  -3  -3 122.615 5.60617   2
  -5   3  -3 127.669 4.87066   2
  -5  -3   3 144.273 6.41875   2
  -5  -3   3 134.616 6.51702   1
  -5   3  -3 117.898 5.99122   1
  -6  -3  -3 169.679 8.18929   1
  -6  -3  -3 153.366 6.85010   2
  -6   3   3 156.011 6.99039   2
  -6  -3   3 162.014 7.95744   1
  -6  -3   3 164.749 7.59580   2
  -6   3  -3 159.796 6.08203   2
  -6   3  -3 165.630 7.79883   1
  -7  -3  -3 261.782 11.2678   1
  -7   3   3 249.603 9.66138   2
  -7  -3  -3 262.870 9.79076   2
  -7   3  -3 252.035 8.69216   2
  -7   3  -3 272.795 10.9121   1
  -7  -3   3 249.186 10.7809   1
  -7  -3   3 272.125 10.5827   2
  -8  -3  -3 1.45281 1.49381   2
  -8   3   3 1.53695 1.44888   2
  -8  -3  -3 4.56424 2.84614   1
  -8  -3   3 1.27795 2.84658   1
  -8   3  -3 1.64509 1.32727   2
  -8  -3   3 5.99228 2.51474   2
  -8   3  -3 -1.2208 1.97336   1
  -9  -3  -3 1.17937 1.73642   2
  -9   3   3 -0.1544 1.45982   2
  -9  -3  -3 0.81084 2.56829   1
  -9  -3   3 -2.8741 1.45156   2
  -9   3  -3 -1.0074 1.07994   2
  -9  -3   3 -2.5934 2.38290   1
  -9   3  -3 -1.4312 2.05698   1
 -10   3   3 12.7029 3.31985   2
 -10  -3  -3 14.8304 4.49496   1
 -10  -3  -3 13.0422 3.46430   2
 -10  -3   3 16.7968 4.34808   1
 -10  -3   3 13.8785 3.80130   2
 -10   3  -3 23.0023 5.07366   1
 -11  -3  -3 21.5372 4.29768   2
 -11  -3  -3 28.7607 6.50458   1
 -11   3   3 24.8220 4.73678   2
 -11   3  -3 21.9952 5.59314   1
 -11  -3   3 29.9553 5.39804   2
 -11  -3   3 27.4212 5.86506   1
 -12  -3  -3 6.47378 3.92222   1
 -12  -3   3 3.10166 2.92467   2
 -12  -3   3 -1.2347 3.32481   1
 -12   3  -3 4.22115 3.41711   1
   0  -4   3 24.2428 0.90750   1
   0  -4  -3 24.5267 2.42404   2
   0  -4   3 26.2784 2.04159   2
   1  -4   3 253.837 5.03818   1
  -1  -4  -3 242.366 6.91237   2
   1  -4   3 257.393 6.12958   2
   1   4  -3 261.479 5.52547   1
  -1  -4  -3 251.719 6.38757   1
  -1  -4   3 256.153 5.53301   1
   1  -4  -3 263.068 6.96395   2
  -1  -4   3 248.385 6.96007   2
   1   4   3 249.652 6.40568   1
  -2  -4  -3 202.187 6.38456   2
   2  -4   3 203.868 5.27869   1
   2  -4   3 194.302 5.05471   2
   2   4  -3 205.789 5.68728   1
  -2  -4  -3 193.080 6.01381   1
  -2   4  -3 198.572 5.19614   1
   2   4   3 200.686 6.09022   1
  -2  -4   3 188.630 6.36121   2
  -2  -4   3 194.316 5.54205   1
   2  -4  -3 201.149 6.11723   2
   3  -4   3 271.166 6.40803   2
  -3  -4  -3 263.291 7.95807   1
  -3  -4  -3 257.759 7.85884   2
  -3   4  -3 252.624 7.12525   1
  -3  -4   3 253.855 7.53842   1
   3  -4  -3 260.449 7.55389   2
  -3  -4   3 253.414 8.17928   2
  -4  -4  -3 60.8535 4.08807   1
  -4   4   3 60.5440 3.70604   2
   4  -4   3 60.0243 2.92102   2
  -4  -4  -3 69.9109 4.13863   2
  -4   4  -3 68.6778 3.98942   1
  -4  -4   3 70.3001 4.32388   2
  -4  -4   3 68.1571 4.20105   1
  -5  -4  -3 1.49001 1.24807   2
  -5  -4  -3 0.56979 1.34695   1
  -5   4   3 1.72722 1.13191   2
  -5  -4   3 0.19502 1.21982   2
  -5   4  -3 0.82171 1.44980   1
  -5  -4   3 -1.0599 1.21001   1
  -6  -4  -3 160.095 7.91242   1
  -6   4   3 152.906 6.87857   2
  -6  -4  -3 148.978 6.95719   2
  -6   4  -3 146.018 7.33487   1
  -6  -4   3 140.649 7.47251   1
  -6   4  -3 151.148 5.95911   2
  -6  -4   3 153.976 7.40225   2
  -7   4   3 61.7490 4.71965   2
  -7  -4  -3 61.7071 4.79629   2
  -7  -4  -3 58.3190 6.28216   1
  -7   4  -3 57.0736 3.99451   2
  -7  -4   3 51.7536 5.80144   1
  -7   4  -3 66.0004 6.35885   1
  -7  -4   3 61.3260 6.09583   2
  -8   4   3 33.8991 4.49350   2
  -8  -4  -3 40.9228 5.60626   1
  -8  -4  -3 30.9306 4.43003   2
  -8  -4   3 34.5710 5.50261   1
  -8   4  -3 23.9364 4.39439   1
  -8   4  -3 32.1493 3.77351   2
  -8  -4   3 24.6197 4.31392   2
  -9  -4  -3 29.8525 4.60019   2
  -9  -4  -3 31.9775 5.88119   1
  -9   4   3 33.6680 4.78573   2
  -9   4  -3 20.7981 4.61719   1
  -9  -4   3 32.0988 5.83983   1
  -9   4  -3 26.7109 3.77351   2
  -9  -4   3 27.4931 4.87968   2
 -10  -4  -3 7.36501 3.53701   1
 -10  -4  -3 2.92478 2.26989   2
 -10   4   3 -1.3125 1.72997   2
 -10  -4   3 2.48649 2.54404   2
 -10   4  -3 0.03320 2.12108   1
 -10  -4   3 6.37691 3.33459   1
 -11  -4  -3 4.64886 3.92757   1
 -11  -4  -3 2.85135 2.42035   2
 -11  -4   3 7.56001 3.04728   2
 -11  -4   3 5.37291 3.35210   1
 -11   4  -3 1.61432 2.67374   1
 -12  -4  -3 21.0803 6.34881   1
 -12  -4   3 17.4942 4.42954   2
 -12  -4   3 30.8329 6.94433   1
   0  -5  -3 -0.6863 0.83920   2
   0  -5   3 0.68421 0.33468   1
   0  -5   3 -0.5672 0.83474   2
   1   5  -3 177.003 4.45620   1
  -1  -5  -3 180.484 5.40988   1
  -1  -5  -3 185.278 6.23735   2
   1  -5   3 186.587 5.44558   2
  -1  -5   3 184.624 6.19096   2
  -1  -5   3 180.115 4.50575   1
   1  -5  -3 192.129 6.11980   2
   2   5  -3 44.4972 2.56699   1
   2  -5   3 41.9555 2.43974   2
  -2  -5  -3 42.2275 3.06153   2
  -2  -5  -3 46.4273 2.91231   1
   2  -5   3 43.7613 2.32809   1
  -2  -5   3 40.3083 3.11461   2
  -2  -5   3 44.2648 2.54162   1
   2   5   3 43.1801 2.79700   1
   2  -5  -3 43.1051 2.90501   2
   3  -5   3 12.4694 1.82395   1
   3  -5   3 14.2484 1.74522   2
  -3  -5  -3 14.2887 2.18945   1
  -3  -5  -3 11.8317 2.06364   2
  -3  -5   3 10.6910 1.85263   1
  -3  -5   3 10.2438 1.96868   2
   3  -5  -3 11.7927 1.90258   2
   4  -5   3 6.78160 1.33537   2
  -4  -5  -3 8.57921 2.12711   1
  -4  -5  -3 8.47472 1.99723   2
  -4  -5   3 7.50210 1.87623   2
   4  -5  -3 5.82622 1.51869   2
  -4  -5   3 10.3048 2.22030   1
  -4   5  -3 7.72274 1.71021   1
  -5  -5  -3 130.339 6.75470   1
  -5  -5  -3 127.593 6.35051   2
   5  -5   3 127.989 4.95837   2
  -5   5  -3 120.272 6.03044   1
   5  -5  -3 134.638 5.95400   2
  -5  -5   3 127.104 6.54980   2
  -5  -5   3 136.957 6.63389   1
  -6   5   3 13.5103 2.53448   2
   6  -5   3 16.8482 2.40617   2
  -6  -5  -3 9.26970 2.33698   2
  -6  -5  -3 13.3826 3.16039   1
  -6  -5   3 17.7598 3.26156   2
  -6  -5   3 14.3625 3.07657   1
  -6   5  -3 18.1337 3.26833   1
  -7  -5  -3 79.8218 5.65831   2
   7  -5   3 80.4272 4.59291   2
  -7  -5  -3 85.9593 6.67004   1
  -7   5   3 83.0445 5.49052   2
  -7  -5   3 89.5435 8.01328   1
  -7   5  -3 86.9462 6.26664   1
  -7  -5   3 79.4603 6.01148   2
  -8  -5  -3 9.31012 3.32457   1
   8  -5   3 10.9092 2.20953   2
  -8   5   3 8.57195 2.55681   2
  -8  -5  -3 15.1603 3.34928   2
  -8  -5   3 14.8904 3.97393   1
  -8  -5   3 11.0793 3.27184   2
  -8   5  -3 14.6346 3.55578   1
   9  -5   3 13.3554 2.70908   2
  -9  -5  -3 11.9452 3.22875   2
  -9   5   3 12.3550 3.03751   2
  -9  -5  -3 11.2635 3.99919   1
  -9   5  -3 9.46773 3.60013   1
  -9  -5   3 10.7719 3.15473   2
  -9  -5   3 10.9713 4.02650   1
 -10  -5  -3 87.5390 7.02684   2
 -10   5   3 87.2417 6.87993   2
 -10  -5  -3 87.2755 9.27991   1
 -10  -5   3 87.7276 8.58856   2
 -10  -5   3 106.035 10.1658   1
 -11  -5  -3 17.6446 5.02813   1
 -11  -5  -3 30.2290 5.43698   2
 -11  -5   3 18.6407 4.56440   2
 -11  -5   3 25.2231 5.96178   1
 -12  -5  -3 11.2332 5.34655   1
 -12  -5   3 9.46688 4.11109   2
 -12  -5   3 16.0140 5.38254   1
   0  -6   3 680.757 14.5335   2
   0  -6  -3 682.434 14.9737   2
   0  -6   3 680.590 11.4236   1
   1  -6   3 2.50836 0.97663   2
  -1  -6  -3 3.68230 1.07045   1
  -1  -6  -3 1.99252 1.05054   2
   1   6  -3 1.24487 0.59892   1
  -1  -6   3 2.52486 1.26518   2
  -1  -6   3 2.07286 0.74176   1
   1  -6  -3 1.70541 0.99018   2
   2  -6   3 223.668 6.50689   2
  -2  -6  -3 222.086 7.69464   2
   2   6  -3 225.521 6.26365   1
  -2  -6  -3 220.220 6.87339   1
   2  -6   3 227.027 5.82055   1
  -2  -6   3 214.835 6.18230   1
  -2  -6   3 236.338 7.93413   2
   2  -6  -3 230.163 7.35530   2
  -3  -6  -3 195.431 7.44842   2
   3  -6   3 195.921 6.15297   1
   3  -6   3 200.267 6.05899   2
  -3  -6  -3 190.735 6.93100   1
   3  -6  -3 196.935 6.95462   2
  -3  -6   3 185.340 6.42900   1
  -3  -6   3 201.138 7.68320   2
  -4  -6  -3 30.3136 3.70995   2
   4  -6   3 29.8730 2.38080   2
  -4  -6  -3 33.8944 3.70466   1
  -4  -6   3 29.4006 3.25924   1
   4  -6  -3 26.3492 2.99663   2
  -4  -6   3 24.5948 3.33452   2
  -5  -6  -3 1.82090 1.52525   1
   5  -6   3 0.60961 0.91192   2
  -5  -6  -3 -1.2757 0.96708   2
  -5  -6   3 0.08941 1.50282   1
  -5  -6   3 -0.1441 1.24224   2
   5  -6  -3 3.59269 1.42943   2
  -6  -6  -3 94.7480 6.06916   2
  -6  -6  -3 105.054 6.72503   1
   6  -6   3 109.692 5.03511   2
  -6  -6   3 100.967 6.51445   1
   6  -6  -3 104.526 5.75558   2
  -6  -6   3 111.651 6.77735   2
  -7  -6  -3 46.8032 5.64397   1
  -7  -6  -3 51.4185 5.70220   2
   7  -6   3 47.4710 3.65905   2
  -7  -6   3 42.5161 5.64736   1
  -7  -6   3 45.6844 5.52252   2
   7  -6  -3 43.7282 4.86518   2
   8  -6   3 51.5527 3.99626   2
  -8  -6  -3 49.6069 6.34547   1
  -8  -6  -3 56.1110 6.30607   2
   8  -6  -3 47.0167 5.13051   2
  -8  -6   3 44.7558 5.80397   2
  -8  -6   3 61.1347 6.97529   1
  -9  -6  -3 8.29769 2.97009   2
  -9  -6  -3 3.06784 2.94735   1
  -9  -6   3 10.0161 3.60667   1
   9  -6  -3 10.4662 3.00626   2
  -9  -6   3 12.5808 3.57474   2
 -10  -6  -3 0.62800 2.84597   1
 -10  -6  -3 0.21217 1.73484   2
  10  -6  -3 1.39303 2.17478   2
 -10  -6   3 -0.5467 2.11061   2
 -10  -6   3 3.94700 3.53440   1
 -11  -6  -3 1.08726 2.39334   2
 -11  -6  -3 4.50231 3.54881   1
 -11  -6   3 4.12266 2.88086   2
 -11  -6   3 4.43466 4.18212   1
 -12  -6  -3 17.6854 5.32948   2
 -12  -6  -3 27.1784 6.81700   1
 -12  -6   3 16.5905 5.73443   1
 -12  -6   3 19.9220 5.31032   2
   0  -7  -3 2.56398 1.41108   2
   0  -7   3 1.77626 0.56266   1
   0  -7   3 1.36799 1.19393   2
  -1  -7  -3 1544.33 27.0400   1
   1  -7   3 1537.07 28.0470   2
   1   7  -3 1561.80 25.4051   1
  -1  -7  -3 1601.61 29.5820   2
   1  -7  -3 1538.54 28.9000   2
  -1  -7   3 1543.55 25.3590   1
  -1  -7   3 1536.55 29.0914   2
   2  -7   3 29.2483 2.88416   2
  -2  -7  -3 31.2570 3.56130   2
   2   7  -3 28.2330 2.17862   1
   2  -7   3 30.0984 2.01855   1
  -2  -7  -3 28.6297 2.97286   1
  -2  -7   3 27.8567 2.51706   1
  -2  -7   3 32.6737 3.68003   2
   2  -7  -3 26.6002 3.06542   2
  -3  -7  -3 70.5386 4.22238   1
   3  -7   3 71.3567 3.75315   2
   3  -7   3 73.0221 3.62825   1
  -3  -7  -3 62.9940 4.44167   2
  -3  -7   3 72.8895 3.98053   1
   3  -7  -3 69.7978 4.24134   2
  -3  -7   3 68.7504 4.67441   2
  -4  -7  -3 -0.4533 1.10792   1
   4  -7   3 1.62312 1.11096   2
  -4  -7  -3 3.47333 1.71231   2
   4  -7  -3 1.69790 1.23337   2
  -4  -7   3 3.69999 1.80207   2
  -4  -7   3 0.90067 1.20275   1
   5  -7   3 460.784 11.3974   2
  -5  -7  -3 430.474 13.3385   1
  -5  -7  -3 451.735 13.7566   2
  -5  -7   3 449.007 13.1717   1
  -5  -7   3 423.806 13.8478   2
   5  -7  -3 442.080 12.6051   2
  -6  -7  -3 7.62085 2.43624   2
  -6  -7  -3 7.16846 2.75887   1
   6  -7   3 16.5685 2.49844   2
   6  -7  -3 11.8254 2.62195   2
  -6  -7   3 9.14475 2.77293   2
  -6  -7   3 4.47280 2.24417   1
  -7  -7  -3 272.808 11.8740   1
  -7  -7  -3 287.330 11.7280   2
   7  -7   3 271.458 9.03075   2
   7  -7  -3 280.231 10.3835   2
  -7  -7   3 280.577 11.9225   2
  -7  -7   3 283.782 11.7967   1
  -8  -7  -3 8.77422 3.42325   1
   8  -7   3 8.47286 2.10310   2
  -8  -7  -3 1.24066 2.26031   2
  -8  -7   3 5.90009 2.69901   2
  -8  -7   3 5.76878 3.24868   1
   8  -7  -3 4.03484 2.09733   2
  -9  -7  -3 13.6100 4.12467   1
  -9  -7  -3 2.59884 2.40044   2
  -9  -7   3 -0.4257 2.25588   1
  -9  -7   3 4.21219 2.44843   2
   9  -7  -3 0.62922 1.66616   2
 -10  -7  -3 34.0129 5.55561   2
 -10  -7  -3 27.5947 5.88007   1
  10  -7  -3 33.2934 5.07479   2
 -10  -7   3 33.3595 6.47676   1
 -10  -7   3 35.2309 5.97183   2
 -11  -7  -3 19.9014 4.96709   2
 -11  -7  -3 23.3257 5.76987   1
 -11  -7   3 28.0273 6.48129   1
 -11  -7   3 18.2832 4.86908   2
 -12  -7  -3 4.58392 3.20399   2
 -12  -7   3 3.59402 4.53029   1
 -12  -7   3 4.03730 3.56639   2
   0  -8   3 2016.14 36.3592   2
   0  -8  -3 2011.84 36.9153   2
   0  -8   3 2019.92 31.6825   1
  -1  -8  -3 57.7576 3.34651   1
   1  -8   3 60.8024 3.87987   2
  -1  -8  -3 56.9930 4.17193   2
  -1  -8   3 62.5198 2.81053   1
  -1  -8   3 62.5764 4.34241   2
   1  -8  -3 59.8595 4.12699   2
   2  -8   3 353.668 9.82638   2
   2   8  -3 357.263 8.79265   1
  -2  -8  -3 343.804 10.9814   2
   2  -8   3 353.675 8.17959   1
  -2  -8  -3 355.963 9.72640   1
  -2  -8   3 341.910 8.68960   1
   2  -8  -3 357.895 10.6691   2
  -2  -8   3 346.029 10.9789   2
  -3  -8  -3 11.0927 2.50821   2
   3  -8   3 14.4382 2.12482   1
  -3  -8  -3 18.2892 2.70402   1
   3  -8   3 19.5882 2.55843   2
  -3  -8   3 17.7717 3.12047   2
  -3  -8   3 18.7686 2.53860   1
   3  -8  -3 18.5436 2.85644   2
   4  -8   3 212.587 7.38056   2
  -4  -8  -3 229.766 8.64685   1
  -4  -8  -3 229.726 9.35870   2
  -4  -8   3 218.542 9.21994   2
   4  -8  -3 220.007 8.36970   2
  -4  -8   3 236.069 8.24459   1
  -5  -8  -3 2.58943 1.74133   1
  -5  -8  -3 3.26640 1.79861   2
   5  -8   3 2.63280 1.34037   2
  -5  -8   3 2.46432 1.79375   1
  -5  -8   3 3.45863 2.05924   2
   5  -8  -3 1.66066 1.40177   2
  -6  -8  -3 277.976 11.3329   1
  -6  -8  -3 280.336 11.3244   2
   6  -8   3 280.618 9.03156   2
   6  -8  -3 283.989 10.1545   2
  -6  -8   3 260.469 10.6863   1
  -6  -8   3 255.835 11.3192   2
  -7  -8  -3 15.9651 3.72028   1
  -7  -8  -3 11.1853 3.13369   2
   7  -8   3 12.7278 2.50701   2
  -7  -8   3 14.6137 3.67107   1
  -7  -8   3 9.35059 3.02339   2
   7  -8  -3 11.6934 2.79951   2
  -8  -8  -3 116.691 8.06096   2
   8  -8   3 141.154 6.84568   2
  -8  -8  -3 157.322 9.54378   1
   8  -8  -3 143.207 7.75394   2
  -8  -8   3 148.516 9.20729   2
  -8  -8   3 137.652 8.82263   1
  -9  -8  -3 -2.6147 2.35063   1
  -9  -8  -3 0.19656 1.95689   2
   9  -8  -3 -1.0524 1.69202   2
  -9  -8   3 2.28843 2.44520   2
  -9  -8   3 2.48211 2.58830   1
 -10  -8  -3 1.45839 2.51139   1
 -10  -8  -3 4.56299 2.72644   2
 -10  -8   3 4.39901 3.22890   1
  10  -8  -3 -1.5583 2.66723   2
 -10  -8   3 -2.1251 1.88699   2
 -11  -8  -3 1.41718 3.55753   1
 -11  -8  -3 5.28320 2.72558   2
 -11  -8   3 5.89290 4.10416   1
 -11  -8   3 2.40565 2.44144   2
 -12  -8  -3 13.2827 4.65737   2
 -12  -8   3 13.9210 4.60607   2
   0  -9   3 1.22433 0.64962   1
   0  -9  -3 1.59257 1.43492   2
   0  -9   3 0.96904 1.24567   2
   1  -9   3 1390.22 27.1255   2
  -1  -9  -3 1401.28 25.4695   1
  -1  -9  -3 1340.55 28.1023   2
  -1  -9   3 1390.22 23.6271   1
   1  -9  -3 1394.98 28.0072   2
  -1  -9   3 1385.03 28.1030   2
   2  -9   3 17.9641 2.67303   2
   2  -9   3 22.8934 2.25675   1
  -2  -9  -3 20.7139 2.71971   1
   2   9  -3 23.5247 2.52455   1
  -2  -9  -3 21.3894 3.40549   2
  -2  -9   3 21.5241 3.24809   2
   2  -9  -3 24.7264 3.35257   2
  -2  -9   3 20.4041 2.36685   1
   3  -9   3 208.162 6.75363   1
  -3  -9  -3 199.294 8.80805   2
   3  -9   3 210.629 7.59811   2
  -3  -9  -3 211.069 7.85818   1
  -3  -9   3 208.092 8.96845   2
  -3  -9   3 215.897 7.30208   1
   3  -9  -3 209.127 8.22706   2
  -4  -9  -3 16.8148 2.98264   1
  -4  -9  -3 11.3600 2.69869   2
   4  -9   3 15.6195 2.52075   2
  -4  -9   3 17.1127 2.85977   1
   4  -9  -3 16.8229 3.02326   2
  -4  -9   3 13.2294 2.81116   2
   5  -9   3 257.348 8.75860   2
  -5  -9  -3 269.366 11.1220   2
  -5  -9  -3 266.072 10.4187   1
  -5  -9   3 284.795 11.4943   2
  -5  -9   3 271.085 9.94631   1
   5  -9  -3 258.428 9.71917   2
  -6  -9  -3 1.10874 1.92394   2
  -6  -9  -3 2.75018 2.29467   1
   6  -9   3 3.26520 1.70232   2
   6  -9  -3 4.25028 1.95949   2
  -6  -9   3 4.76851 2.63631   1
  -6  -9   3 5.67980 2.58869   2
  -7  -9  -3 247.368 11.4951   1
  -7  -9  -3 245.026 11.4652   2
   7  -9   3 261.600 9.36268   2
  -7  -9   3 264.491 11.5179   1
   7  -9  -3 261.774 10.3880   2
  -7  -9   3 236.223 11.6331   2
   8  -9   3 10.4817 2.60693   2
  -8  -9  -3 6.92514 3.17941   2
  -8  -9  -3 3.31501 2.74416   1
  -8  -9   3 8.04813 3.54518   1
  -8  -9   3 4.45055 2.70320   2
   8  -9  -3 5.87264 2.45882   2
  -9  -9  -3 23.7233 5.18094   1
  -9  -9  -3 12.8182 3.66537   2
  -9  -9   3 15.4787 4.29372   1
  -9  -9   3 12.8615 4.09905   2
   9  -9  -3 10.4081 2.89903   2
 -10  -9  -3 20.6228 4.70370   2
 -10  -9  -3 21.8946 5.28151   1
 -10  -9   3 16.8908 4.27633   2
 -10  -9   3 32.8969 6.50868   1
 -11  -9  -3 13.7502 4.35274   2
 -11  -9  -3 9.61633 4.98248   1
 -11  -9   3 10.5337 5.06517   1
 -11  -9   3 19.8387 5.18285   2
   0 -10   3 722.263 17.7115   2
   0 -10  -3 708.139 18.1195   2
   0 -10   3 701.764 13.3191   1
   0 -10  -3 721.206 15.5651   1
  -1 -10  -3 33.3800 4.23435   2
   1 -10   3 35.2449 3.96393   2
  -1 -10  -3 31.6335 3.23085   1
  -1 -10   3 32.7896 4.15249   2
   1 -10  -3 33.1635 4.22931   2
  -1 -10   3 35.2251 2.34900   1
  -2 -10  -3 192.686 8.83300   2
   2 -10   3 221.304 8.26603   2
  -2 -10  -3 225.745 7.79097   1
  -2 -10   3 222.720 9.31091   2
   2 -10  -3 212.700 8.70734   2
  -2 -10   3 229.346 6.92848   1
   3 -10   3 3.82603 1.48010   2
  -3 -10  -3 4.10773 2.09414   2
  -3 -10  -3 2.79090 1.48155   1
  -3 -10   3 3.20256 1.42782   1
  -3 -10   3 4.01032 2.00486   2
   3 -10  -3 3.21152 1.89559   2
  -4 -10  -3 41.9606 4.61993   1
  -4 -10  -3 38.5332 5.08920   2
   4 -10   3 35.0577 3.85008   2
  -4 -10   3 31.1877 4.47600   2
   4 -10  -3 39.1281 4.36834   2
  -4 -10   3 44.1472 4.31836   1
  -5 -10  -3 68.0271 6.42018   1
   5 -10   3 52.8799 4.18785   2
  -5 -10  -3 60.8661 6.62382   2
  -5 -10   3 58.0958 5.58404   1
   5 -10  -3 51.1088 5.22863   2
  -5 -10   3 49.9035 5.83647   2
  -6 -10  -3 223.780 10.3492   1
  -6 -10  -3 226.571 10.8659   2
   6 -10   3 217.351 8.45524   2
  -6 -10   3 195.472 9.37244   1
   6 -10  -3 215.678 9.29297   2
  -6 -10   3 207.009 10.5662   2
   7 -10   3 31.9028 4.14153   2
  -7 -10  -3 32.6110 5.27584   1
  -7 -10  -3 29.2780 5.17923   2
  -7 -10   3 31.5969 5.15829   2
  -7 -10   3 36.2305 5.37818   1
   7 -10  -3 38.7818 4.86376   2
  -8 -10  -3 88.7508 8.76862   2
  -8 -10  -3 116.986 8.68604   1
  -8 -10   3 103.910 8.12840   2
  -8 -10   3 107.300 7.98805   1
   8 -10  -3 108.317 7.17674   2
  -9 -10  -3 16.9588 4.58521   1
  -9 -10  -3 13.6895 3.95700   2
  -9 -10   3 16.6520 4.38008   2
  -9 -10   3 11.7023 3.84312   1
   9 -10  -3 9.90586 3.32962   2
 -10 -10  -3 -1.2317 2.04903   2
 -10 -10  -3 0.17652 3.18298   1
 -10 -10   3 1.64654 2.67036   2
 -10 -10   3 0.72446 2.91912   1
 -11 -10  -3 36.0438 6.58278   2
 -11 -10  -3 46.1170 8.08910   1
 -11 -10   3 30.3212 6.25663   2
 -11 -10   3 47.5543 8.04291   1
   0 -11  -3 0.26156 1.23732   2
   0 -11   3 0.94048 0.62461   1
   0 -11   3 2.32176 1.58870   2
   0 -11  -3 0.28650 0.79488   1
  -1 -11  -3 65.9698 5.18146   2
   1 -11   3 68.2849 4.90041   2
  -1 -11  -3 70.4962 4.09622   1
  -1 -11   3 64.6454 3.25866   1
  -1 -11   3 60.3436 5.81722   2
   1 -11  -3 65.9261 5.12698   2
  -2 -11  -3 117.735 6.96706   2
  -2 -11  -3 125.173 5.75259   1
   2 -11   3 109.010 6.06014   2
  -2 -11   3 123.516 7.01044   2
  -2 -11   3 117.660 4.95007   1
   2 -11  -3 106.896 6.38441   2
  -3 -11  -3 6.14340 2.37641   2
  -3 -11  -3 8.95763 2.24424   1
   3 -11   3 5.07332 1.91857   2
  -3 -11   3 5.89323 2.17434   2
  -3 -11   3 6.23429 1.77094   1
   3 -11  -3 9.44831 2.57176   2
   4 -11   3 20.7723 3.32240   2
  -4 -11  -3 22.0171 3.45906   1
  -4 -11  -3 17.0398 3.71103   2
  -4 -11   3 19.5450 2.96865   1
  -4 -11   3 14.8893 3.51223   2
   4 -11  -3 14.8451 3.05978   2
  -5 -11  -3 23.2615 4.25789   2
  -5 -11  -3 25.7905 4.22022   1
   5 -11   3 17.7193 3.07556   2
  -5 -11   3 14.0682 3.52358   2
   5 -11  -3 22.0047 3.64399   2
  -5 -11   3 24.3330 3.80847   1
   6 -11   3 24.1219 3.58701   2
  -6 -11  -3 25.1672 4.62020   2
  -6 -11  -3 28.6961 4.58879   1
  -6 -11   3 23.1958 4.10189   1
  -6 -11   3 23.4942 4.80890   2
   6 -11  -3 27.7929 4.25400   2
  -7 -11  -3 121.401 8.22262   1
   7 -11   3 128.086 6.80011   2
  -7 -11  -3 131.401 8.87643   2
   7 -11  -3 137.302 7.90719   2
  -7 -11   3 126.085 8.33963   1
  -7 -11   3 126.076 9.03110   2
  -8 -11  -3 29.5261 5.36754   1
  -8 -11  -3 38.2479 6.12173   2
   8 -11  -3 39.0968 5.25263   2
  -8 -11   3 45.0167 6.74920   2
  -8 -11   3 42.4624 6.10072   1
  -9 -11  -3 14.6059 4.87476   1
  -9 -11  -3 9.33778 3.92697   2
   9 -11  -3 11.8814 3.63440   2
  -9 -11   3 19.7514 4.87344   1
  -9 -11   3 14.3078 4.51204   2
 -10 -11  -3 26.7000 5.38952   2
 -10 -11  -3 32.8815 6.47232   1
 -10 -11   3 33.6594 6.34068   2
 -10 -11   3 30.6809 6.51497   1
 -11 -11  -3 23.0886 6.16822   1
 -11 -11  -3 25.8488 5.38374   2
 -11 -11   3 23.9865 5.63851   2
 -11 -11   3 34.1124 7.35923   1
   0 -12   3 18.6304 2.04419   1
   0 -12  -3 15.1456 2.35795   1
   0 -12  -3 14.0631 3.30312   2
   0 -12   3 15.1195 3.27723   2
   1 -12   3 5.58132 2.14311   2
   1 -12   3 5.66156 1.25100   1
  -1 -12  -3 4.20617 2.52065   2
  -1 -12  -3 5.90134 1.67284   1
   1 -12  -3 7.00922 2.48788   2
  -1 -12   3 3.82180 1.23829   1
  -1 -12   3 6.02656 2.46288   2
  -2 -12  -3 4.89659 2.35472   2
  -2 -12  -3 8.77589 2.05501   1
   2 -12   3 4.55899 2.11117   2
  -2 -12   3 9.39247 1.79808   1
   2 -12  -3 3.79447 2.11525   2
  -2 -12   3 5.27151 2.53297   2
  -3 -12  -3 2.67953 1.58726   1
  -3 -12  -3 -0.5226 1.43218   2
   3 -12   3 0.10126 1.52505   2
  -3 -12   3 -0.1728 1.08318   1
   3 -12  -3 0.55487 1.72595   2
  -3 -12   3 -1.0532 1.43112   2
  -4 -12  -3 -0.1729 1.48847   1
   4 -12   3 0.45456 1.47427   2
  -4 -12  -3 -0.1699 2.09496   2
   4 -12  -3 -0.8605 1.68663   2
  -4 -12   3 -0.8717 1.35258   1
  -4 -12   3 -2.1844 1.65335   2
   5 -12   3 216.669 9.06768   2
  -5 -12  -3 233.689 10.2413   1
  -5 -12  -3 216.167 11.0356   2
  -5 -12   3 203.944 10.8286   2
  -5 -12   3 218.194 9.30090   1
   5 -12  -3 216.458 9.94751   2
   6 -12   3 40.4605 4.82629   2
  -6 -12  -3 34.1826 5.56533   2
  -6 -12  -3 34.7528 5.07629   1
  -6 -12   3 34.8687 5.56453   2
   6 -12  -3 39.6265 5.23718   2
  -6 -12   3 34.7033 4.92543   1
  -7 -12  -3 15.7863 4.15149   2
   7 -12   3 21.1033 3.60366   2
  -7 -12  -3 17.2512 4.02487   1
  -7 -12   3 24.4554 4.94288   2
  -7 -12   3 16.8156 3.96020   1
   7 -12  -3 20.4578 3.95313   2
  -8 -12  -3 53.4662 7.46614   2
  -8 -12  -3 56.5444 7.20837   1
   8 -12  -3 63.0058 6.99686   2
  -8 -12   3 59.5659 7.80318   2
  -8 -12   3 52.4685 6.78528   1
  -9 -12  -3 23.9865 5.46802   2
  -9 -12  -3 24.0535 5.42651   1
  -9 -12   3 23.7238 5.34592   2
  -9 -12   3 25.7662 5.63402   1
 -10 -12  -3 9.89770 4.52031   1
 -10 -12  -3 4.58300 3.00744   2
 -10 -12   3 11.2962 4.00361   1
 -10 -12   3 10.1398 3.83106   2
   0 -13  -3 -0.3291 0.83995   1
   0 -13   3 1.83190 1.90770   2
   0 -13   3 -0.9701 0.59427   1
   0 -13  -3 -1.6724 1.46312   2
   1 -13   3 24.8456 4.18619   2
  -1 -13  -3 27.3938 3.33143   1
  -1 -13  -3 21.3844 4.10051   2
   1 -13   3 21.6553 2.28241   1
   1 -13  -3 21.0343 4.06597   2
  -1 -13   3 25.3119 2.68550   1
  -1 -13   3 23.1800 4.27911   2
  -2 -13  -3 181.598 7.51373   1
   2 -13   3 171.410 8.42454   2
  -2 -13  -3 181.715 9.52370   2
  -2 -13   3 186.618 9.59950   2
   2 -13  -3 165.458 8.68975   2
  -2 -13   3 191.733 6.76148   1
  -3 -13  -3 79.2050 7.64877   2
   3 -13   3 82.7149 5.83390   2
  -3 -13  -3 89.6354 5.54047   1
   3 -13  -3 79.0590 6.20630   2
  -3 -13   3 78.9823 4.74384   1
  -3 -13   3 82.8550 6.64470   2
  -4 -13  -3 2.17185 1.78812   1
  -4 -13  -3 -1.2293 1.78964   2
   4 -13   3 2.27734 1.64278   2
   4 -13  -3 4.54206 2.38075   2
  -4 -13   3 0.86224 1.77033   1
  -4 -13   3 2.33256 2.38724   2
   5 -13   3 70.7732 5.49574   2
  -5 -13  -3 70.9772 7.58661   2
  -5 -13  -3 76.5605 7.08879   1
   5 -13  -3 74.8612 7.31214   2
  -5 -13   3 72.0596 8.04137   2
  -5 -13   3 75.5248 5.75621   1
   6 -13   3 -3.1117 1.72058   2
  -6 -13  -3 2.05601 2.30757   1
  -6 -13  -3 2.88453 2.67625   2
   6 -13  -3 2.70837 2.04899   2
  -6 -13   3 2.85151 2.44019   2
  -6 -13   3 1.45063 2.06726   1
   7 -13   3 64.4650 6.91839   2
  -7 -13  -3 69.0106 8.11301   2
  -7 -13  -3 84.2807 8.27148   1
   7 -13  -3 69.0858 7.05667   2
  -7 -13   3 81.0255 7.80126   1
  -7 -13   3 68.2080 8.35005   2
  -8 -13  -3 78.9877 8.64646   1
  -8 -13  -3 73.4787 8.77894   2
  -8 -13   3 76.4428 8.36908   1
  -8 -13   3 82.2738 9.43002   2
   8 -13  -3 80.4035 7.89592   2
  -9 -13  -3 31.3006 6.35100   2
  -9 -13  -3 33.1956 6.21391   1
  -9 -13   3 35.6351 6.49489   2
  -9 -13   3 47.3724 7.23008   1
 -10 -13  -3 7.26120 3.47430   2
 -10 -13  -3 2.61909 3.69728   1
 -10 -13   3 2.30431 3.89288   1
 -10 -13   3 7.94017 4.02822   2
   0 -14  -3 73.3791 7.20233   2
   0 -14   3 78.3896 6.23554   2
   0 -14   3 78.4971 3.83652   1
   0 -14  -3 88.6357 4.97198   1
  -1 -14  -3 111.412 5.74045   1
   1 -14   3 100.816 6.93451   2
   1 -14   3 105.812 4.38353   1
  -1 -14  -3 97.7145 7.27091   2
  -1 -14   3 97.5138 4.55686   1
  -1 -14   3 104.059 7.34926   2
   1 -14  -3 115.024 7.56090   2
   2 -14   3 64.1002 6.51151   2
  -2 -14  -3 56.5896 4.45253   1
  -2 -14  -3 46.4481 6.24637   2
  -2 -14   3 51.6558 3.75482   1
  -2 -14   3 52.8954 6.28462   2
   2 -14  -3 51.4893 6.15067   2
  -3 -14  -3 21.8640 4.40905   2
  -3 -14  -3 28.1283 3.82495   1
   3 -14   3 25.5897 4.16722   2
  -3 -14   3 23.5154 4.70296   2
  -3 -14   3 26.6063 3.42589   1
   3 -14  -3 23.9220 4.46166   2
  -4 -14  -3 19.1761 4.79524   2
   4 -14   3 10.3235 3.11459   2
  -4 -14  -3 14.9397 3.43451   1
   4 -14  -3 14.8978 3.85048   2
  -4 -14   3 10.8569 3.96799   2
  -4 -14   3 18.0932 3.23940   1
  -5 -14  -3 64.9803 6.53695   1
   5 -14   3 53.6911 5.83067   2
  -5 -14  -3 57.4674 7.39422   2
  -5 -14   3 52.3393 5.50586   1
  -5 -14   3 60.6637 7.59991   2
   5 -14  -3 62.5511 6.78234   2
  -6 -14  -3 16.7744 4.08563   1
  -6 -14  -3 7.03841 3.55199   2
   6 -14   3 10.3710 3.11335   2
   6 -14  -3 12.9818 3.70790   2
  -6 -14   3 11.4180 3.98071   2
  -6 -14   3 8.10092 3.01263   1
  -7 -14  -3 0.72094 2.33396   1
  -7 -14  -3 -1.8817 1.77203   2
  -7 -14   3 2.66645 2.42592   1
   7 -14  -3 0.45692 2.23493   2
  -7 -14   3 2.38265 2.38353   2
  -8 -14  -3 66.4469 8.50967   2
  -8 -14  -3 88.4645 9.08620   1
  -8 -14   3 68.8138 8.88849   2
   8 -14  -3 75.0165 7.90950   2
  -8 -14   3 70.1152 8.02034   1
  -9 -14  -3 2.06983 2.74755   2
  -9 -14  -3 2.78763 3.30525   1
  -9 -14   3 -1.4665 2.36977   2
  -9 -14   3 -2.1248 2.79937   1
 -10 -14  -3 9.72200 3.92550   2
 -10 -14  -3 9.20016 4.86776   1
 -10 -14   3 8.12371 4.10184   2
 -10 -14   3 9.17045 4.79816   1
   0 -15  -3 -1.5514 2.22814   2
   0 -15  -3 0.88610 1.22837   1
   0 -15   3 -0.6700 1.91019   2
  -1 -15  -3 56.3488 7.03254   2
   1 -15   3 44.1404 5.86837   2
  -1 -15  -3 65.2697 4.65954   1
  -1 -15   3 50.1622 6.39202   2
   1 -15  -3 54.6389 6.68565   2
   1 -15  -3 65.1028 4.45802   1
   2 -15   3 69.6278 7.14469   2
  -2 -15  -3 71.0000 8.07393   2
  -2 -15  -3 81.2580 5.32337   1
   2 -15  -3 68.5160 7.22975   2
  -2 -15   3 63.5776 7.24622   2
  -2 -15   3 71.4821 4.44755   1
  -3 -15  -3 199.165 8.76068   1
  -3 -15  -3 166.449 10.2741   2
   3 -15   3 189.668 9.80534   2
   3 -15  -3 191.298 10.2640   2
  -3 -15   3 166.524 10.1619   2
  -3 -15   3 195.982 7.90441   1
  -4 -15  -3 83.3553 5.99267   1
  -4 -15  -3 66.5889 7.95035   2
   4 -15   3 75.1319 7.24263   2
   4 -15  -3 92.8539 8.64474   2
  -4 -15   3 75.7772 5.46364   1
  -4 -15   3 77.9465 8.49808   2
  -5 -15  -3 95.1329 10.0477   2
   5 -15   3 84.2050 6.68960   2
  -5 -15  -3 86.8449 6.62333   1
  -5 -15   3 76.9744 6.91625   1
  -5 -15   3 101.931 9.99634   2
   5 -15  -3 85.0365 8.23511   2
  -6 -15  -3 -0.8190 1.94709   2
  -6 -15  -3 0.28761 1.93944   1
   6 -15   3 -0.8529 2.10638   2
  -6 -15   3 1.73561 2.07807   2
  -6 -15   3 -3.2004 1.82506   1
   6 -15  -3 -1.1121 2.06209   2
  -7 -15  -3 16.3851 4.32716   1
  -7 -15  -3 19.8651 5.16281   2
  -7 -15   3 17.4409 4.20444   1
  -7 -15   3 18.7563 5.11653   2
   7 -15  -3 24.4410 4.90879   2
  -8 -15  -3 8.16306 3.72956   1
  -8 -15  -3 4.62342 3.17190   2
  -8 -15   3 8.21092 3.93560   2
  -8 -15   3 3.32975 3.35565   1
  -9 -15  -3 39.4434 7.04729   1
  -9 -15  -3 27.3372 5.90735   2
  -9 -15   3 38.3886 7.16930   2
  -9 -15   3 46.6143 7.40271   1
   0 -16  -3 75.7925 8.17902   2
   0 -16   3 64.8280 7.42513   2
   0 -16  -3 64.7423 4.80252   1
  -1 -16  -3 84.8041 5.32965   1
   1 -16   3 81.3022 8.15415   2
  -1 -16  -3 84.7788 8.64629   2
   1 -16  -3 95.0618 5.56865   1
   1 -16  -3 89.2639 8.66541   2
  -1 -16   3 75.1949 7.94624   2
  -2 -16  -3 42.6212 6.41407   2
  -2 -16  -3 47.1274 5.13833   1
   2 -16   3 47.7636 6.33086   2
   2 -16  -3 60.6686 7.13156   2
  -2 -16   3 45.8130 6.69172   2
   3 -16   3 4.55444 2.73388   2
  -3 -16  -3 -0.0750 1.75679   1
  -3 -16  -3 3.52368 2.97203   2
   3 -16  -3 -0.1722 2.20331   2
  -3 -16   3 7.26206 3.23823   2
  -4 -16  -3 1.02541 2.73037   2
  -4 -16  -3 2.60875 2.02625   1
   4 -16   3 4.95415 2.76073   2
  -4 -16   3 3.17527 2.99531   2
   4 -16  -3 1.18923 2.22088   2
  -5 -16  -3 26.9989 5.36344   2
  -5 -16  -3 28.8244 4.76489   1
   5 -16   3 39.7393 5.63366   2
  -5 -16   3 26.3210 5.77314   2
   5 -16  -3 28.8897 5.14215   2
  -6 -16  -3 0.14864 2.11651   1
  -6 -16  -3 -0.0251 2.55462   2
   6 -16   3 0.59951 2.62038   2
   6 -16  -3 -4.8833 1.97341   2
  -6 -16   3 0.71278 2.31386   2
  -7 -16  -3 1.70000 2.64664   1
  -7 -16  -3 6.21342 3.02971   2
  -7 -16   3 5.31760 3.37905   2
   7 -16  -3 0.56626 2.61763   2
  -8 -16  -3 31.1384 6.03863   1
  -8 -16  -3 29.9242 6.31158   2
  -8 -16   3 22.8618 6.02887   2
   0 -17   3 -2.7376 1.89357   2
   0 -17  -3 1.36764 3.09736   2
   1 -17   3 15.9758 4.16102   2
  -1 -17  -3 13.6228 4.23419   2
  -1 -17   3 15.1877 4.37153   2
   1 -17  -3 12.2168 4.07617   2
   2 -17   3 16.9185 4.08755   2
  -2 -17  -3 15.7969 4.65587   2
   2 -17  -3 17.1733 4.42973   2
  -2 -17   3 17.0707 4.33645   2
   3 -17   3 13.7275 3.74424   2
  -3 -17  -3 6.76471 3.48749   2
   3 -17  -3 8.12315 3.60649   2
  -3 -17   3 9.53766 3.85098   2
   4 -17   3 10.2108 3.44975   2
  -4 -17  -3 12.0089 3.74268   2
  -4 -17  -3 12.7742 3.35595   1
   4 -17  -3 8.81585 3.58327   2
  -4 -17   3 9.71501 3.85423   2
  -5 -17  -3 5.99516 2.80305   2
  -5 -17  -3 3.41627 2.83023   1
   5 -17   3 5.29289 3.12256   2
   5 -17  -3 2.91029 2.64292   2
  -5 -17   3 -3.0880 2.59980   2
  -6 -17  -3 13.2556 3.92752   1
  -6 -17  -3 5.31885 3.51716   2
  -6 -17   3 8.71551 3.66651   2
   6 -17  -3 7.15228 3.24839   2
  -7 -17  -3 2.30219 3.04755   2
  -7 -17  -3 2.47707 3.43267   1
   7 -17  -3 -0.4089 3.14828   2
  -7 -17   3 4.66916 3.37150   2
  -8 -17  -3 12.1550 4.51158   2
  -8 -17   3 11.0829 4.56431   2
   0 -18   3 -1.3152 2.25430   2
   0 -18  -3 0.00160 2.37832   2
   1 -18   3 4.28185 3.28758   2
  -1 -18  -3 5.40838 3.33759   2
  -1 -18   3 -1.6145 2.20587   2
   1 -18  -3 2.96190 3.20324   2
  -2 -18  -3 3.73482 2.98952   2
   2 -18   3 5.55305 3.03198   2
  -2 -18   3 2.32406 2.69838   2
   2 -18  -3 7.31885 3.36152   2
   3 -18   3 20.3297 4.61296   2
  -3 -18  -3 25.9720 5.93056   2
   3 -18  -3 35.7164 6.10476   2
  -3 -18   3 9.02244 3.67066   2
   4 -18   3 19.3196 4.56529   2
  -4 -18  -3 17.8635 5.10677   2
  -4 -18   3 18.5641 4.91139   2
   4 -18  -3 27.2451 5.67338   2
  -5 -18  -3 11.2881 4.46466   2
   5 -18   3 12.5093 3.98827   2
   5 -18  -3 9.00820 3.62706   2
  -5 -18   3 6.52204 3.66982   2
  -6 -18  -3 1.54237 3.12333   2
   6 -18  -3 -2.7224 2.50534   2
  -6 -18   3 1.96233 2.67119   2
  -7 -18  -3 6.28315 3.43832   2
  -7 -18   3 8.26593 3.98899   2
   0 -19   3 -1.4116 2.54766   2
   0 -19  -3 -3.5246 1.84400   2
  -1 -19  -3 2.03732 3.17442   2
   1 -19   3 -1.4364 1.97535   2
   1 -19  -3 3.94537 2.77457   2
  -1 -19   3 0.21722 2.40166   2
  -2 -19  -3 19.7008 5.36413   2
   2 -19   3 16.9903 4.58038   2
   2 -19  -3 29.5957 5.94591   2
  -2 -19   3 24.6872 5.42500   2
   3 -19   3 -0.0140 3.04246   2
  -3 -19  -3 3.26305 3.32840   2
  -3 -19   3 0.95591 2.59943   2
   3 -19  -3 1.04489 2.60834   2
  -4 -19  -3 8.18262 3.68984   2
   4 -19   3 8.30110 3.87319   2
   4 -19  -3 5.48318 3.58773   2
  -4 -19   3 -1.1028 2.38376   2
   5 -19   3 -0.4507 3.22825   2
  -5 -19  -3 -4.9700 2.16696   2
   5 -19  -3 5.75876 3.58554   2
  -5 -19   3 1.79210 3.28066   2
  -6 -19  -3 7.08297 3.88154   2
   6 -19  -3 7.03611 4.28843   2
  -6 -19   3 6.89829 4.36339   2
   0 -20   3 5.11072 2.89174   2
   0 -20  -3 4.38962 3.79500   2
  -1 -20  -3 3.83506 3.45814   2
   1 -20   3 3.25781 3.07779   2
  -1 -20   3 5.22843 3.41039   2
   1 -20  -3 3.68281 3.49376   2
  -2 -20  -3 0.85202 2.80722   2
   2 -20   3 0.81522 2.64555   2
   2 -20  -3 1.75307 2.95262   2
  -2 -20   3 3.65438 3.49619   2
  -3 -20  -3 5.48953 3.14057   2
   3 -20   3 2.45993 2.80802   2
  -3 -20   3 0.10878 3.01972   2
   3 -20  -3 9.14907 4.07479   2
  -4 -20  -3 7.29222 4.26003   2
   4 -20   3 0.63486 2.78071   2
   4 -20  -3 2.48770 3.25924   2
  -4 -20   3 5.59465 4.22163   2
  -5 -20  -3 -2.4967 2.53767   2
  -5 -20   3 -6.2026 3.03845   2
   5 -20  -3 -0.4474 2.83637   2
   0 -21  -3 -3.7707 2.90652   2
   0 -21   3 -0.3463 2.85259   2
   1 -21   3 1.03684 3.30278   2
  -1 -21  -3 -2.2124 2.60066   2
  -1 -21   3 -3.7664 2.44107   2
   1 -21  -3 0.84828 3.11754   2
   2 -21   3 11.0726 4.34187   2
  -2 -21  -3 14.7151 5.49918   2
   2 -21  -3 10.5748 4.52655   2
  -2 -21   3 3.59093 3.90851   2
   3 -21   3 13.0135 4.51315   2
  -3 -21  -3 8.47736 4.51788   2
   3 -21  -3 21.0054 5.55351   2
  -3 -21   3 10.5512 5.14088   2
  -4 -21  -3 5.57875 4.46802   2
   4 -21   3 10.9376 4.40754   2
  -4 -21   3 3.82505 3.81448   2
   4 -21  -3 2.52299 3.44555   2
   0 -22  -3 -0.9767 3.36342   2
   0 -22   3 -0.2982 3.11860   2
   1 -22   3 -5.7300 2.58046   2
  -1 -22  -3 -4.8574 2.66945   2
   1 -22  -3 -2.1315 2.41217   2
  -1 -22   3 4.53282 3.92412   2
   2 -22   3 10.2083 4.75937   2
  -2 -22  -3 15.3845 6.01545   2
   2 -22  -3 22.8369 6.27423   2
  -2 -22   3 24.2473 6.28195   2
   0   0  -4 4812.57 72.2145   2
   0   0   4 4804.45 72.1992   2
   1   0   4 -3.0005 0.63082   2
  -1   0  -4 -3.5566 1.09763   1
  -1   0   4 -6.0548 1.00164   2
   1   0   4 -2.8027 1.18059   1
  -1   0  -4 -5.2109 0.57682   2
   2   0  -4 1354.11 23.5930   1
  -2   0  -4 1361.12 23.4968   1
  -2   0   4 1364.81 23.9498   2
  -2   0  -4 1380.88 22.0486   2
   2   0   4 1458.46 22.1736   2
   2   0   4 1411.30 23.6091   1
  -3   0  -4 31.4843 2.90620   1
  -3   0   4 25.1552 2.53069   2
   3   0   4 24.8176 2.55991   1
  -3   0   4 27.4872 2.83318   1
   3   0  -4 27.5711 2.84760   1
  -3   0  -4 29.5473 1.78948   2
  -4   0  -4 2236.66 36.5507   2
  -4   0   4 2250.61 38.7729   1
  -4   0  -4 2234.21 38.6787   1
  -4   0   4 2152.79 38.4233   2
  -5   0   4 40.4909 3.97057   2
  -5   0  -4 32.5641 3.82821   1
  -5   0  -4 38.7987 2.72625   2
  -5   0   4 27.6024 3.51354   1
  -6   0  -4 1273.37 27.2956   1
  -6   0   4 1261.77 27.2047   1
  -6   0  -4 1252.62 24.3364   2
  -6   0   4 1256.42 26.2842   2
  -7   0   4 51.0963 5.23315   2
  -7   0  -4 48.9054 3.84292   2
  -7   0  -4 55.3490 6.13135   1
  -7   0   4 48.6657 5.90508   1
  -8   0   4 259.594 11.6829   1
  -8   0  -4 250.418 11.3671   1
  -8   0  -4 269.252 9.70809   2
  -8   0   4 242.123 10.3167   2
  -9   0   4 -0.1929 1.51748   2
  -9   0   4 1.77302 2.51883   1
  -9   0  -4 -0.0293 2.38094   1
  -9   0  -4 1.23508 1.47321   2
 -10   0   4 27.0116 5.26209   1
 -10   0  -4 24.6719 4.03898   2
 -10   0   4 30.2938 4.96653   2
 -10   0  -4 21.9434 4.67680   1
 -11   0   4 2.64295 2.35562   2
 -11   0  -4 -0.2872 2.48678   1
 -12   0   4 19.3278 4.69315   2
 -12   0  -4 24.7775 5.98385   1
   0  -1  -4 1.46918 0.49292   2
   0   1  -4 1.07168 0.37901   2
   0  -1   4 1.13172 0.37563   2
   0   1   4 2.78816 0.59588   2
  -1  -1  -4 0.87828 0.54709   1
  -1  -1  -4 0.41733 0.42217   2
  -1   1   4 -0.5594 0.38724   2
   1   1   4 0.74315 0.60225   1
  -1   1  -4 0.53529 0.45249   1
  -1  -1   4 0.01253 0.47982   2
  -2  -1  -4 1178.62 19.7886   2
   2   1  -4 1170.11 20.5429   1
  -2  -1  -4 1182.69 20.7872   1
   2  -1   4 1168.05 20.2710   1
   2  -1   4 1228.05 18.5161   2
  -2   1   4 1193.19 21.0685   2
   2   1   4 1201.54 20.8274   1
  -2  -1   4 1156.30 21.0095   2
  -2   1  -4 1174.16 20.3291   1
  -2   1  -4 1195.36 18.4924   2
  -2  -1   4 1160.52 20.5229   1
  -3   1   4 89.6496 4.02508   2
  -3  -1  -4 90.5045 3.42839   2
   3   1  -4 90.8121 4.15414   1
   3  -1   4 84.6144 3.95120   1
  -3  -1  -4 94.6292 4.33692   1
  -3   1  -4 88.1059 2.88469   2
  -3  -1   4 92.9942 4.25873   1
  -3   1  -4 92.4090 4.11395   1
  -3  -1   4 83.0649 3.95270   2
  -4  -1  -4 145.262 4.98263   2
  -4   1   4 132.521 5.51939   2
  -4  -1  -4 141.798 6.00428   1
  -4   1   4 135.281 5.76128   1
  -4  -1   4 139.561 5.94127   1
  -4   1  -4 140.076 5.84953   1
  -4  -1   4 144.489 5.82836   2
  -4   1  -4 138.861 4.41818   2
  -5  -1  -4 125.069 6.35158   1
  -5  -1  -4 132.657 5.31306   2
  -5   1   4 132.254 6.40104   1
  -5   1   4 146.108 6.20398   2
  -5  -1   4 138.439 6.61813   1
  -5   1  -4 139.047 5.05567   2
  -5   1  -4 131.283 6.36014   1
  -5  -1   4 144.765 6.35719   2
  -6   1   4 2.14978 1.46267   2
  -6   1   4 3.22231 1.78274   1
  -6  -1  -4 3.60618 1.92717   1
  -6  -1  -4 6.64103 1.71578   2
  -6   1  -4 3.15979 1.30163   2
  -6  -1   4 4.19743 2.38047   1
  -6  -1   4 0.62793 1.43314   2
  -6   1  -4 4.44552 2.02829   1
  -7  -1  -4 0.22110 0.88510   2
  -7   1   4 -0.3219 1.70520   1
  -7   1   4 -2.6870 0.96628   2
  -7  -1  -4 1.89719 2.06723   1
  -7   1  -4 -0.6906 0.88821   2
  -7   1  -4 -1.2346 1.35299   1
  -7  -1   4 -0.5360 1.19267   2
  -7  -1   4 -2.3005 1.66643   1
  -8  -1  -4 23.7699 4.41963   1
  -8   1   4 19.6680 3.93499   1
  -8   1   4 19.9160 3.56969   2
  -8  -1  -4 22.9043 3.53582   2
  -8  -1   4 19.4370 4.07050   1
  -8   1  -4 20.6989 3.05885   2
  -8   1  -4 23.5090 4.32231   1
  -8  -1   4 25.5250 4.07419   2
  -9   1   4 3.59434 2.50116   1
  -9  -1  -4 5.22743 2.91149   1
  -9   1   4 8.20440 2.59958   2
  -9  -1  -4 1.28554 1.44295   2
  -9  -1   4 0.40423 2.41392   1
  -9   1  -4 1.81680 1.74042   2
  -9  -1   4 3.29910 2.36569   2
  -9   1  -4 3.96297 2.49220   1
 -10  -1  -4 56.1372 6.19531   2
 -10  -1  -4 44.8290 6.85297   1
 -10   1   4 58.7601 6.86684   2
 -10  -1   4 56.1342 6.59486   2
 -10   1  -4 46.5146 6.94933   1
 -10  -1   4 61.1828 7.76862   1
 -10   1  -4 65.2990 6.26695   2
 -11   1   4 12.8264 3.81585   2
 -11  -1  -4 9.06315 3.74183   1
 -11   1  -4 12.7975 4.24915   1
 -11  -1   4 12.5249 4.54525   1
 -11  -1   4 17.2285 4.16792   2
 -12  -1  -4 16.5653 5.06504   1
 -12   1  -4 12.8910 4.43821   1
 -12  -1   4 12.3362 3.79158   2
   0  -2  -4 3443.89 53.1377   2
   0  -2   4 3394.27 52.4941   2
   0   2  -4 3460.31 52.5379   2
  -1  -2  -4 124.479 3.65822   2
   1  -2   4 120.005 2.95634   1
   1   2  -4 118.447 3.19403   1
  -1  -2  -4 124.375 3.79080   1
   1  -2   4 120.241 2.61956   2
  -1  -2   4 115.024 3.78797   2
  -1   2  -4 120.227 2.99678   1
  -1   2  -4 119.245 2.59823   2
   1  -2  -4 120.460 3.87044   2
   1   2   4 119.786 3.75226   1
  -1  -2   4 117.685 3.19198   1
  -2  -2  -4 1219.32 21.6952   1
   2   2  -4 1212.21 21.2164   1
  -2  -2  -4 1220.96 21.2361   2
   2  -2   4 1236.69 19.2106   2
  -2   2   4 1241.14 21.8179   2
   2  -2   4 1258.74 19.2365   2
  -2   2  -4 1211.22 20.8206   1
   2   2   4 1249.87 21.7288   1
  -2  -2   4 1198.59 21.1271   1
  -2  -2   4 1254.56 22.1827   2
   3  -2   4 25.1807 2.54055   1
   3  -2   4 23.9282 1.49836   2
  -3  -2  -4 30.0991 3.01339   1
   3   2  -4 28.7495 2.78804   1
  -3  -2  -4 26.5341 2.13062   2
  -3   2   4 23.9334 2.50159   2
  -3  -2   4 27.4195 2.80616   1
  -3   2  -4 21.8870 2.45563   1
  -3  -2   4 27.5054 2.89314   2
  -3   2  -4 26.3434 1.48479   2
  -4  -2  -4 360.198 9.21118   2
  -4  -2  -4 345.054 10.1560   1
  -4   2   4 352.915 9.66194   2
  -4   2  -4 337.473 9.71321   1
  -4  -2   4 343.547 9.90990   1
  -4   2  -4 346.753 7.85588   2
  -4  -2   4 348.936 9.99643   2
  -5  -2  -4 70.0210 3.97870   2
  -5  -2  -4 74.4242 4.87379   1
  -5   2   4 69.1504 4.27466   2
  -5  -2   4 74.6853 4.63214   2
  -5  -2   4 75.1120 5.01038   1
  -5   2  -4 69.5714 4.71079   1
  -5   2  -4 70.0757 3.43916   2
  -6  -2  -4 729.029 19.0303   1
  -6  -2  -4 762.873 17.2566   2
  -6   2   4 766.443 18.3218   2
  -6  -2   4 758.690 19.1738   1
  -6   2  -4 773.983 19.0785   1
  -6  -2   4 778.566 18.8478   2
  -6   2  -4 740.353 16.0865   2
  -7  -2  -4 16.3349 2.82410   2
  -7  -2  -4 15.3405 3.31766   1
  -7   2   4 19.7225 3.33739   2
  -7  -2   4 17.3387 3.82878   1
  -7   2  -4 16.4421 3.63718   1
  -7  -2   4 12.2490 2.98422   2
  -7   2  -4 19.1645 2.76059   2
  -8  -2  -4 135.908 8.66749   1
  -8   2   4 137.886 7.66969   2
  -8  -2  -4 140.333 7.08880   2
  -8  -2   4 144.643 8.13352   2
  -8  -2   4 151.938 9.01465   1
  -8   2  -4 141.404 6.70356   2
  -8   2  -4 147.707 8.73215   1
  -9  -2  -4 1.26881 1.56746   2
  -9   2   4 0.66365 1.62205   2
  -9  -2  -4 -1.1118 2.10843   1
  -9  -2   4 -1.3752 1.93295   1
  -9  -2   4 -0.4560 1.83191   2
  -9   2  -4 1.04886 2.35991   1
  -9   2  -4 0.98598 1.33522   2
 -10   2   4 45.6693 6.01303   2
 -10  -2  -4 31.0891 4.72157   2
 -10  -2  -4 27.2086 5.44515   1
 -10  -2   4 26.6321 4.86822   2
 -10  -2   4 39.1403 6.54910   1
 -10   2  -4 31.6619 5.49380   1
 -11   2   4 -0.0585 2.13691   2
 -11  -2  -4 -1.5313 2.44603   1
 -11  -2   4 -4.4639 2.59972   1
 -11  -2   4 -0.1509 2.24231   2
 -11   2  -4 3.28746 2.99269   1
 -12  -2  -4 32.1870 6.80066   1
 -12  -2   4 41.6431 6.47473   2
 -12   2  -4 45.6007 8.00136   1
 -12  -2   4 30.8895 6.85070   1
   0  -3  -4 1.06418 0.66123   2
   0  -3   4 1.25398 0.63145   2
   1  -3   4 237.911 4.72345   1
   1   3  -4 241.486 5.17204   1
  -1  -3  -4 237.717 6.29588   2
  -1  -3  -4 241.303 6.13845   1
   1  -3   4 244.361 5.21531   2
  -1   3  -4 237.855 4.73177   1
   1   3   4 249.471 6.21706   1
  -1  -3   4 224.666 6.23765   2
  -1  -3   4 240.351 5.17026   1
   1  -3  -4 248.914 6.42844   2
  -1   3  -4 249.041 5.23752   2
   2  -3   4 486.253 8.85530   2
  -2  -3  -4 488.680 10.7800   2
   2   3  -4 482.374 10.2341   1
  -2  -3  -4 494.541 10.8821   1
   2  -3   4 472.688 9.69719   1
  -2   3  -4 507.572 8.96467   2
  -2  -3   4 497.584 10.2475   1
  -2  -3   4 487.589 11.2542   2
   2  -3  -4 509.566 11.0057   2
  -2   3  -4 491.744 9.86200   1
   2   3   4 493.704 10.9238   1
  -3  -3  -4 42.8518 2.82766   2
   3  -3   4 45.3691 2.82289   1
  -3  -3  -4 42.3841 3.12083   1
   3   3  -4 42.3760 2.91734   1
   3  -3   4 46.4310 2.01095   2
  -3   3   4 40.6797 2.79494   2
  -3  -3   4 44.4712 3.09259   2
  -3  -3   4 42.9269 2.90572   1
  -3   3  -4 42.0275 2.76281   1
  -4   3   4 275.020 8.45170   2
  -4  -3  -4 259.119 8.73006   1
  -4  -3  -4 273.500 8.14906   2
  -4  -3   4 271.476 8.64041   1
  -4   3  -4 273.007 8.37597   1
  -4   3  -4 271.196 6.62412   2
  -4  -3   4 263.939 8.66794   2
  -5  -3  -4 144.745 6.10967   2
  -5  -3  -4 135.341 6.81944   1
  -5   3   4 140.911 6.20454   2
  -5   3  -4 128.270 6.28154   1
  -5  -3   4 149.221 6.85869   1
  -5   3  -4 138.422 4.92459   2
  -5  -3   4 140.664 6.55117   2
  -6  -3  -4 111.646 6.65190   1
  -6   3   4 113.935 6.01704   2
  -6  -3  -4 115.163 5.78089   2
  -6   3  -4 115.754 6.50698   1
  -6  -3   4 117.751 6.84367   1
  -6   3  -4 113.496 4.95090   2
  -6  -3   4 118.400 6.52644   2
  -7  -3  -4 -0.3029 1.98771   1
  -7   3   4 1.94608 1.47178   2
  -7  -3  -4 2.11595 1.45916   2
  -7   3  -4 3.03332 2.20162   1
  -7  -3   4 3.07113 1.94027   2
  -7  -3   4 -0.1718 1.96325   1
  -7   3  -4 0.15673 1.01399   2
  -8  -3  -4 119.228 8.23696   1
  -8   3   4 99.3488 6.54446   2
  -8  -3  -4 97.8488 6.24904   2
  -8   3  -4 114.428 5.85906   2
  -8   3  -4 104.883 7.34069   1
  -8  -3   4 109.471 7.83823   1
  -8  -3   4 95.6640 6.79100   2
  -9  -3  -4 3.28331 1.90812   2
  -9  -3  -4 0.34158 2.52291   1
  -9   3   4 3.43383 2.18368   2
  -9  -3   4 0.82138 2.21856   2
  -9   3  -4 -1.7463 1.95971   1
  -9  -3   4 -0.4618 2.45280   1
  -9   3  -4 2.97515 1.57076   2
 -10   3   4 202.917 10.5200   2
 -10  -3  -4 196.854 9.92577   2
 -10  -3  -4 183.829 11.2626   1
 -10   3  -4 225.244 12.2024   1
 -10  -3   4 189.065 10.5036   2
 -10  -3   4 214.397 11.9621   1
 -11  -3  -4 6.65397 2.71139   2
 -11  -3  -4 7.39984 3.61337   1
 -11   3   4 2.67526 2.55176   2
 -11   3  -4 2.79909 2.98172   1
 -11  -3   4 -1.1237 3.42975   1
 -11  -3   4 6.68375 3.02136   2
 -12  -3  -4 50.8109 8.12011   1
 -12  -3   4 40.0553 6.77972   2
 -12  -3   4 58.9979 8.86922   1
 -12   3  -4 50.3364 7.88670   1
   0  -4   4 1936.60 31.5799   2
   0  -4  -4 1876.88 32.0917   2
   1   4  -4 38.2165 1.82648   1
  -1  -4  -4 36.1430 2.34738   1
  -1  -4  -4 37.8466 2.59588   2
   1  -4   4 38.3955 2.14037   2
   1  -4   4 36.4399 1.44910   1
   1  -4  -4 35.8220 2.48714   2
  -1  -4   4 38.5862 2.57926   2
  -1  -4   4 39.1607 1.82998   1
   2  -4   4 202.798 5.02792   2
   2   4  -4 205.429 5.71165   1
  -2  -4  -4 203.056 6.48296   2
   2  -4   4 201.657 5.20978   1
  -2  -4  -4 206.650 6.32823   1
   2  -4  -4 199.712 6.33227   2
   2   4   4 206.010 6.32753   1
  -2  -4   4 200.020 6.61630   2
  -2  -4   4 211.031 5.75460   1
  -2   4  -4 206.837 5.28760   1
  -3  -4  -4 77.0332 4.00695   2
   3  -4   4 73.6216 2.82653   2
   3   4  -4 65.3081 3.63181   1
  -3  -4  -4 72.8821 4.08492   1
  -3  -4   4 72.6534 4.14886   2
  -3  -4   4 72.9894 3.80878   1
   3  -4  -4 72.6658 3.84227   2
  -3   4  -4 67.5350 3.44219   1
   4  -4   4 8.28925 1.29471   2
  -4  -4  -4 4.28679 1.60157   1
  -4   4   4 5.73466 1.48149   2
  -4  -4  -4 6.11364 1.58709   2
  -4  -4   4 5.06383 1.65579   1
  -4  -4   4 6.71695 1.70311   2
  -4   4  -4 5.55582 1.60730   1
  -5  -4  -4 56.7566 4.45730   1
  -5  -4  -4 61.4014 4.09162   2
  -5   4   4 54.7795 3.92423   2
   5  -4   4 57.1186 2.99897   2
  -5  -4   4 57.6673 4.35887   2
  -5   4  -4 53.4717 4.11890   1
  -5  -4   4 43.2169 4.35845   1
  -6   4   4 351.550 11.3399   2
  -6  -4  -4 356.686 12.3522   1
  -6  -4  -4 339.581 10.9975   2
  -6   4  -4 364.761 11.9254   1
  -6   4  -4 357.607 9.53753   2
  -6  -4   4 353.598 12.0831   1
  -6  -4   4 357.114 12.0506   2
  -7  -4  -4 12.3637 3.37361   1
  -7   4   4 7.67636 2.33215   2
  -7  -4  -4 7.45115 2.27621   2
  -7  -4   4 7.42358 2.46681   2
  -7   4  -4 6.04213 2.58325   1
  -7  -4   4 8.18132 2.77781   1
  -7   4  -4 10.9011 2.12925   2
  -8  -4  -4 124.465 7.19804   2
  -8   4   4 116.385 7.03550   2
  -8  -4  -4 137.600 8.88778   1
  -8   4  -4 142.324 8.52338   1
  -8  -4   4 113.600 8.08066   1
  -8  -4   4 116.461 7.55237   2
  -8   4  -4 111.405 5.83057   2
  -9  -4  -4 -2.0783 1.65923   1
  -9   4   4 0.15773 1.54419   2
  -9  -4  -4 1.54372 1.80586   2
  -9   4  -4 0.47068 2.27825   1
  -9  -4   4 2.73745 2.12805   2
  -9  -4   4 1.36630 2.36756   1
  -9   4  -4 2.17962 1.53261   2
 -10  -4  -4 37.7635 5.32587   2
 -10   4   4 31.7115 5.00106   2
 -10  -4  -4 32.5707 6.34351   1
 -10   4  -4 27.4509 5.30539   1
 -10  -4   4 27.9647 5.09346   2
 -10  -4   4 40.2728 6.44721   1
 -11   4   4 1.64998 2.20621   2
 -11  -4  -4 1.00375 3.68249   1
 -11  -4  -4 0.10260 2.34686   2
 -11   4  -4 -0.9688 2.34908   1
 -11  -4   4 6.20295 4.07882   1
 -11  -4   4 4.16545 2.71215   2
 -12  -4  -4 42.8454 7.86510   1
 -12  -4   4 49.2624 7.26607   2
 -12  -4   4 30.8368 6.87351   1
   0  -5  -4 0.78257 0.95785   2
   0  -5   4 -0.2986 0.78660   2
   0  -5   4 0.75472 0.31796   1
   1  -5   4 40.9124 2.44004   2
  -1  -5  -4 38.6130 2.49007   1
   1   5  -4 37.5650 1.79198   1
  -1  -5  -4 34.2745 2.69804   2
   1  -5   4 36.3044 1.46071   1
  -1  -5   4 35.2385 1.77658   1
   1  -5  -4 37.6686 2.71282   2
  -1  -5   4 31.5963 2.95246   2
  -2  -5  -4 585.616 12.8014   1
   2  -5   4 567.453 11.0866   1
  -2  -5  -4 591.357 13.5029   2
   2  -5   4 575.910 11.5611   2
   2   5  -4 581.134 11.7735   1
  -2  -5   4 579.539 11.7062   1
   2  -5  -4 594.873 13.2300   2
  -2  -5   4 582.594 13.6099   2
  -3  -5  -4 1.81848 1.16322   2
  -3  -5  -4 2.20750 1.27748   1
   3  -5   4 2.00076 0.90862   1
   3  -5   4 1.68962 0.77030   2
  -3  -5   4 3.01036 1.23133   2
   3  -5  -4 1.61088 0.96056   2
  -3  -5   4 2.32480 1.10832   1
  -3   5  -4 2.60772 1.04725   1
  -4  -5  -4 64.6684 4.23761   2
   4  -5   4 62.1091 3.03977   2
  -4  -5  -4 59.5187 4.12925   1
   4  -5  -4 67.4412 4.05653   2
  -4   5  -4 64.4078 3.82827   1
  -4  -5   4 63.2223 4.10182   1
  -4  -5   4 63.7787 4.34076   2
  -5  -5  -4 -1.7782 0.74976   2
   5  -5   4 0.48321 0.76560   2
  -5  -5  -4 -0.4945 1.22560   1
  -5  -5   4 -0.0326 1.31348   1
   5  -5  -4 -0.3110 0.94970   2
  -5   5  -4 -1.3214 1.01911   1
  -5  -5   4 0.95696 1.22965   2
   6  -5   4 15.7591 2.24682   2
  -6   5   4 15.4921 2.79618   2
  -6  -5  -4 17.9915 3.19929   2
  -6  -5  -4 23.4496 3.83704   1
  -6  -5   4 13.4476 2.85862   2
  -6  -5   4 16.3962 3.19905   1
  -6   5  -4 17.0201 3.16978   1
  -7  -5  -4 0.82544 2.08658   1
   7  -5   4 2.64919 1.22190   2
  -7  -5  -4 0.73682 1.50428   2
  -7   5   4 1.42612 1.48280   2
  -7   5  -4 0.74838 1.71323   1
  -7  -5   4 0.76206 2.35423   1
  -7  -5   4 2.01296 2.00850   2
  -8   5   4 66.3100 6.41390   2
   8  -5   4 56.5624 4.11879   2
  -8  -5  -4 67.2756 7.19029   1
  -8  -5  -4 56.1779 6.05668   2
  -8   5  -4 60.2153 6.84381   1
  -8  -5   4 54.6441 6.22118   2
  -8  -5   4 56.6366 6.84520   1
  -9  -5  -4 1.51677 1.92606   2
  -9   5   4 3.97791 2.39826   2
  -9  -5  -4 3.00441 2.72345   1
  -9  -5   4 -3.6458 2.25742   1
  -9  -5   4 1.05116 1.86199   2
  -9   5  -4 1.26486 2.56242   1
 -10  -5  -4 24.4909 5.33871   1
 -10   5   4 26.9924 4.54272   2
 -10  -5  -4 26.2825 4.74631   2
 -10  -5   4 26.0724 5.46543   1
 -10  -5   4 26.3636 5.12980   2
 -10   5  -4 17.2366 4.30974   1
 -11  -5  -4 19.5269 5.24503   1
 -11  -5  -4 19.7439 4.22233   2
 -11  -5   4 12.1253 3.98278   2
 -11  -5   4 6.99936 3.75126   1
 -12  -5  -4 6.76947 4.15995   1
 -12  -5   4 9.19619 3.91760   2
 -12  -5   4 2.74809 4.10290   1
   0  -6  -4 145.624 5.71004   2
   0  -6   4 133.339 5.21651   2
   0  -6   4 136.232 3.01396   1
   1  -6   4 95.7204 2.64055   1
   1   6  -4 96.8662 3.03852   1
  -1  -6  -4 96.2186 4.06376   1
  -1  -6  -4 91.2927 4.56984   2
   1  -6   4 96.0002 4.05351   2
  -1  -6   4 92.2460 3.01271   1
  -1  -6   4 96.6818 4.61907   2
   1  -6  -4 97.8757 4.63693   2
  -2  -6  -4 48.6132 3.15143   1
   2  -6   4 47.1590 2.76698   2
  -2  -6  -4 50.1448 3.65930   2
   2   6  -4 52.1168 2.76670   1
   2  -6   4 47.4775 2.37773   1
  -2  -6   4 50.1192 3.62682   2
   2  -6  -4 56.4903 3.57500   2
  -2  -6   4 50.6476 2.76321   1
  -3  -6  -4 111.507 5.30589   1
   3  -6   4 118.595 4.39350   2
   3  -6   4 119.588 4.63529   1
  -3  -6  -4 117.910 5.69846   2
   3  -6  -4 120.145 5.40820   2
  -3  -6   4 115.724 4.82967   1
   4  -6   4 80.1474 3.70678   2
  -4  -6  -4 78.0398 4.84395   2
  -4  -6  -4 83.6688 5.01221   1
  -4  -6   4 88.6224 4.85296   1
   4  -6  -4 88.4662 4.78408   2
  -4  -6   4 89.3961 5.37034   2
  -5  -6  -4 106.011 6.00812   2
   5  -6   4 116.375 4.70443   2
  -5  -6  -4 110.284 6.34643   1
  -5  -6   4 116.703 6.60387   2
  -5  -6   4 104.346 5.91018   1
  -5   6  -4 117.974 5.89376   1
   5  -6  -4 118.427 5.82594   2
  -6  -6  -4 212.671 9.53068   1
   6  -6   4 216.676 7.12934   2
  -6  -6  -4 212.704 9.03486   2
  -6  -6   4 215.373 9.59291   2
  -6  -6   4 222.575 9.38694   1
  -6   6  -4 205.813 8.71368   1
   6  -6  -4 225.987 8.72142   2
  -7  -6  -4 -0.2254 1.92823   1
  -7  -6  -4 -1.6836 1.33409   2
   7  -6   4 0.20543 1.10092   2
  -7  -6   4 -1.1129 1.51934   2
   7  -6  -4 -0.5564 1.20360   2
  -7  -6   4 -0.0468 2.01178   1
  -7   6  -4 -0.6683 1.62240   1
   8  -6   4 166.350 7.00704   2
  -8  -6  -4 158.340 8.66565   2
  -8  -6  -4 166.203 9.76423   1
  -8  -6   4 167.845 9.64465   1
  -8  -6   4 157.082 9.09029   2
   8  -6  -4 168.094 8.29185   2
  -8   6  -4 164.386 9.08118   1
  -9  -6  -4 3.04045 2.47841   1
  -9  -6  -4 1.35952 1.87644   2
  -9  -6   4 -2.0322 1.74659   2
   9  -6  -4 0.54362 1.74766   2
  -9  -6   4 -0.0449 1.99267   1
 -10  -6  -4 40.4930 5.83728   2
 -10  -6  -4 44.8984 7.25376   1
  10  -6  -4 39.9363 5.58407   2
 -10  -6   4 44.5687 6.54610   2
 -10  -6   4 59.7068 7.73649   1
 -11  -6  -4 -2.3841 2.54160   1
 -11  -6  -4 2.87102 2.63580   2
 -11  -6   4 -3.3310 2.54363   1
 -11  -6   4 2.48334 2.82712   2
 -12  -6  -4 38.8628 7.52390   1
 -12  -6   4 33.0028 6.22214   2
 -12  -6   4 35.4357 7.33236   1
   0  -7  -4 -0.8522 0.77740   2
   0  -7   4 -0.1030 0.96838   2
   0  -7   4 1.09398 0.46687   1
   1   7  -4 18.9982 1.51999   1
  -1  -7  -4 19.1522 2.28790   1
   1  -7   4 21.2159 2.55903   2
  -1  -7  -4 16.5985 2.53866   2
  -1  -7   4 16.4508 1.60299   1
  -1  -7   4 22.6097 2.96947   2
   1  -7  -4 22.7305 2.91281   2
   2  -7   4 125.890 4.02875   1
  -2  -7  -4 128.673 6.03346   2
   2   7  -4 129.791 4.51073   1
   2  -7   4 120.922 4.88883   2
  -2  -7  -4 129.336 5.30213   1
  -2  -7   4 128.507 4.51148   1
  -2  -7   4 122.673 5.88382   2
   2  -7  -4 125.072 5.64621   2
   3  -7   4 23.9410 2.55639   2
  -3  -7  -4 15.4387 2.80580   2
  -3  -7  -4 21.8747 2.88633   1
   3  -7   4 27.6153 2.65998   1
  -3  -7   4 23.7252 2.74049   1
  -3  -7   4 18.0665 2.96695   2
   3  -7  -4 20.2886 2.86827   2
  -4  -7  -4 35.7792 4.06734   2
  -4  -7  -4 38.6048 4.16483   1
   4  -7   4 33.0564 2.62295   2
   4  -7  -4 36.6886 3.94736   2
  -4  -7   4 33.3786 3.59239   1
  -4  -7   4 34.7181 4.23370   2
  -5  -7  -4 14.3825 3.06294   2
  -5  -7  -4 17.2461 3.37234   1
   5  -7   4 11.0612 1.98690   2
   5  -7  -4 7.94458 2.11454   2
  -5  -7   4 14.4399 2.86240   1
  -5  -7   4 10.9152 2.79333   2
   6  -7   4 2.32174 1.17566   2
  -6  -7  -4 1.59871 1.53058   2
  -6  -7  -4 0.78931 1.83022   1
  -6  -7   4 1.19453 1.77139   2
   6  -7  -4 -0.8268 1.13711   2
  -6  -7   4 -2.5994 1.48217   1
  -7  -7  -4 11.2432 2.99184   2
   7  -7   4 14.4667 2.43671   2
  -7  -7  -4 7.25123 3.19979   1
  -7  -7   4 8.76276 2.78513   2
   7  -7  -4 12.6895 2.86652   2
  -7  -7   4 9.65842 3.59194   1
  -8  -7  -4 13.5754 3.96587   1
   8  -7   4 13.1102 2.46311   2
  -8  -7  -4 16.1879 3.59023   2
  -8  -7   4 12.9673 3.72547   1
   8  -7  -4 16.2128 3.41604   2
  -8  -7   4 11.8146 3.55384   2
  -9  -7  -4 -1.6947 1.61329   2
  -9  -7  -4 0.87071 2.58418   1
  -9  -7   4 2.34872 2.63456   1
  -9  -7   4 0.53477 1.96262   2
   9  -7  -4 0.21239 1.66485   2
 -10  -7  -4 -1.3725 1.49427   2
 -10  -7  -4 2.25728 3.08946   1
 -10  -7   4 -0.1187 2.58192   1
 -10  -7   4 0.86228 2.16327   2
  10  -7  -4 3.01851 2.46912   2
 -11  -7  -4 14.3226 4.75962   1
 -11  -7  -4 11.5794 3.77789   2
 -11  -7   4 8.15830 4.10076   1
 -11  -7   4 10.2861 3.70695   2
 -12  -7   4 3.50833 4.04368   1
 -12  -7   4 1.87375 2.85956   2
   0  -8   4 167.226 4.08556   1
   0  -8   4 159.924 6.50425   2
   0  -8  -4 159.268 6.87605   2
   1  -8   4 382.292 10.4398   2
  -1  -8  -4 379.188 9.83113   1
  -1  -8  -4 378.493 11.3554   2
  -1  -8   4 392.091 11.3146   2
   1  -8  -4 378.675 11.1805   2
  -1  -8   4 369.156 8.03303   1
   2  -8   4 188.953 6.71122   2
   2   8  -4 192.575 5.81909   1
  -2  -8  -4 176.787 7.67761   2
   2  -8   4 184.477 5.19428   1
  -2  -8  -4 180.873 6.67856   1
   2  -8  -4 189.293 7.45893   2
  -2  -8   4 178.423 7.68632   2
  -2  -8   4 182.153 5.73117   1
   3  -8   4 2.26491 1.13357   1
  -3  -8  -4 0.90559 1.38818   2
  -3  -8  -4 0.87349 1.28606   1
   3  -8   4 1.13508 1.03720   2
  -3  -8   4 -0.6357 1.04708   2
   3  -8  -4 1.38794 1.33327   2
  -3  -8   4 1.15682 1.15731   1
   4  -8   4 57.6574 3.64791   2
  -4  -8  -4 60.4811 5.82493   2
  -4  -8  -4 57.8537 4.34149   1
   4  -8  -4 57.8075 4.29696   2
  -4  -8   4 61.1271 5.79073   2
  -4  -8   4 54.8072 4.02803   1
  -5  -8  -4 78.9713 5.64170   1
  -5  -8  -4 68.5128 5.34450   2
   5  -8   4 75.8976 4.25409   2
  -5  -8   4 74.3425 5.16875   1
  -5  -8   4 63.6029 6.35164   2
   5  -8  -4 76.6676 5.08570   2
  -6  -8  -4 15.1767 3.49626   1
   6  -8   4 11.5853 2.30280   2
  -6  -8  -4 11.3040 2.95360   2
  -6  -8   4 10.3996 2.95534   2
  -6  -8   4 9.77639 3.09697   1
   6  -8  -4 9.46049 2.46095   2
  -7  -8  -4 4.03327 2.42874   1
   7  -8   4 1.90257 1.47432   2
  -7  -8  -4 -1.3130 1.35123   2
  -7  -8   4 1.88266 2.48620   1
  -7  -8   4 3.86230 2.39026   2
   7  -8  -4 1.66788 1.62229   2
  -8  -8  -4 12.2233 3.90869   1
  -8  -8  -4 15.8965 3.76807   2
   8  -8   4 11.4836 2.55780   2
  -8  -8   4 12.4151 3.90889   1
   8  -8  -4 14.6128 3.28794   2
  -8  -8   4 11.6226 3.43576   2
  -9  -8  -4 22.6448 4.62866   2
  -9  -8  -4 24.1587 5.25799   1
   9  -8  -4 16.1977 3.59344   2
  -9  -8   4 26.3036 5.17784   2
  -9  -8   4 26.7641 5.31345   1
 -10  -8  -4 3.48329 2.50557   2
 -10  -8  -4 3.07098 3.60496   1
 -10  -8   4 6.57227 3.65073   1
 -10  -8   4 7.67090 3.41898   2
  10  -8  -4 10.6113 3.55756   2
 -11  -8  -4 12.1026 4.02413   2
 -11  -8  -4 10.1705 4.47719   1
 -11  -8   4 9.71547 4.67925   1
 -11  -8   4 10.4299 3.93981   2
 -12  -8  -4 5.00702 2.96896   2
 -12  -8   4 1.47849 2.69018   2
   0  -9   4 -1.3506 1.10933   2
   0  -9  -4 0.79952 1.47893   2
   0  -9   4 -0.4588 0.48073   1
  -1  -9  -4 5.00345 1.55333   1
  -1  -9  -4 4.74412 1.99809   2
   1  -9   4 4.89664 1.86693   2
   1  -9  -4 7.28028 2.08468   2
  -1  -9   4 4.98174 1.16085   1
  -1  -9   4 5.28142 1.95860   2
   2  -9   4 43.4073 2.47218   1
   2   9  -4 38.4958 2.60683   1
  -2  -9  -4 41.8681 3.30870   1
  -2  -9  -4 39.8023 4.52586   2
   2  -9   4 41.0148 3.96963   2
  -2  -9   4 39.8055 2.70819   1
  -2  -9   4 41.6877 4.53872   2
   2  -9  -4 46.2767 4.47039   2
  -3  -9  -4 10.8765 2.54737   2
   3  -9   4 14.6713 2.20139   1
   3  -9   4 12.8316 2.21799   2
  -3  -9  -4 12.2668 2.51894   1
  -3  -9   4 11.7496 2.08363   1
  -3  -9   4 14.7545 3.06551   2
   3  -9  -4 12.4470 2.63082   2
   4  -9   4 8.85919 1.96605   2
  -4  -9  -4 9.10904 2.32669   1
  -4  -9  -4 6.85821 2.49715   2
  -4  -9   4 10.1994 2.25891   1
  -4  -9   4 6.73632 2.16381   2
   4  -9  -4 10.7126 2.51527   2
  -5  -9  -4 2.11462 1.82124   2
  -5  -9  -4 2.60204 1.98806   1
   5  -9   4 0.96704 1.10101   2
   5  -9  -4 -0.1308 1.18348   2
  -5  -9   4 0.46221 1.71264   2
  -5  -9   4 3.46807 1.94692   1
  -6  -9  -4 2.52735 2.06521   2
   6  -9   4 2.16256 1.42045   2
  -6  -9  -4 1.73993 1.95840   1
  -6  -9   4 -0.5345 1.97457   2
  -6  -9   4 0.69408 1.84318   1
   6  -9  -4 1.90322 1.53083   2
  -7  -9  -4 33.6614 5.31257   2
  -7  -9  -4 31.6340 5.00390   1
   7  -9   4 29.9818 3.79643   2
  -7  -9   4 38.8792 5.45948   1
  -7  -9   4 32.0396 5.02810   2
   7  -9  -4 30.4437 4.39942   2
  -8  -9  -4 -0.9200 1.81642   2
  -8  -9  -4 0.40157 1.97505   1
  -8  -9   4 0.20018 1.89317   2
   8  -9  -4 3.11521 2.17073   2
  -8  -9   4 0.41037 2.08426   1
  -9  -9  -4 0.86414 2.47644   1
  -9  -9  -4 1.54088 2.21725   2
  -9  -9   4 2.38749 2.19419   2
   9  -9  -4 2.34162 2.38653   2
  -9  -9   4 3.52526 2.92437   1
 -10  -9  -4 4.67425 2.73818   2
 -10  -9  -4 1.28582 3.28876   1
 -10  -9   4 6.32100 3.92924   1
 -10  -9   4 0.56854 2.42868   2
  10  -9  -4 9.48657 3.76929   2
 -11  -9  -4 16.8019 5.49110   1
 -11  -9  -4 7.37430 3.12789   2
 -11  -9   4 19.6909 5.26814   2
 -11  -9   4 -2.1236 3.32312   1
   0 -10   4 -0.2716 1.15973   2
   0 -10  -4 0.23272 1.00233   1
   0 -10  -4 0.59070 1.39923   2
   0 -10   4 1.68452 0.65921   1
   1 -10   4 221.606 8.46524   2
  -1 -10  -4 228.849 7.66997   1
  -1 -10  -4 241.794 9.52223   2
   1 -10  -4 240.527 9.31438   2
  -1 -10   4 224.414 6.10866   1
  -1 -10   4 239.796 9.27728   2
   2 -10   4 -0.0302 0.75181   1
   2 -10   4 0.47454 1.23456   2
  -2 -10  -4 0.40939 1.58281   2
  -2 -10  -4 0.20357 0.96898   1
   2  10  -4 0.15401 0.83935   1
   2 -10  -4 1.51251 1.42281   2
  -2 -10   4 -0.1377 0.88716   1
  -2 -10   4 0.95102 1.28828   2
   3 -10   4 41.4350 3.05678   1
   3 -10   4 40.8463 4.05790   2
  -3 -10  -4 34.3611 4.42788   2
  -3 -10  -4 38.9386 4.15158   1
  -3 -10   4 36.9463 4.57870   2
  -3 -10   4 44.8936 3.31229   1
   3 -10  -4 37.6115 4.36094   2
   4 -10   4 0.52107 1.30748   2
  -4 -10  -4 1.70992 1.47850   1
  -4 -10  -4 -0.7796 1.41842   2
  -4 -10   4 2.95987 1.55220   1
   4 -10  -4 0.91361 1.54064   2
  -4 -10   4 1.78205 1.59409   2
  -5 -10  -4 230.733 9.89842   1
  -5 -10  -4 238.626 10.6629   2
   5 -10   4 248.027 8.71911   2
   5 -10  -4 231.227 9.55704   2
  -5 -10   4 232.537 10.8517   2
  -5 -10   4 238.834 9.41025   1
  -6 -10  -4 121.200 8.01114   2
  -6 -10  -4 113.796 7.49376   1
   6 -10   4 105.601 5.70197   2
  -6 -10   4 104.100 6.92519   1
  -6 -10   4 106.486 7.85038   2
   6 -10  -4 107.037 6.87838   2
  -7 -10  -4 46.5804 6.08304   2
   7 -10   4 45.2808 4.62277   2
  -7 -10  -4 45.2768 6.04044   1
  -7 -10   4 41.2330 5.98423   2
   7 -10  -4 40.7754 4.98250   2
  -7 -10   4 50.3539 6.26303   1
  -8 -10  -4 12.4372 4.07372   1
  -8 -10  -4 12.5808 3.99309   2
  -8 -10   4 19.9235 4.46301   2
   8 -10  -4 21.1594 3.86926   2
  -8 -10   4 17.0437 4.24204   1
  -9 -10  -4 47.8737 6.80355   2
  -9 -10  -4 46.2688 6.78579   1
  -9 -10   4 54.0374 7.25451   1
   9 -10  -4 50.9101 6.19875   2
  -9 -10   4 46.9570 7.11824   2
 -10 -10  -4 3.61048 2.82557   2
 -10 -10  -4 5.47723 3.54415   1
 -10 -10   4 7.59105 3.84210   1
 -10 -10   4 5.11988 3.38546   2
 -11 -10  -4 34.7541 7.55702   1
 -11 -10  -4 38.1148 6.77512   2
 -11 -10   4 35.8254 6.88120   2
 -11 -10   4 38.9332 7.60967   1
   0 -11  -4 -0.6570 1.19870   2
   0 -11  -4 0.23364 0.88330   1
   0 -11   4 0.69691 1.25781   2
   0 -11   4 -0.6660 0.53273   1
  -1 -11  -4 1.36885 1.57597   2
  -1 -11  -4 1.14827 1.14026   1
   1 -11   4 1.75092 0.71488   1
   1 -11   4 3.95872 1.65621   2
  -1 -11   4 2.84824 0.97894   1
   1 -11  -4 0.53135 1.41627   2
  -1 -11   4 -0.1332 1.28356   2
   2 -11   4 13.1268 2.62707   2
  -2 -11  -4 13.2303 3.05916   2
  -2 -11  -4 14.9647 2.45989   1
   2 -11   4 18.8659 2.07726   1
  -2 -11   4 15.6612 3.13408   2
  -2 -11   4 14.8415 2.12721   1
   2 -11  -4 10.6064 2.59630   2
   3 -11   4 2.53427 1.62322   2
  -3 -11  -4 2.07052 1.39379   1
  -3 -11  -4 -0.2467 1.29635   2
   3 -11  -4 0.81812 1.38065   2
  -3 -11   4 -1.9804 0.90998   2
  -3 -11   4 0.66418 1.09334   1
  -4 -11  -4 12.4387 3.44502   2
  -4 -11  -4 14.7136 2.93658   1
   4 -11   4 12.3498 2.59537   2
  -4 -11   4 15.7696 2.80559   1
  -4 -11   4 16.0393 3.85604   2
   4 -11  -4 12.6655 2.83029   2
   5 -11   4 11.4956 2.64659   2
  -5 -11  -4 6.00772 2.79009   2
  -5 -11  -4 13.9083 3.22887   1
   5 -11  -4 14.7941 3.50772   2
  -5 -11   4 9.88044 3.01445   2
  -5 -11   4 12.0015 2.87892   1
  -6 -11  -4 20.4173 4.02856   1
   6 -11   4 17.6807 3.07024   2
  -6 -11  -4 24.2436 4.63511   2
  -6 -11   4 17.5252 4.03740   2
  -6 -11   4 19.0710 3.78762   1
   6 -11  -4 18.0423 3.72806   2
   7 -11   4 9.65947 2.49875   2
  -7 -11  -4 2.44999 2.13365   2
  -7 -11  -4 13.6744 3.65579   1
   7 -11  -4 10.1580 2.95731   2
  -7 -11   4 11.8428 3.69790   2
  -7 -11   4 6.84868 2.96536   1
  -8 -11  -4 1.41789 2.35211   1
  -8 -11  -4 -1.5129 1.52149   2
  -8 -11   4 2.70550 2.51655   2
   8 -11  -4 0.15309 1.85902   2
  -8 -11   4 6.28831 2.99023   1
  -9 -11  -4 4.38391 3.11514   1
  -9 -11  -4 2.46736 2.78699   2
   9 -11  -4 2.03712 2.55830   2
  -9 -11   4 4.87241 3.22643   1
  -9 -11   4 9.74883 3.89907   2
 -10 -11  -4 1.36155 2.55283   2
 -10 -11  -4 2.96144 3.62460   1
 -10 -11   4 0.44070 3.17047   1
 -10 -11   4 1.10077 2.70141   2
 -11 -11  -4 4.28592 4.48110   1
 -11 -11  -4 6.90310 3.61084   2
 -11 -11   4 0.43722 3.04087   2
 -11 -11   4 -0.5663 3.59689   1
   0 -12  -4 46.2739 5.14397   2
   0 -12  -4 41.5386 3.92823   1
   0 -12   4 52.2888 5.56397   2
   0 -12   4 46.1989 2.51156   1
   1 -12   4 100.065 3.66410   1
   1 -12   4 115.965 6.54009   2
  -1 -12  -4 99.0400 6.75857   2
  -1 -12  -4 96.8067 5.18248   1
   1 -12  -4 103.773 6.74474   2
  -1 -12   4 94.7416 3.97068   1
  -1 -12   4 84.0173 5.96317   2
  -2 -12  -4 50.2627 5.82558   2
   2 -12   4 47.4008 5.03625   2
   2 -12   4 54.8064 3.13572   1
  -2 -12  -4 50.3794 4.69135   1
  -2 -12   4 46.0494 5.61257   2
   2 -12  -4 48.8466 5.55295   2
  -2 -12   4 53.2170 3.42664   1
  -3 -12  -4 23.6496 3.50456   1
   3 -12   4 25.1543 3.66979   2
  -3 -12  -4 22.5966 4.25401   2
   3 -12  -4 17.7546 3.55226   2
  -3 -12   4 19.7731 2.84042   1
  -3 -12   4 23.5976 4.07708   2
   4 -12   4 29.9628 4.06411   2
  -4 -12  -4 28.5375 4.09773   1
  -4 -12  -4 22.5699 4.44693   2
  -4 -12   4 31.0822 3.70732   1
  -4 -12   4 24.0255 4.60948   2
   4 -12  -4 26.2245 4.20736   2
  -5 -12  -4 178.890 10.0301   2
  -5 -12  -4 201.300 9.55421   1
   5 -12   4 195.940 8.48815   2
   5 -12  -4 189.216 9.34958   2
  -5 -12   4 187.337 8.55620   1
  -5 -12   4 199.921 10.6341   2
   6 -12   4 69.9437 5.14857   2
  -6 -12  -4 56.7530 7.14146   2
  -6 -12  -4 67.3093 7.18055   1
  -6 -12   4 62.1870 6.30849   1
   6 -12  -4 66.5829 6.82865   2
  -6 -12   4 49.5717 6.52636   2
   7 -12   4 35.9315 4.70951   2
  -7 -12  -4 31.7325 5.11733   1
  -7 -12  -4 43.0949 6.46181   2
  -7 -12   4 40.0960 5.67490   1
   7 -12  -4 37.9099 5.42693   2
  -7 -12   4 35.6544 5.90405   2
  -8 -12  -4 9.08920 3.68455   2
  -8 -12  -4 10.1464 3.64092   1
  -8 -12   4 12.9087 4.13418   2
   8 -12  -4 14.7311 3.75609   2
  -8 -12   4 11.7903 3.68130   1
  -9 -12  -4 18.6997 4.82913   1
  -9 -12  -4 14.6821 4.23775   2
   9 -12  -4 20.5723 4.49539   2
  -9 -12   4 25.0544 5.41926   1
  -9 -12   4 18.0828 4.78360   2
 -10 -12  -4 12.8384 4.50882   1
 -10 -12  -4 10.5313 3.93098   2
 -10 -12   4 5.09800 3.79017   1
 -10 -12   4 11.7758 3.69334   2
   0 -13   4 -1.3912 1.64784   2
   0 -13   4 -1.4180 0.64672   1
   0 -13  -4 1.50083 1.05132   1
   0 -13  -4 1.59707 2.16506   2
   1 -13   4 4.68239 2.29867   2
   1 -13   4 3.94474 1.11562   1
  -1 -13  -4 4.22420 1.66623   1
  -1 -13  -4 7.05287 2.74081   2
   1 -13  -4 6.29940 2.72346   2
  -1 -13   4 3.75141 2.23041   2
  -1 -13   4 5.40802 1.40390   1
  -2 -13  -4 4.19106 2.56327   2
   2 -13   4 1.55720 1.87951   2
  -2 -13  -4 2.45850 1.67559   1
   2 -13  -4 3.27505 2.12236   2
  -2 -13   4 3.85863 1.48138   1
  -2 -13   4 3.75674 2.41870   2
  -3 -13  -4 1.01961 1.57117   1
  -3 -13  -4 0.14768 1.62147   2
   3 -13   4 -0.0510 1.52154   2
   3 -13  -4 -1.5234 1.47023   2
  -3 -13   4 0.21215 2.12479   2
  -3 -13   4 0.43849 1.29515   1
   4 -13   4 2.94764 2.09961   2
  -4 -13  -4 3.35446 2.54799   2
  -4 -13  -4 7.34425 2.52268   1
   4 -13  -4 8.60552 2.97096   2
  -4 -13   4 8.15159 2.48592   1
  -4 -13   4 4.79492 2.98846   2
  -5 -13  -4 -0.0963 2.00284   1
  -5 -13  -4 0.28944 1.98302   2
   5 -13   4 0.62046 1.76485   2
  -5 -13   4 2.68367 2.45092   2
  -5 -13   4 0.53408 1.85818   1
   5 -13  -4 -1.0529 1.81743   2
   6 -13   4 11.3878 2.80859   2
  -6 -13  -4 3.90307 2.40966   2
  -6 -13  -4 10.9898 3.36264   1
  -6 -13   4 12.8319 3.42624   1
  -6 -13   4 10.9745 3.42940   2
   6 -13  -4 11.9770 3.38003   2
  -7 -13  -4 9.40769 3.40146   1
  -7 -13  -4 4.10874 3.01426   2
  -7 -13   4 7.04325 2.99696   2
  -7 -13   4 9.87394 3.21270   1
   7 -13  -4 7.09430 3.03735   2
  -8 -13  -4 32.3344 5.77687   1
  -8 -13  -4 26.9927 5.60948   2
   8 -13  -4 47.2910 6.37475   2
  -8 -13   4 35.7662 6.17005   2
  -8 -13   4 30.9319 5.51657   1
  -9 -13  -4 -0.4043 2.55093   2
  -9 -13  -4 -0.4327 3.19003   1
  -9 -13   4 2.07668 2.90058   2
  -9 -13   4 1.69387 3.33915   1
 -10 -13  -4 9.49676 4.64720   1
 -10 -13  -4 9.66037 4.04540   2
 -10 -13   4 14.0600 5.29901   1
 -10 -13   4 2.77482 2.86956   2
   0 -14   4 251.674 11.1656   2
   0 -14   4 248.645 6.82724   1
   0 -14  -4 229.830 11.0342   2
   0 -14  -4 249.334 8.95659   1
  -1 -14  -4 174.199 9.79480   2
  -1 -14  -4 168.098 7.30399   1
   1 -14   4 166.156 8.86653   2
   1 -14   4 155.144 5.15563   1
  -1 -14   4 171.771 9.39606   2
  -1 -14   4 152.169 5.54442   1
   1 -14  -4 160.035 9.05200   2
  -2 -14  -4 43.6559 5.83936   2
  -2 -14  -4 61.9304 4.61127   1
   2 -14   4 64.8303 6.40819   2
  -2 -14   4 61.1143 3.88036   1
   2 -14  -4 52.8111 6.11898   2
  -2 -14   4 63.2598 7.19096   2
  -3 -14  -4 16.9169 3.32933   1
   3 -14   4 11.4436 3.04111   2
  -3 -14  -4 15.1332 3.87854   2
  -3 -14   4 18.4707 3.93665   2
  -3 -14   4 20.2849 3.11177   1
   3 -14  -4 25.3109 4.50063   2
  -4 -14  -4 162.504 9.92574   2
  -4 -14  -4 156.667 8.10433   1
   4 -14   4 156.194 8.29469   2
  -4 -14   4 149.229 7.26063   1
   4 -14  -4 166.689 9.40303   2
  -4 -14   4 155.711 9.75236   2
   5 -14   4 28.5951 4.44940   2
  -5 -14  -4 33.9126 4.93760   1
  -5 -14  -4 22.8242 4.90420   2
  -5 -14   4 27.7595 5.05773   2
  -5 -14   4 26.1775 4.04634   1
   5 -14  -4 30.2377 4.94417   2
   6 -14   4 71.0029 6.66194   2
  -6 -14  -4 55.4068 6.49410   1
  -6 -14  -4 56.9440 7.21687   2
  -6 -14   4 71.7951 6.85962   1
  -6 -14   4 57.0957 7.66027   2
   6 -14  -4 58.2501 6.75316   2
  -7 -14  -4 1.78513 2.21388   1
  -7 -14  -4 -3.1321 1.80550   2
   7 -14  -4 0.49159 2.43003   2
  -7 -14   4 -0.1847 2.07435   1
  -7 -14   4 -0.8206 1.74469   2
  -8 -14  -4 19.8273 4.67716   2
  -8 -14  -4 23.9696 5.29400   1
  -8 -14   4 19.2446 5.07386   2
  -8 -14   4 18.9530 4.72846   1
   8 -14  -4 21.8382 4.63290   2
  -9 -14  -4 11.5612 4.27503   2
  -9 -14  -4 11.6567 4.20340   1
  -9 -14   4 5.68337 3.74922   1
  -9 -14   4 4.98639 3.01999   2
 -10 -14  -4 5.44173 3.56753   2
 -10 -14  -4 9.32940 4.98164   1
 -10 -14   4 3.71352 3.60780   1
 -10 -14   4 7.58931 3.63932   2
   0 -15  -4 -1.1047 0.92877   1
   0 -15  -4 0.20534 2.17121   2
   0 -15   4 0.14609 2.12556   2
  -1 -15  -4 6.81801 3.35837   2
  -1 -15  -4 5.33270 1.93091   1
   1 -15   4 5.58980 2.82563   2
  -1 -15   4 5.74915 3.10755   2
   1 -15  -4 5.18772 1.90879   1
   1 -15  -4 11.3294 3.79645   2
   2 -15   4 29.0140 4.72638   2
  -2 -15  -4 27.2606 3.92635   1
  -2 -15  -4 24.6194 4.87303   2
   2 -15  -4 26.8116 5.08734   2
  -2 -15   4 17.5187 4.19695   2
  -3 -15  -4 -0.2115 1.60375   1
   3 -15   4 1.15598 2.26587   2
  -3 -15  -4 2.63468 3.03561   2
  -3 -15   4 3.73641 1.98414   1
   3 -15  -4 1.03405 2.67771   2
  -3 -15   4 2.60672 3.01421   2
  -4 -15  -4 4.35734 2.83792   2
   4 -15   4 1.65639 2.38599   2
  -4 -15  -4 7.45851 2.69967   1
  -4 -15   4 2.87348 2.98912   2
   4 -15  -4 4.33133 2.82540   2
  -4 -15   4 2.18999 2.14966   1
  -5 -15  -4 1.09935 1.94278   1
  -5 -15  -4 0.51149 2.01696   2
   5 -15   4 2.39098 2.28947   2
  -5 -15   4 1.14829 2.98110   2
   5 -15  -4 3.13643 2.73514   2
  -5 -15   4 -0.3512 1.96862   1
  -6 -15  -4 1.98640 2.11055   1
   6 -15   4 0.96440 2.41516   2
  -6 -15  -4 -0.4249 2.33594   2
  -6 -15   4 -0.7129 2.25361   1
   6 -15  -4 -0.6514 1.92862   2
  -6 -15   4 0.46558 2.04218   2
  -7 -15  -4 -0.4838 2.64590   2
  -7 -15  -4 4.32798 2.93269   1
  -7 -15   4 7.10213 3.49843   1
  -7 -15   4 -2.7754 2.06051   2
   7 -15  -4 -3.1133 1.84907   2
  -8 -15  -4 9.99691 4.02306   1
  -8 -15  -4 3.00294 2.83404   2
  -8 -15   4 1.07653 2.29017   2
   8 -15  -4 5.57253 3.46245   2
  -8 -15   4 -1.8477 3.10171   1
  -9 -15  -4 0.03186 3.27862   1
  -9 -15  -4 4.22257 3.15119   2
  -9 -15   4 4.09246 3.24134   2
  -9 -15   4 -1.8874 3.63762   1
   0 -16  -4 325.618 10.9494   1
   0 -16  -4 320.400 14.2535   2
   0 -16   4 316.794 13.6478   2
   1 -16   4 0.98484 2.39080   2
  -1 -16  -4 4.89039 2.14703   1
  -1 -16  -4 -2.7470 2.46018   2
   1 -16  -4 2.98070 2.85842   2
  -1 -16   4 -0.7518 2.72366   2
   1 -16  -4 3.68828 1.76096   1
   2 -16   4 441.804 15.9752   2
  -2 -16  -4 421.084 16.9105   2
  -2 -16  -4 469.689 14.2181   1
  -2 -16   4 451.877 17.1830   2
   2 -16  -4 507.963 17.8003   2
  -3 -16  -4 15.2277 3.13310   1
   3 -16   4 18.3281 3.95518   2
  -3 -16  -4 17.2250 4.41527   2
  -3 -16   4 14.4019 4.18794   2
   3 -16  -4 19.8312 4.77758   2
  -4 -16  -4 222.444 12.2312   2
  -4 -16  -4 196.631 9.61639   1
   4 -16   4 210.104 10.3178   2
  -4 -16   4 187.440 11.3537   2
   4 -16  -4 208.536 11.1449   2
   5 -16   4 1.31633 2.59271   2
  -5 -16  -4 -1.5308 1.74816   1
  -5 -16  -4 0.27932 2.70197   2
   5 -16  -4 -0.9534 2.39034   2
  -5 -16   4 -0.6728 2.22047   2
  -6 -16  -4 133.890 8.83854   1
  -6 -16  -4 113.385 11.1053   2
  -6 -16   4 120.166 9.72073   2
   6 -16  -4 126.064 8.88818   2
  -7 -16  -4 5.90919 2.97785   1
  -7 -16  -4 1.32281 2.63720   2
   7 -16  -4 5.73489 3.19481   2
  -7 -16   4 0.07665 2.07301   2
  -8 -16  -4 33.8244 6.65655   2
  -8 -16  -4 43.3159 6.95350   1
  -8 -16   4 43.8281 7.57660   2
   0 -17  -4 3.30016 2.63779   2
   0 -17   4 2.93765 2.84253   2
   1 -17   4 7.10316 3.28251   2
  -1 -17  -4 10.7580 4.04019   2
  -1 -17   4 10.4931 3.94608   2
   1 -17  -4 5.96982 3.53606   2
   2 -17   4 2.09520 2.33981   2
  -2 -17  -4 1.92179 1.67752   1
  -2 -17  -4 1.70683 3.04851   2
  -2 -17   4 2.85339 2.88289   2
   2 -17  -4 0.56897 2.51033   2
   3 -17   4 4.37537 2.79592   2
  -3 -17  -4 -0.5444 1.64663   1
  -3 -17  -4 0.15975 2.61673   2
   3 -17  -4 1.28364 2.61947   2
  -3 -17   4 1.86431 2.24247   2
  -4 -17  -4 3.66617 2.07773   1
  -4 -17  -4 -0.9040 2.12154   2
   4 -17   4 -0.5582 1.95813   2
   4 -17  -4 0.87668 2.64744   2
  -4 -17   4 -2.5216 2.47692   2
  -5 -17  -4 6.38610 3.24504   2
   5 -17   4 3.11194 2.53348   2
  -5 -17  -4 11.8264 3.55442   1
  -5 -17   4 4.42752 3.64061   2
   5 -17  -4 7.51436 3.57502   2
  -6 -17  -4 1.24530 2.82396   2
  -6 -17  -4 -1.9415 2.08856   1
  -6 -17   4 1.70378 2.54653   2
   6 -17  -4 3.24434 2.74183   2
  -7 -17  -4 -3.0127 2.59458   1
  -7 -17  -4 -1.2730 2.78374   2
   7 -17  -4 -2.9555 2.73022   2
  -7 -17   4 -0.9777 1.94211   2
  -8 -17  -4 5.52070 3.97243   1
  -8 -17  -4 -0.7613 3.24291   2
  -8 -17   4 12.5655 4.50329   2
   0 -18  -4 114.966 9.25725   2
   0 -18   4 129.773 9.18519   2
   1 -18   4 -1.6062 2.20734   2
  -1 -18  -4 0.09843 2.40318   2
   1 -18  -4 -3.1654 1.94695   2
  -1 -18   4 0.63091 2.40317   2
   2 -18   4 121.217 8.75558   2
  -2 -18  -4 118.284 9.56917   2
  -2 -18   4 95.7630 9.86354   2
   2 -18  -4 120.899 9.32006   2
  -3 -18  -4 1.27842 2.64472   2
   3 -18   4 6.65875 3.11952   2
   3 -18  -4 2.54976 2.73689   2
  -3 -18   4 2.53171 2.66204   2
  -4 -18  -4 91.8829 10.1476   2
   4 -18   4 93.3810 8.97305   2
  -4 -18   4 66.8216 8.70614   2
   4 -18  -4 99.7721 9.92270   2
   5 -18   4 21.9881 5.27006   2
  -5 -18  -4 15.5140 4.46987   2
   5 -18  -4 15.5632 4.68640   2
  -5 -18   4 16.5896 5.24577   2
  -6 -18  -4 43.8686 7.60554   2
   6 -18  -4 61.1415 8.11114   2
  -6 -18   4 59.1592 9.10138   2
  -7 -18  -4 8.01483 3.78908   2
  -7 -18   4 2.71415 2.93731   2
   7 -18  -4 3.49020 3.77685   2
   0 -19  -4 -2.1040 2.09394   2
   0 -19   4 1.18541 2.24623   2
   1 -19   4 2.18568 2.64776   2
  -1 -19  -4 1.85468 2.80070   2
   1 -19  -4 6.81435 3.31615   2
  -1 -19   4 -1.9754 2.35030   2
   2 -19   4 11.9622 3.83013   2
  -2 -19  -4 7.31768 3.84827   2
  -2 -19   4 3.39107 3.06966   2
   2 -19  -4 14.9556 4.66785   2
  -3 -19  -4 3.71929 3.30620   2
   3 -19   4 4.89673 3.05261   2
   3 -19  -4 5.35880 3.51999   2
  -3 -19   4 -2.4499 2.53629   2
  -4 -19  -4 77.5005 9.59636   2
   4 -19   4 58.9112 7.58789   2
  -4 -19   4 66.3958 8.88259   2
   4 -19  -4 72.3225 8.60279   2
  -5 -19  -4 8.35841 4.18053   2
   5 -19  -4 6.85417 3.71464   2
  -5 -19   4 5.04684 3.76478   2
  -6 -19  -4 37.3527 6.81648   2
   6 -19  -4 53.2089 7.71699   2
  -6 -19   4 51.9120 8.81821   2
   0 -20  -4 18.3445 5.12579   2
   0 -20   4 20.0114 5.49526   2
  -1 -20  -4 9.08440 4.26412   2
   1 -20   4 8.77250 4.25547   2
   1 -20  -4 8.00184 4.35817   2
  -1 -20   4 13.5444 4.32551   2
  -2 -20  -4 27.7284 6.47375   2
   2 -20   4 30.0818 5.77199   2
  -2 -20   4 24.7262 5.87945   2
   2 -20  -4 27.6926 5.93390   2
   3 -20   4 -1.2664 2.52839   2
  -3 -20  -4 -0.5996 2.74280   2
  -3 -20   4 3.49069 3.27167   2
   3 -20  -4 3.79133 2.92341   2
  -4 -20  -4 27.5491 6.19406   2
   4 -20   4 43.6945 6.93141   2
   4 -20  -4 33.4271 6.39222   2
  -4 -20   4 31.8481 6.54254   2
  -5 -20  -4 21.0477 5.64399   2
  -5 -20   4 13.1979 4.92768   2
   5 -20  -4 8.42860 4.75092   2
   0 -21  -4 -2.3200 2.00284   2
   0 -21   4 -2.4758 1.89922   2
  -1 -21  -4 -0.3155 2.79476   2
   1 -21   4 3.23475 3.10579   2
  -1 -21   4 0.91528 2.63144   2
   1 -21  -4 2.07759 2.88959   2
  -2 -21  -4 4.83116 4.18359   2
   2 -21   4 7.32731 4.13040   2
  -2 -21   4 4.27280 3.39844   2
   2 -21  -4 5.01349 4.21604   2
  -3 -21  -4 0.52183 3.33078   2
   3 -21   4 5.93096 3.85384   2
   3 -21  -4 2.42471 3.47555   2
  -3 -21   4 1.35199 3.49405   2
  -4 -21  -4 12.3260 5.34790   2
   4 -21   4 26.2512 6.33291   2
   4 -21  -4 9.51914 4.80886   2
  -4 -21   4 15.8312 5.22077   2
   0 -22  -4 58.7692 8.99102   2
   0 -22   4 44.2132 7.91451   2
  -1 -22  -4 11.1888 5.04463   2
   1 -22   4 16.2571 5.33440   2
  -1 -22   4 11.6627 4.75941   2
   1 -22  -4 11.3964 4.95229   2
   0   0  -5 0.82425 0.37673   2
   0   0   5 0.38073 0.28288   2
   1   0   5 0.36883 0.32428   2
   1   0   5 -1.0814 0.35805   1
  -1   0   5 -0.5615 0.44411   2
  -1   0  -5 -0.4005 0.37116   1
  -1   0  -5 -0.2244 0.22774   2
   2   0   5 -0.1196 0.74743   1
  -2   0   5 -1.4181 0.65659   2
   2   0   5 0.01720 0.55374   2
  -2   0  -5 -1.1060 0.75373   1
  -2   0  -5 -0.2794 0.42389   2
   2   0  -5 -0.1948 0.68090   1
  -3   0   5 -0.0941 0.59165   2
   3   0   5 0.99338 0.87141   1
  -3   0  -5 -0.2474 0.87108   1
  -3   0  -5 0.70935 0.59085   2
  -4   0  -5 -0.3206 1.02543   1
  -4   0   5 -1.8620 0.72721   2
  -4   0  -5 0.49387 0.71921   2
  -4   0   5 0.77562 1.28554   1
  -5   0  -5 -0.3059 0.64863   2
  -5   0   5 -0.3953 0.93064   2
  -5   0   5 -0.4812 1.01987   1
  -5   0  -5 -0.3009 1.19142   1
  -6   0   5 -2.7111 1.12344   1
  -6   0  -5 1.23784 1.76669   1
  -6   0  -5 -0.6718 0.85812   2
  -6   0   5 0.53351 1.22329   2
  -7   0  -5 -3.0766 1.35484   1
  -7   0  -5 -0.2279 1.02946   2
  -7   0   5 -0.4660 1.23267   2
  -7   0   5 -1.7503 1.49555   1
  -8   0  -5 1.32664 1.10848   2
  -8   0   5 -1.3336 1.43426   2
  -8   0   5 -2.6411 1.58506   1
  -8   0  -5 -1.6408 1.61527   1
  -9   0  -5 0.18231 1.31174   2
  -9   0   5 3.91831 2.33029   1
  -9   0   5 -0.6002 1.76863   2
  -9   0  -5 -1.0503 1.97941   1
 -10   0  -5 -1.4674 1.37253   2
 -10   0   5 -2.2158 1.65170   2
 -10   0  -5 1.60308 2.48687   1
 -11   0  -5 -3.0289 1.90776   1
 -11   0   5 -0.1904 1.68892   2
 -12   0  -5 0.47631 2.61313   1
 -12   0   5 -0.6808 2.14621   2
   0  -1   5 0.47274 0.33401   2
   0   1   5 -0.3057 0.31239   2
   0   1  -5 0.21689 0.30983   2
   0  -1  -5 0.04259 0.25370   2
  -1  -1  -5 227.664 5.51621   1
  -1  -1  -5 227.072 4.93585   2
  -1   1   5 221.690 5.62744   2
  -1  -1   5 224.048 5.61735   2
   1   1   5 223.429 5.49246   1
  -1   1  -5 221.565 4.94933   1
   2   1  -5 296.321 7.27734   1
  -2   1   5 298.724 7.53188   2
  -2  -1  -5 300.310 6.46327   2
   2  -1   5 290.622 7.01294   1
  -2  -1  -5 303.644 7.54782   1
   2  -1   5 306.739 5.14042   2
  -2   1  -5 291.883 7.07065   1
  -2  -1   5 287.584 7.54358   2
   2   1   5 306.046 7.52179   1
  -2   1  -5 294.723 5.07766   2
   3  -1   5 1.00946 0.62183   2
  -3   1   5 1.52037 0.84033   2
   3  -1   5 -1.0430 0.89275   1
  -3  -1  -5 -0.0110 0.94204   1
   3   1  -5 -0.6969 0.80782   1
  -3  -1  -5 0.79559 0.76056   2
  -3  -1   5 -0.4648 0.76697   2
  -3   1  -5 -0.3444 0.50780   2
  -3  -1   5 0.07411 0.96908   1
  -3   1  -5 -0.0858 0.97167   1
  -4  -1  -5 4.80229 1.59799   1
  -4   1   5 4.26531 1.40993   2
  -4  -1  -5 4.53469 1.16200   2
  -4  -1   5 6.13421 1.71836   2
  -4   1  -5 5.48640 1.07715   2
  -4   1  -5 7.04816 1.72229   1
  -4  -1   5 3.54802 1.38012   1
  -5  -1  -5 235.586 8.87817   1
  -5  -1  -5 253.759 7.53779   2
  -5   1   5 253.319 8.76188   2
  -5  -1   5 252.001 8.87270   2
  -5   1  -5 253.356 7.01827   2
  -5   1  -5 245.566 8.93968   1
  -5  -1   5 261.932 9.28356   1
  -6   1   5 6.93111 2.19901   2
  -6   1   5 3.62267 2.07039   1
  -6  -1  -5 9.45222 2.51345   1
  -6  -1  -5 6.34929 1.66252   2
  -6  -1   5 7.12446 2.48404   1
  -6  -1   5 10.5295 2.64609   2
  -6   1  -5 9.21285 2.62258   1
  -6   1  -5 5.96388 1.49532   2
  -7  -1  -5 6.15448 1.82184   2
  -7   1   5 2.31215 1.62083   2
  -7   1   5 6.40633 2.58747   1
  -7  -1  -5 4.30645 2.54592   1
  -7  -1   5 4.20159 2.64197   1
  -7   1  -5 5.83845 2.38460   1
  -7  -1   5 7.78985 2.52610   2
  -7   1  -5 4.13731 1.43546   2
  -8  -1  -5 4.53188 2.55055   1
  -8   1   5 1.73423 2.02239   2
  -8  -1  -5 2.55042 1.62732   2
  -8  -1   5 -0.0736 1.96513   1
  -8   1  -5 2.87112 2.26791   1
  -8   1  -5 1.61596 1.27638   2
  -8  -1   5 0.19203 1.72782   2
  -9   1   5 14.9001 3.25372   2
  -9  -1  -5 19.1235 3.40361   2
  -9  -1  -5 16.2353 4.14216   1
  -9   1  -5 24.4761 4.94302   1
  -9   1  -5 24.8123 3.72687   2
  -9  -1   5 17.4910 4.17086   1
  -9  -1   5 19.7462 4.08664   2
 -10  -1  -5 6.37689 2.37718   2
 -10   1   5 7.49813 3.07432   2
 -10  -1  -5 9.56126 3.49054   1
 -10  -1   5 8.72186 3.69933   1
 -10  -1   5 4.77159 2.47197   2
 -10   1  -5 5.31470 3.17331   1
 -11   1   5 -0.6260 2.11484   2
 -11  -1  -5 0.99178 2.61921   1
 -11   1  -5 0.66750 2.62000   1
 -11  -1   5 -4.7959 1.54189   2
 -12  -1  -5 -0.8998 2.74591   1
 -12   1   5 0.88587 2.47063   2
 -12   1  -5 0.50095 2.99950   1
 -12  -1   5 -2.5488 2.10230   2
   0   2  -5 1.62812 0.56728   2
   0  -2   5 0.95867 0.51635   2
   0  -2  -5 3.02785 0.79509   2
   1  -2   5 161.525 3.27813   2
   1  -2   5 155.115 3.69110   1
  -1  -2  -5 163.472 4.70885   1
   1   2  -5 158.344 3.99055   1
  -1  -2  -5 162.469 4.46696   2
   1  -2  -5 167.160 4.88833   2
  -1   2  -5 171.618 3.33670   2
   1   2   5 155.520 4.60679   1
  -1  -2   5 158.515 4.69354   2
  -1   2  -5 155.847 3.71979   1
  -2   2   5 362.205 8.76166   2
   2   2  -5 374.491 8.35075   1
   2  -2   5 363.152 6.03457   2
  -2  -2  -5 361.461 8.11210   2
   2  -2   5 359.541 6.02426   2
  -2   2  -5 362.868 8.04011   1
  -2  -2   5 359.315 8.28530   1
   2   2   5 362.219 8.74812   1
  -2  -2   5 361.049 8.87527   2
   3  -2   5 0.63070 0.50663   2
   3   2  -5 1.34659 0.95483   1
  -3  -2  -5 0.90820 1.04201   1
   3  -2   5 -0.3482 0.64931   1
  -3  -2  -5 -0.2406 0.67914   2
  -3   2   5 -0.9107 0.61921   2
  -3   2  -5 -0.0525 0.82633   1
  -3  -2   5 1.49953 0.96431   1
  -3  -2   5 -0.0892 0.78918   2
  -3   2  -5 -0.3350 0.36100   2
  -4   2   5 137.383 5.65061   2
  -4  -2  -5 139.178 5.11781   2
  -4  -2  -5 128.003 5.86711   1
  -4   2  -5 129.750 5.58756   1
  -4  -2   5 134.517 5.83697   2
  -4  -2   5 130.227 5.71056   1
  -4   2  -5 135.678 4.07221   2
  -5  -2  -5 39.6694 4.29973   1
  -5   2   5 41.9226 4.03753   2
  -5  -2  -5 43.3643 3.12025   2
  -5   2  -5 43.4961 4.53185   1
  -5   2  -5 40.1193 2.51968   2
  -5  -2   5 41.7516 4.18683   2
  -5  -2   5 40.2976 4.20470   1
  -6  -2  -5 77.3115 5.65090   1
  -6  -2  -5 76.6731 4.51188   2
  -6   2   5 79.6169 5.11670   2
  -6   2  -5 81.7701 4.00420   2
  -6  -2   5 74.7741 5.21587   2
  -6  -2   5 72.2853 5.36543   1
  -6   2  -5 64.2418 5.11022   1
  -7   2   5 2.62532 1.69008   2
  -7  -2  -5 -0.4466 1.40504   1
  -7  -2  -5 4.45103 1.66362   2
  -7   2  -5 3.87396 2.25701   1
  -7  -2   5 1.98296 1.77756   2
  -7   2  -5 2.10555 1.21045   2
  -7  -2   5 2.07703 2.36810   1
  -8  -2  -5 34.4593 4.21034   2
  -8  -2  -5 39.5425 5.75778   1
  -8   2   5 36.9551 4.80653   2
  -8  -2   5 40.4639 5.35141   2
  -8   2  -5 36.5742 5.16956   1
  -8   2  -5 39.8367 4.05709   2
  -8  -2   5 41.5352 5.87326   1
  -9  -2  -5 19.8731 4.63213   1
  -9   2   5 10.5639 2.88064   2
  -9  -2  -5 17.5301 3.37088   2
  -9   2  -5 15.9953 4.10647   1
  -9   2  -5 14.7671 2.89332   2
  -9  -2   5 17.1722 4.34024   1
  -9  -2   5 12.6092 3.32747   2
 -10   2   5 57.5101 6.69613   2
 -10  -2  -5 55.1685 6.18156   2
 -10  -2  -5 44.9090 6.96112   1
 -10  -2   5 54.0401 7.55910   1
 -10   2  -5 44.4944 6.63536   1
 -10  -2   5 56.0178 6.77650   2
 -11   2   5 9.37515 3.34277   2
 -11  -2  -5 18.4677 5.23666   1
 -11  -2   5 18.9569 4.56256   2
 -11  -2   5 14.2721 4.70426   1
 -11   2  -5 17.9894 4.78272   1
 -12  -2  -5 11.0061 4.73875   1
 -12  -2   5 8.57299 3.83467   2
 -12   2  -5 5.06693 3.58745   1
   0  -3  -5 -0.0610 0.57971   2
   0  -3   5 0.57737 0.64938   2
   1  -3   5 480.574 8.39459   1
   1   3  -5 478.621 8.94242   1
   1  -3   5 491.433 8.96828   2
  -1  -3  -5 493.340 10.3828   2
  -1  -3  -5 498.034 10.3518   1
   1   3   5 486.566 10.2672   1
  -1   3  -5 501.300 8.98183   2
   1  -3  -5 484.199 10.5530   2
  -1  -3   5 488.272 8.93415   1
  -1  -3   5 501.295 10.6195   2
  -1   3  -5 485.776 8.46158   1
   2  -3   5 1.35745 0.76965   1
  -2  -3  -5 0.15899 0.92999   1
   2   3  -5 0.48911 0.85729   1
   2  -3   5 2.10178 0.55313   2
  -2  -3  -5 0.94376 0.91302   2
   2   3   5 1.39777 0.90761   1
   2  -3  -5 0.36923 0.79487   2
  -2   3  -5 2.49281 0.90888   1
  -2   3  -5 1.10372 0.47134   2
  -2  -3   5 -1.0473 0.83447   2
  -2  -3   5 1.40086 0.93212   1
  -3  -3  -5 9.87146 1.67104   2
  -3  -3  -5 8.13077 1.74440   1
   3   3  -5 9.57826 1.77731   1
   3  -3   5 10.4921 1.08657   2
   3  -3   5 8.84127 1.00885   2
   3  -3   5 8.28356 1.53816   1
  -3   3   5 9.62314 1.68475   2
  -3  -3   5 11.0055 1.89948   1
  -3  -3   5 10.8561 1.87038   2
  -3   3  -5 7.61838 1.56323   1
  -4  -3  -5 0.37596 0.80081   2
  -4  -3  -5 0.17796 1.00335   1
  -4   3   5 1.66319 1.02652   2
  -4  -3   5 0.62285 1.09071   1
  -4   3  -5 0.95744 0.60139   2
  -4  -3   5 -0.6920 0.61962   2
  -4   3  -5 1.79534 1.18194   1
  -5   3   5 253.555 8.85529   2
  -5  -3  -5 264.031 8.50193   2
  -5  -3  -5 247.030 9.40084   1
  -5   3  -5 257.357 6.90951   2
  -5  -3   5 273.521 9.47254   1
  -5   3  -5 248.886 8.89514   1
  -5  -3   5 271.532 9.47080   2
  -6   3   5 61.0283 4.49951   2
  -6  -3  -5 63.3679 4.26817   2
  -6  -3  -5 55.7378 5.45865   1
  -6  -3   5 69.1699 5.43247   1
  -6   3  -5 65.7206 3.56566   2
  -6  -3   5 69.8134 5.06542   2
  -6   3  -5 58.2341 5.54066   1
  -7   3   5 55.7942 5.49466   2
  -7  -3  -5 60.4267 4.51989   2
  -7  -3  -5 62.6578 6.65737   1
  -7  -3   5 63.1203 6.32392   1
  -7   3  -5 50.2114 5.69198   1
  -7  -3   5 57.6422 6.00196   2
  -7   3  -5 56.7938 3.73013   2
  -8  -3  -5 97.0547 7.65891   1
  -8   3   5 100.467 6.63419   2
  -8  -3  -5 102.615 6.22443   2
  -8   3  -5 103.867 5.47805   2
  -8   3  -5 114.718 7.83630   1
  -8  -3   5 104.378 7.52283   1
  -8  -3   5 91.9279 6.75104   2
  -9   3   5 2.64281 2.08615   2
  -9  -3  -5 2.89847 1.93073   2
  -9  -3  -5 1.85884 2.42973   1
  -9   3  -5 2.84051 1.76233   2
  -9  -3   5 5.57499 3.15064   1
  -9  -3   5 4.79129 2.70661   2
  -9   3  -5 4.66213 2.65483   1
 -10  -3  -5 -0.7292 1.75735   2
 -10   3   5 2.12102 1.95566   2
 -10  -3  -5 3.94169 3.10473   1
 -10  -3   5 1.89154 1.99134   2
 -10  -3   5 -1.4978 2.33127   1
 -10   3  -5 2.19430 2.54928   1
 -11   3   5 7.96403 3.47628   2
 -11  -3  -5 5.01313 3.32068   1
 -11  -3   5 3.63210 3.41023   1
 -11   3  -5 6.24148 3.11608   1
 -11  -3   5 8.62233 3.24712   2
 -12  -3  -5 -0.6836 3.09630   1
 -12   3  -5 6.86603 3.57634   1
 -12  -3   5 -0.9873 2.52556   2
 -12  -3   5 7.01386 3.96938   1
   0  -4  -5 561.873 12.0997   2
   0  -4   5 560.402 11.4212   2
   1  -4   5 4.87765 0.65257   1
   1  -4   5 4.49135 1.02080   2
   1   4  -5 5.97073 0.96638   1
  -1  -4  -5 2.07019 1.03545   2
  -1  -4  -5 5.88241 1.32367   1
  -1  -4   5 5.06017 1.34078   2
  -1   4  -5 4.62108 0.68631   1
  -1  -4   5 5.21568 0.88577   1
   1  -4  -5 2.71853 1.03074   2
   2   4  -5 235.214 6.14517   1
   2  -4   5 230.095 5.26377   2
  -2  -4  -5 224.426 6.78191   1
  -2  -4  -5 231.446 6.94124   2
   2  -4   5 223.329 5.54766   1
  -2   4  -5 232.255 5.64882   1
  -2  -4   5 224.358 6.05641   1
   2   4   5 220.181 6.80319   1
  -2  -4   5 220.397 7.12582   2
   2  -4  -5 224.872 6.95640   2
   3  -4   5 19.4402 2.13840   1
   3   4  -5 26.1803 2.75232   1
  -3  -4  -5 24.1842 2.64048   2
  -3  -4  -5 25.2364 2.84057   1
   3  -4   5 27.6739 1.65164   2
  -3  -4   5 23.0907 2.78086   2
  -3  -4   5 25.2787 2.59305   1
   3  -4  -5 28.8979 2.95755   2
  -3   4  -5 24.8242 2.45620   1
   4  -4   5 186.559 5.09692   2
  -4  -4  -5 193.240 6.99995   2
  -4   4   5 201.072 7.20532   2
  -4  -4  -5 193.235 7.45456   1
  -4  -4   5 190.182 7.08756   1
  -4   4  -5 191.941 6.80759   1
  -4  -4   5 191.372 7.51626   2
  -5  -4  -5 180.262 7.09891   2
  -5  -4  -5 164.453 7.61856   1
   5  -4   5 180.792 5.47224   2
  -5   4   5 159.033 6.96454   2
  -5  -4   5 172.447 7.55265   2
  -5   4  -5 176.137 7.24539   1
  -5  -4   5 181.113 7.60600   1
  -6   4   5 51.9393 4.19332   2
  -6  -4  -5 47.6680 4.61992   2
  -6  -4  -5 42.9790 5.09684   1
  -6  -4   5 55.3811 5.81405   1
  -6   4  -5 49.2024 3.10934   2
  -6   4  -5 47.8311 4.87365   1
  -6  -4   5 48.6643 5.24905   2
  -7   4   5 1.21587 1.48881   2
  -7  -4  -5 -0.1883 1.33874   2
  -7  -4  -5 1.38526 2.12097   1
  -7  -4   5 1.50966 1.69209   2
  -7   4  -5 2.84276 1.24826   2
  -7  -4   5 -1.8673 1.58017   1
  -7   4  -5 0.85527 1.86916   1
  -8  -4  -5 30.4867 4.40161   2
  -8  -4  -5 39.5089 5.65722   1
  -8   4   5 35.1533 4.66023   2
  -8   4  -5 31.2516 5.15127   1
  -8  -4   5 44.8843 6.11618   1
  -8  -4   5 34.7537 5.06041   2
  -8   4  -5 29.0884 3.44079   2
  -9  -4  -5 36.1334 4.92114   2
  -9  -4  -5 47.3222 6.67971   1
  -9   4   5 40.2849 5.35114   2
  -9   4  -5 45.2546 6.43910   1
  -9  -4   5 37.8030 6.11273   1
  -9  -4   5 30.3128 5.04307   2
 -10  -4  -5 72.8348 8.95556   1
 -10  -4  -5 78.5821 6.29290   2
 -10   4   5 61.4530 6.99119   2
 -10  -4   5 65.1685 8.13437   1
 -10   4  -5 84.3756 9.02899   1
 -10  -4   5 71.9626 8.10833   2
 -11  -4  -5 44.7676 7.46200   1
 -11  -4  -5 47.4639 6.12648   2
 -11   4   5 45.6415 6.40166   2
 -11   4  -5 63.5038 8.39428   1
 -11  -4   5 37.3448 6.36547   2
 -11  -4   5 41.6273 7.31032   1
 -12  -4  -5 29.0425 6.81344   1
 -12   4  -5 20.4146 5.38044   1
 -12  -4   5 24.1648 5.18561   2
 -12  -4   5 19.9019 6.26051   1
   0  -5   5 -0.2458 0.74181   2
   0  -5  -5 0.88877 0.84933   2
   1  -5   5 54.4389 2.73223   2
   1  -5   5 51.8866 1.61481   1
  -1  -5  -5 53.6886 3.36438   2
   1   5  -5 54.4326 2.11743   1
  -1  -5  -5 52.1766 2.98551   1
   1  -5  -5 51.2790 3.21503   2
  -1  -5   5 51.2878 3.17515   2
  -1  -5   5 51.4347 2.08415   1
  -2  -5  -5 173.629 5.99010   1
  -2  -5  -5 170.002 6.18143   2
   2  -5   5 169.889 4.86277   2
   2  -5   5 172.377 4.61564   1
   2   5  -5 166.973 5.10632   1
  -2  -5   5 172.452 5.14911   1
   2  -5  -5 167.649 6.13372   2
  -2   5  -5 167.142 4.55886   1
  -2  -5   5 172.137 6.38442   2
   3  -5   5 38.9573 2.57294   1
  -3  -5  -5 33.8330 3.51373   1
   3  -5   5 35.2427 2.09750   2
  -3  -5  -5 41.5780 3.91403   2
  -3  -5   5 32.3290 3.52880   2
   3  -5  -5 34.5804 3.41414   2
  -3  -5   5 35.3253 2.72688   1
  -3   5  -5 36.5496 2.52220   1
  -4  -5  -5 7.74529 1.97428   2
  -4  -5  -5 8.17109 2.03010   1
   4  -5   5 6.26918 1.20073   2
   4  -5  -5 4.59219 1.52188   2
  -4   5  -5 8.79302 1.95893   1
  -4  -5   5 2.06803 1.34338   1
  -4  -5   5 6.38682 1.93472   2
  -5  -5  -5 141.346 7.17322   1
  -5  -5  -5 137.472 6.49858   2
   5  -5   5 135.433 4.73756   2
  -5  -5   5 134.140 6.57550   1
   5  -5  -5 138.864 6.35360   2
  -5  -5   5 133.888 6.85033   2
  -5   5  -5 148.965 6.58143   1
  -6  -5  -5 45.7697 5.25445   1
  -6  -5  -5 50.2830 4.93996   2
   6  -5   5 44.8388 2.92405   2
  -6   5   5 46.1577 4.83607   2
  -6  -5   5 54.7132 5.55358   1
  -6  -5   5 46.1749 4.91801   2
  -6   5  -5 48.9327 5.08331   1
  -7  -5  -5 33.5462 4.93544   1
   7  -5   5 34.0486 3.33558   2
  -7   5   5 27.8842 3.92876   2
  -7  -5  -5 34.6616 4.40506   2
  -7   5  -5 29.7185 4.54475   1
  -7  -5   5 31.5739 4.99494   1
  -7  -5   5 36.0959 4.86507   2
  -8  -5  -5 114.306 8.15061   1
  -8   5   5 102.110 6.83690   2
  -8  -5  -5 91.6299 6.38636   2
   8  -5   5 93.8111 5.07088   2
  -8  -5   5 103.599 7.76967   1
  -8  -5   5 90.3039 6.98077   2
  -8   5  -5 106.476 7.43125   1
  -9   5   5 10.8703 3.19746   2
  -9  -5  -5 14.6352 4.18712   1
  -9  -5  -5 11.0652 3.13269   2
  -9   5  -5 9.93971 3.43396   1
  -9  -5   5 13.4337 4.11368   1
  -9  -5   5 12.7969 3.66435   2
 -10  -5  -5 20.4908 4.35727   2
 -10   5   5 8.40591 3.15533   2
 -10  -5  -5 15.2924 4.92606   1
 -10   5  -5 14.3335 3.91025   1
 -10  -5   5 17.2962 4.32623   2
 -10  -5   5 13.0061 4.30144   1
 -11  -5  -5 25.1889 4.84273   2
 -11  -5  -5 19.1500 5.68589   1
 -11   5   5 27.6360 4.88677   2
 -11   5  -5 22.3606 5.35508   1
 -11  -5   5 16.0875 4.16698   2
 -11  -5   5 34.4456 6.70874   1
 -12  -5  -5 43.1078 8.16824   1
 -12  -5   5 14.3215 4.68953   2
 -12  -5   5 31.6237 7.04802   1
   0  -6   5 1542.99 27.4691   2
   0  -6  -5 1520.00 28.2816   2
   1  -6   5 27.0174 1.18916   1
   1   6  -5 26.1489 1.51966   1
  -1  -6  -5 26.4528 2.57753   1
   1  -6   5 26.9175 2.51531   2
  -1  -6  -5 22.4891 2.75529   2
  -1  -6   5 25.6496 1.53496   1
  -1  -6   5 23.6105 2.71249   2
   1  -6  -5 23.0386 2.67627   2
  -2  -6  -5 422.320 10.6838   1
   2   6  -5 421.890 9.35488   1
   2  -6   5 425.760 9.64510   2
  -2  -6  -5 434.947 11.4563   2
   2  -6   5 417.518 8.54855   1
  -2  -6   5 412.900 11.3965   2
  -2  -6   5 418.221 9.31885   1
   2  -6  -5 412.088 11.0579   2
   3  -6   5 86.2421 3.80857   1
  -3  -6  -5 84.0166 4.80344   2
   3  -6   5 86.7682 3.61936   2
  -3  -6  -5 82.1589 4.61074   1
  -3  -6   5 85.6568 4.17291   1
   3  -6  -5 78.6317 4.46545   2
  -3  -6   5 81.9115 4.88068   2
  -4  -6  -5 83.4671 5.05570   1
  -4  -6  -5 82.4463 4.94172   2
   4  -6   5 82.9729 3.64852   2
  -4   6  -5 87.2040 4.41000   1
  -4  -6   5 80.9837 4.64750   1
   4  -6  -5 87.1495 4.91286   2
  -4  -6   5 86.2789 5.33143   2
   5  -6   5 167.528 5.61717   2
  -5  -6  -5 176.683 8.07824   1
  -5  -6  -5 160.205 7.42381   2
  -5   6  -5 177.004 7.24446   1
   5  -6  -5 174.350 7.33195   2
  -5  -6   5 168.982 7.97871   2
  -5  -6   5 177.627 7.63562   1
   6  -6   5 133.521 5.25432   2
  -6  -6  -5 137.382 7.75650   1
  -6  -6  -5 130.710 7.04735   2
   6  -6  -5 140.123 6.98400   2
  -6   6  -5 140.234 7.11446   1
  -6  -6   5 143.848 7.51166   1
  -6  -6   5 135.597 7.55366   2
  -7  -6  -5 9.67039 3.34615   1
  -7  -6  -5 7.45127 2.46598   2
   7  -6   5 7.41657 1.71163   2
  -7   6  -5 3.84996 2.41025   1
   7  -6  -5 8.47713 2.39859   2
  -7  -6   5 2.61111 2.41061   1
  -7  -6   5 6.09581 2.57811   2
  -8  -6  -5 42.3173 6.18597   1
  -8  -6  -5 43.8614 5.48236   2
   8  -6   5 47.4168 3.69559   2
  -8  -6   5 48.7523 6.26013   2
   8  -6  -5 45.2660 5.32632   2
  -8  -6   5 52.5191 6.82962   1
  -8   6  -5 42.4571 5.72824   1
  -9  -6  -5 24.1707 5.24304   1
  -9  -6  -5 19.9511 4.11805   2
  -9  -6   5 27.6172 5.41528   1
   9  -6  -5 28.6127 4.55265   2
  -9  -6   5 20.5877 4.38418   2
  -9   6  -5 25.8608 4.96135   1
 -10  -6  -5 14.5112 3.69009   2
 -10  -6  -5 7.27603 3.39776   1
 -10  -6   5 8.77009 3.25563   2
 -10  -6   5 13.4111 4.40553   1
  10  -6  -5 12.7497 3.58933   2
 -11  -6  -5 28.0153 5.08617   2
 -11  -6  -5 24.2370 5.88626   1
 -11  -6   5 25.2901 5.21838   2
  11  -6  -5 30.6962 5.41909   2
 -11  -6   5 31.7137 6.44002   1
 -12  -6  -5 38.4982 8.17302   1
 -12  -6   5 45.4490 8.49919   1
 -12  -6   5 31.9515 6.26843   2
   0  -7  -5 0.57858 0.96404   2
   0  -7   5 0.77708 0.40247   1
   0  -7   5 0.79844 1.07326   2
  -1  -7  -5 594.806 14.7829   2
   1   7  -5 606.648 11.0746   1
  -1  -7  -5 608.125 13.5450   1
   1  -7   5 623.967 13.6537   2
   1  -7   5 605.230 10.2673   1
  -1  -7   5 601.363 11.0799   1
  -1  -7   5 634.552 14.7793   2
   1  -7  -5 607.505 14.7326   2
   2  -7   5 245.316 7.11734   2
   2  -7   5 239.656 5.80994   1
  -2  -7  -5 229.933 7.58767   1
  -2  -7  -5 237.783 8.39594   2
   2   7  -5 232.544 6.39189   1
  -2  -7   5 229.258 8.29209   2
   2  -7  -5 242.737 8.27419   2
  -2  -7   5 230.971 6.37761   1
   3  -7   5 493.282 11.1866   2
  -3  -7  -5 480.204 12.6651   1
   3  -7   5 483.069 10.7603   1
  -3  -7  -5 493.724 13.5635   2
   3  -7  -5 499.719 13.1059   2
  -3  -7   5 490.982 11.6445   1
  -3  -7   5 443.020 13.2157   2
  -4  -7  -5 20.2401 3.15908   1
  -4  -7  -5 15.5437 2.86912   2
   4  -7   5 14.7700 2.08887   2
  -4  -7   5 10.4338 2.24101   1
  -4  -7   5 13.4821 2.72027   2
   4  -7  -5 14.4940 2.61344   2
  -5  -7  -5 312.520 11.1470   2
  -5  -7  -5 306.433 11.0948   1
   5  -7   5 311.272 8.58186   2
  -5  -7   5 310.048 11.4582   2
   5  -7  -5 295.417 10.2768   2
  -5  -7   5 332.466 10.8562   1
  -6  -7  -5 2.71203 2.25537   1
   6  -7   5 1.44887 1.05334   2
  -6  -7  -5 1.67425 1.63801   2
  -6  -7   5 -2.5391 1.35165   2
   6  -7  -5 4.07584 1.76894   2
  -6  -7   5 1.53284 1.81695   1
   7  -7   5 106.968 5.17122   2
  -7  -7  -5 118.104 7.71225   1
  -7  -7  -5 103.080 6.90994   2
  -7  -7   5 103.099 7.23986   1
  -7  -7   5 96.2179 7.16461   2
   7  -7  -5 99.0410 6.40060   2
  -8  -7  -5 18.2835 3.89272   2
  -8  -7  -5 15.1430 4.07130   1
   8  -7   5 20.5567 3.00540   2
  -8  -7   5 16.9065 4.15390   2
  -8  -7   5 21.3345 4.38933   1
   8  -7  -5 16.1137 3.39226   2
  -9  -7  -5 83.1144 8.85384   1
  -9  -7  -5 74.0984 7.59843   2
  -9  -7   5 71.2051 8.19147   1
  -9  -7   5 78.7988 8.39003   2
   9  -7  -5 83.3228 6.49708   2
 -10  -7  -5 2.62389 2.18700   2
 -10  -7  -5 -3.1495 2.54949   1
  10  -7  -5 -0.6341 1.98272   2
 -10  -7   5 2.65747 2.36759   2
 -10  -7   5 2.77104 3.12390   1
 -11  -7  -5 33.0047 5.85603   2
 -11  -7  -5 9.95630 4.78996   1
 -11  -7   5 11.5547 3.89580   2
 -11  -7   5 21.2781 6.21523   1
 -12  -7   5 0.14636 3.36367   1
 -12  -7   5 15.6477 4.31906   2
   0  -8  -5 1714.49 32.5543   2
   0  -8   5 1702.94 31.6408   2
   0  -8   5 1707.34 26.2819   1
   1   8  -5 11.3922 1.32186   1
  -1  -8  -5 8.53111 1.79792   1
   1  -8   5 16.8472 2.49555   2
   1  -8   5 13.5583 1.17341   1
  -1  -8  -5 11.7646 2.41746   2
  -1  -8   5 12.2514 1.41691   1
  -1  -8   5 14.4753 2.62661   2
   1  -8  -5 11.2415 2.26146   2
  -2  -8  -5 532.745 14.5776   2
   2   8  -5 575.073 11.7287   1
  -2  -8  -5 554.376 13.4060   1
   2  -8   5 529.042 12.7529   2
   2  -8   5 565.983 10.7722   1
  -2  -8   5 535.234 14.5532   2
  -2  -8   5 540.736 11.5637   1
   2  -8  -5 554.509 14.3821   2
  -3  -8  -5 1.23872 1.25381   1
   3  -8   5 3.20325 1.22434   2
   3  -8   5 3.25171 1.24734   1
  -3  -8  -5 2.28295 1.57249   2
   3  -8  -5 0.72582 1.22326   2
  -3  -8   5 1.29720 1.10140   1
  -3  -8   5 2.75868 1.80873   2
  -4  -8  -5 301.800 11.0206   2
   4  -8   5 321.304 8.96314   2
  -4  -8  -5 302.763 10.4495   1
   4  -8  -5 314.249 10.4936   2
  -4  -8   5 312.985 11.2957   2
  -4  -8   5 316.606 9.78201   1
  -5  -8  -5 12.6010 2.89374   2
  -5  -8  -5 15.3156 3.25522   1
   5  -8   5 12.8973 2.18694   2
  -5  -8   5 12.6334 2.77294   1
   5  -8  -5 8.23440 2.35360   2
  -5  -8   5 7.87993 2.44922   2
  -6  -8  -5 420.152 14.1385   2
  -6  -8  -5 417.622 14.1693   1
   6  -8   5 399.082 10.8255   2
   6  -8  -5 394.056 12.8560   2
  -6  -8   5 390.926 14.1575   2
  -6  -8   5 391.906 13.1507   1
   7  -8   5 37.7054 3.76631   2
  -7  -8  -5 30.6188 4.76617   2
  -7  -8  -5 33.0062 5.05354   1
  -7  -8   5 37.4813 5.42306   2
   7  -8  -5 31.1203 4.43769   2
  -7  -8   5 31.3120 4.80230   1
  -8  -8  -5 73.4136 8.01519   1
  -8  -8  -5 56.5257 6.61509   2
  -8  -8   5 74.0028 7.68340   1
  -8  -8   5 49.5348 6.49192   2
   8  -8  -5 65.8296 6.48590   2
  -9  -8  -5 10.1791 3.93416   1
  -9  -8  -5 10.8252 3.26578   2
   9  -8  -5 10.0325 3.13976   2
  -9  -8   5 9.90046 3.78609   1
  -9  -8   5 9.98918 3.40027   2
 -10  -8  -5 5.64564 3.06333   2
 -10  -8  -5 2.90687 4.07116   1
 -10  -8   5 8.26463 3.33915   1
 -10  -8   5 2.56224 2.87090   2
  10  -8  -5 6.59228 3.01793   2
 -11  -8  -5 -0.0380 2.55923   2
 -11  -8  -5 7.66225 4.27565   1
 -11  -8   5 5.98303 3.99691   1
 -11  -8   5 3.13226 2.66324   2
   0  -9  -5 0.14844 1.37243   2
   0  -9   5 1.38909 0.56814   1
   0  -9   5 2.08006 1.36730   2
   1  -9   5 688.157 16.1429   2
  -1  -9  -5 681.340 15.4055   1
  -1  -9  -5 708.992 17.6393   2
   1  -9  -5 712.703 17.4321   2
  -1  -9   5 665.911 16.7893   2
  -1  -9   5 678.309 12.7538   1
  -2  -9  -5 2.09752 1.48589   2
   2  -9   5 3.00968 1.30049   2
   2  -9   5 1.86853 0.87241   1
   2   9  -5 1.52354 0.97478   1
  -2  -9  -5 1.43952 1.26031   1
   2  -9  -5 2.24844 1.53802   2
  -2  -9   5 1.41094 0.96012   1
  -2  -9   5 1.07413 1.31851   2
   3  -9   5 291.453 7.84003   1
   3  -9   5 288.545 8.89985   2
  -3  -9  -5 296.128 9.71267   1
  -3  -9  -5 274.539 10.4837   2
  -3  -9   5 296.367 10.8665   2
   3  -9  -5 296.427 10.4010   2
  -3  -9   5 282.733 8.42823   1
   4  -9   5 20.3916 2.67341   2
  -4  -9  -5 17.9511 3.44886   2
  -4  -9  -5 15.0416 2.92359   1
  -4  -9   5 12.2850 2.99267   2
  -4  -9   5 13.0973 2.46426   1
   4  -9  -5 19.1808 3.26414   2
  -5  -9  -5 58.6912 6.06496   2
  -5  -9  -5 73.8298 5.57517   1
   5  -9   5 67.6652 4.20935   2
   5  -9  -5 58.0717 5.63395   2
  -5  -9   5 64.0032 6.51641   2
  -5  -9   5 68.9589 5.04775   1
  -6  -9  -5 3.88432 2.42354   1
   6  -9   5 4.34495 1.84900   2
  -6  -9  -5 7.95516 2.64052   2
  -6  -9   5 2.31166 2.29651   1
   6  -9  -5 2.70308 1.75437   2
  -6  -9   5 4.08414 2.30190   2
  -7  -9  -5 61.0520 6.85544   2
  -7  -9  -5 77.4337 7.85561   1
   7  -9   5 69.1538 4.65948   2
  -7  -9   5 64.3719 7.26761   2
   7  -9  -5 65.8180 6.40299   2
  -7  -9   5 56.5923 6.37609   1
  -8  -9  -5 1.65142 2.53185   1
  -8  -9  -5 0.23640 1.69840   2
  -8  -9   5 -0.3386 2.18238   1
   8  -9  -5 0.08619 1.80209   2
  -8  -9   5 1.36575 1.91790   2
  -9  -9  -5 49.7256 6.51166   2
  -9  -9  -5 77.9979 9.01816   1
  -9  -9   5 68.8653 8.08326   2
   9  -9  -5 79.2062 7.45479   2
  -9  -9   5 60.3994 7.22350   1
 -10  -9  -5 10.6295 4.46273   1
 -10  -9  -5 10.8083 3.53434   2
 -10  -9   5 9.59158 4.32278   1
  10  -9  -5 8.98547 3.49684   2
 -10  -9   5 10.5252 3.73755   2
 -11  -9  -5 1.23570 3.45998   1
 -11  -9  -5 2.94911 3.18609   2
 -11  -9   5 2.46694 4.01173   1
 -11  -9   5 -0.1035 2.44295   2
   0 -10   5 487.326 13.7212   2
   0 -10  -5 499.853 14.4977   2
   0 -10   5 488.793 9.25032   1
  -1 -10  -5 61.9066 4.02023   1
   1 -10   5 62.0860 2.37650   1
   1 -10   5 59.2234 4.41642   2
  -1 -10  -5 60.1635 4.75984   2
   1 -10  -5 61.7408 4.78868   2
  -1 -10   5 60.1417 2.80094   1
  -1 -10   5 71.6213 5.07448   2
   2 -10   5 374.494 8.24297   1
  -2 -10  -5 351.726 10.6454   1
   2  10  -5 376.115 9.13870   1
   2 -10   5 371.524 10.9789   2
  -2 -10  -5 362.109 12.4441   2
   2 -10  -5 377.124 12.2458   2
  -2 -10   5 369.440 9.08288   1
  -2 -10   5 350.277 12.1043   2
   3 -10   5 7.53237 2.02950   2
  -3 -10  -5 11.6948 2.40732   1
   3 -10   5 10.9027 1.87428   1
  -3 -10  -5 6.29493 2.15824   2
   3 -10  -5 10.9671 2.49615   2
  -3 -10   5 9.15394 1.92668   1
  -3 -10   5 4.34255 2.16718   2
   4 -10   5 212.253 7.80510   2
  -4 -10  -5 222.557 9.04155   1
  -4 -10  -5 207.794 9.67973   2
  -4 -10   5 211.927 9.84766   2
   4 -10  -5 225.136 9.31161   2
  -4 -10   5 210.041 7.91732   1
  -5 -10  -5 0.89048 1.72460   2
   5 -10   5 1.52691 1.44865   2
  -5 -10  -5 2.29374 1.81772   1
   5 -10  -5 1.31163 1.66838   2
  -5 -10   5 2.00418 2.12320   2
  -5 -10   5 0.84935 1.83829   1
   6 -10   5 362.488 11.0704   2
  -6 -10  -5 358.064 13.9750   2
  -6 -10  -5 395.163 14.0992   1
   6 -10  -5 370.278 12.9998   2
  -6 -10   5 377.672 13.1130   1
  -6 -10   5 373.632 14.6952   2
   7 -10   5 1.29663 1.60525   2
  -7 -10  -5 -1.9211 1.42460   2
  -7 -10  -5 -1.0854 2.03896   1
  -7 -10   5 0.60727 2.21498   2
   7 -10  -5 -0.9624 1.74554   2
  -7 -10   5 2.26791 2.53766   1
  -8 -10  -5 32.3037 5.27202   2
  -8 -10  -5 41.7604 6.52274   1
  -8 -10   5 27.1798 4.99529   1
  -8 -10   5 25.4159 5.08673   2
   8 -10  -5 32.1509 4.79354   2
  -9 -10  -5 79.6414 9.06155   1
  -9 -10  -5 60.3578 7.62665   2
  -9 -10   5 66.4835 7.78870   1
   9 -10  -5 57.2861 6.50574   2
  -9 -10   5 48.9888 6.93833   2
 -10 -10  -5 11.9365 4.78047   1
 -10 -10  -5 14.5867 4.24948   2
 -10 -10   5 16.0925 4.76750   1
 -10 -10   5 19.0488 4.95794   2
 -11 -10  -5 17.6091 4.74835   2
 -11 -10  -5 17.9847 6.11548   1
 -11 -10   5 11.2882 4.87892   1
 -11 -10   5 21.2062 5.28424   2
   0 -11   5 -1.2822 1.04332   2
   0 -11  -5 -0.0639 0.92610   1
   0 -11   5 0.36292 0.50806   1
   0 -11  -5 -1.6975 1.21363   2
  -1 -11  -5 47.0529 5.42303   2
  -1 -11  -5 42.0851 3.34325   1
   1 -11   5 46.0776 4.82667   2
   1 -11   5 46.3139 2.10487   1
   1 -11  -5 36.7691 4.41591   2
  -1 -11   5 40.8976 2.43360   1
  -1 -11   5 45.8874 5.15719   2
   2 -11   5 39.2490 4.24316   2
   2  11  -5 34.1430 2.61018   1
  -2 -11  -5 38.9404 4.10388   1
   2 -11   5 32.6100 2.26389   1
  -2 -11  -5 32.5915 4.45595   2
   2 -11  -5 31.1604 4.40560   2
  -2 -11   5 36.1218 4.87797   2
  -2 -11   5 33.3257 2.99184   1
   3 -11   5 43.2263 4.44805   2
   3 -11   5 41.5145 3.07380   1
  -3 -11  -5 44.4888 4.44731   1
  -3 -11  -5 33.8190 4.62367   2
  -3 -11   5 32.9348 3.40237   1
  -3 -11   5 41.0426 5.33285   2
   3 -11  -5 33.1486 4.34725   2
   4 -11   5 175.185 7.52360   2
  -4 -11  -5 174.726 9.30867   2
  -4 -11  -5 178.899 8.28331   1
  -4 -11   5 185.006 9.47498   2
   4 -11  -5 179.484 8.66817   2
  -4 -11   5 176.364 7.33776   1
  -5 -11  -5 5.75399 2.32614   1
  -5 -11  -5 4.26693 2.28630   2
   5 -11   5 6.10606 2.14732   2
  -5 -11   5 5.92322 2.61432   2
  -5 -11   5 7.21921 2.41107   1
   5 -11  -5 7.58040 2.87135   2
   6 -11   5 90.4476 5.53810   2
  -6 -11  -5 77.3479 7.72123   2
  -6 -11  -5 89.1907 6.86080   1
  -6 -11   5 89.9018 8.76395   2
   6 -11  -5 90.2822 6.49228   2
  -6 -11   5 76.8184 6.04993   1
  -7 -11  -5 28.4336 4.99348   2
  -7 -11  -5 29.8449 5.30388   1
   7 -11  -5 19.1832 3.90771   2
  -7 -11   5 27.8053 5.13685   2
  -7 -11   5 28.4980 4.61128   1
  -8 -11  -5 14.9209 4.23108   2
  -8 -11  -5 12.7643 3.90498   1
  -8 -11   5 11.7118 3.83424   1
   8 -11  -5 15.5408 3.62005   2
  -8 -11   5 27.9317 5.77584   2
  -9 -11  -5 55.0042 7.71430   1
  -9 -11  -5 54.2353 7.64770   2
  -9 -11   5 55.4366 7.78797   2
  -9 -11   5 51.4493 7.22021   1
   9 -11  -5 44.3327 6.06727   2
 -10 -11  -5 41.8207 7.34155   1
 -10 -11  -5 42.0646 6.88047   2
 -10 -11   5 35.8930 6.82448   2
 -10 -11   5 33.2611 6.52152   1
 -11 -11  -5 8.31725 3.88767   2
 -11 -11  -5 4.23414 4.53938   1
 -11 -11   5 7.31714 4.03807   2
 -11 -11   5 9.66565 5.03302   1
   0 -12  -5 2.55326 2.04068   2
   0 -12   5 0.75723 0.67013   1
   0 -12   5 1.64807 1.68831   2
   0 -12  -5 1.51334 1.21328   1
   1 -12   5 16.2188 3.21932   2
  -1 -12  -5 16.4623 3.46329   2
  -1 -12  -5 21.0600 2.92758   1
   1 -12   5 21.3737 1.86868   1
  -1 -12   5 18.4670 3.53245   2
  -1 -12   5 19.4691 2.12396   1
   1 -12  -5 21.1215 3.73909   2
   2 -12   5 6.24805 2.22632   2
  -2 -12  -5 5.13737 1.78855   1
  -2 -12  -5 3.07829 2.23533   2
   2 -12   5 4.56301 1.25669   1
  -2 -12   5 2.37525 1.22664   1
   2 -12  -5 3.71839 2.13466   2
  -2 -12   5 2.22073 1.84676   2
   3 -12   5 70.0036 4.24889   1
   3 -12   5 75.7876 5.27376   2
  -3 -12  -5 62.0441 6.56469   2
  -3 -12  -5 77.0472 5.13884   1
  -3 -12   5 65.5574 4.20714   1
   3 -12  -5 81.9537 6.09235   2
  -3 -12   5 63.9628 6.68632   2
   4 -12   5 208.760 8.65455   2
  -4 -12  -5 194.801 8.92098   1
  -4 -12  -5 194.362 10.0617   2
  -4 -12   5 199.916 10.2241   2
  -4 -12   5 187.614 7.77828   1
   4 -12  -5 228.219 10.0900   2
  -5 -12  -5 19.6857 4.38803   2
   5 -12   5 21.0730 3.46038   2
  -5 -12  -5 19.4587 3.94615   1
   5 -12  -5 24.4332 4.19817   2
  -5 -12   5 18.1955 3.45099   1
  -5 -12   5 25.2226 4.94362   2
   6 -12   5 70.2036 5.17454   2
  -6 -12  -5 72.9737 8.01356   2
  -6 -12  -5 71.7474 7.27170   1
  -6 -12   5 78.4301 8.46744   2
   6 -12  -5 83.8341 6.55407   2
  -6 -12   5 76.0371 6.92423   1
  -7 -12  -5 82.0775 8.10623   1
  -7 -12  -5 70.5860 8.05221   2
  -7 -12   5 63.7001 7.78366   2
   7 -12  -5 95.9772 7.09502   2
  -7 -12   5 89.1893 8.13047   1
  -8 -12  -5 54.2003 7.34082   1
  -8 -12  -5 52.7777 7.20975   2
   8 -12  -5 46.3015 6.20950   2
  -8 -12   5 52.0703 7.46646   2
  -8 -12   5 54.9434 6.98458   1
  -9 -12  -5 125.769 11.5450   1
  -9 -12  -5 113.476 11.1597   2
   9 -12  -5 104.449 8.17870   2
  -9 -12   5 124.649 9.33631   1
  -9 -12   5 116.174 11.5048   2
 -10 -12  -5 38.5314 7.18461   1
 -10 -12  -5 37.4805 6.74866   2
 -10 -12   5 35.7028 6.34392   2
 -10 -12   5 46.4672 7.79360   1
   0 -13   5 -0.2265 0.72122   1
   0 -13  -5 -2.3154 1.61598   2
   0 -13   5 -3.6705 1.21827   2
   0 -13  -5 -1.2773 0.93924   1
   1 -13   5 67.3776 2.85907   1
   1 -13   5 61.9066 6.02049   2
  -1 -13  -5 65.9408 4.50448   1
  -1 -13  -5 60.7453 6.68072   2
  -1 -13   5 55.3106 5.97546   2
  -1 -13   5 54.7018 3.07881   1
   1 -13  -5 59.9768 6.63394   2
  -2 -13  -5 54.0726 6.57595   2
   2 -13   5 47.2889 5.38213   2
  -2 -13  -5 56.8340 5.26210   1
  -2 -13   5 56.9017 6.47036   2
   2 -13  -5 53.0484 6.20030   2
  -2 -13   5 58.9296 3.59940   1
   3 -13   5 64.5319 5.98234   2
  -3 -13  -5 59.3434 5.56769   1
  -3 -13  -5 56.8752 6.80573   2
  -3 -13   5 55.6911 3.95577   1
  -3 -13   5 49.6668 6.00674   2
   3 -13  -5 59.6988 6.53057   2
   4 -13   5 165.122 8.09478   2
  -4 -13  -5 180.902 8.67532   1
  -4 -13  -5 171.514 9.98340   2
  -4 -13   5 180.916 10.2592   2
   4 -13  -5 186.979 9.70804   2
  -4 -13   5 186.876 7.84925   1
  -5 -13  -5 142.553 9.24921   2
  -5 -13  -5 157.349 8.56853   1
   5 -13   5 157.256 7.80087   2
  -5 -13   5 169.439 10.0342   2
   5 -13  -5 143.265 8.76720   2
  -5 -13   5 158.576 7.87212   1
   6 -13   5 114.072 6.70998   2
  -6 -13  -5 112.419 8.61164   2
  -6 -13  -5 131.808 8.48578   1
  -6 -13   5 106.725 8.43546   2
  -6 -13   5 140.053 8.03849   1
   6 -13  -5 110.217 7.78516   2
  -7 -13  -5 39.2358 5.77979   1
  -7 -13  -5 40.1532 6.33256   2
   7 -13  -5 43.4563 5.94672   2
  -7 -13   5 48.5411 6.13313   1
  -7 -13   5 45.5695 6.99247   2
  -8 -13  -5 5.70415 3.32553   2
  -8 -13  -5 4.93542 3.03330   1
  -8 -13   5 -2.9250 2.15029   1
  -8 -13   5 3.20947 3.08070   2
   8 -13  -5 7.10040 3.16189   2
  -9 -13  -5 39.1894 6.99844   1
  -9 -13  -5 39.2389 6.86851   2
   9 -13  -5 43.1462 6.50100   2
  -9 -13   5 45.0012 6.98109   1
  -9 -13   5 48.3510 7.59606   2
 -10 -13  -5 32.2833 6.72846   1
 -10 -13  -5 33.7736 6.57705   2
 -10 -13   5 24.9042 5.57935   2
 -10 -13   5 28.6724 6.35394   1
   0 -14  -5 19.7226 3.11789   1
   0 -14  -5 24.1805 4.76957   2
   0 -14   5 18.5804 1.99987   1
   0 -14   5 22.9354 4.33366   2
   1 -14   5 148.888 8.29121   2
  -1 -14  -5 138.410 8.77795   2
  -1 -14  -5 141.537 6.83655   1
   1 -14  -5 151.214 8.99798   2
  -1 -14   5 141.503 8.64454   2
  -1 -14   5 130.563 4.94144   1
  -2 -14  -5 85.0346 8.35649   2
   2 -14   5 78.1190 6.22763   2
  -2 -14  -5 83.9005 5.43549   1
  -2 -14   5 72.1868 7.32548   2
  -2 -14   5 82.4912 4.37237   1
   2 -14  -5 96.6637 7.24872   2
  -3 -14  -5 2.34225 1.97188   1
  -3 -14  -5 4.47216 2.79353   2
   3 -14   5 -0.4736 1.92691   2
  -3 -14   5 5.33984 2.85214   2
   3 -14  -5 5.94283 2.62784   2
  -3 -14   5 4.19226 1.83527   1
  -4 -14  -5 100.947 8.23073   2
  -4 -14  -5 126.335 7.43349   1
   4 -14   5 141.056 7.72778   2
  -4 -14   5 131.904 8.86678   2
   4 -14  -5 122.100 8.16296   2
  -4 -14   5 129.063 6.64103   1
  -5 -14  -5 19.5882 4.50589   2
  -5 -14  -5 35.3227 5.10999   1
   5 -14   5 37.1473 4.99701   2
  -5 -14   5 30.7241 4.39855   1
   5 -14  -5 32.7509 5.36383   2
  -5 -14   5 36.2320 6.03360   2
  -6 -14  -5 68.7952 7.42076   1
   6 -14   5 56.2187 6.03526   2
  -6 -14  -5 59.7641 7.80754   2
  -6 -14   5 68.6975 6.68919   1
   6 -14  -5 58.5131 6.77939   2
  -6 -14   5 51.1105 7.18440   2
  -7 -14  -5 14.3018 4.52764   2
  -7 -14  -5 27.8336 5.18209   1
   7 -14  -5 17.0063 4.38682   2
  -7 -14   5 23.3505 4.45694   1
  -7 -14   5 14.6803 4.20261   2
  -8 -14  -5 34.3973 6.16459   1
  -8 -14  -5 25.3925 5.85739   2
   8 -14  -5 22.3130 4.87576   2
  -8 -14   5 31.2930 5.51968   1
  -8 -14   5 30.7178 6.24935   2
  -9 -14  -5 36.5486 6.94374   2
  -9 -14  -5 58.8995 8.32894   1
  -9 -14   5 44.3540 7.03061   1
  -9 -14   5 44.1288 7.33660   2
   0 -15  -5 -0.8864 2.22141   2
   0 -15  -5 0.26816 1.30907   1
   0 -15   5 2.28742 2.27488   2
   1 -15   5 97.2520 7.17162   2
  -1 -15  -5 73.0340 7.71421   2
  -1 -15  -5 93.7144 5.76184   1
   1 -15  -5 80.9182 8.02307   2
   1 -15  -5 88.7605 5.52956   1
  -1 -15   5 82.6828 8.03602   2
  -2 -15  -5 151.421 7.64490   1
   2 -15   5 149.256 8.73181   2
  -2 -15  -5 166.099 10.1937   2
  -2 -15   5 159.967 9.69735   2
   2 -15  -5 168.352 9.83525   2
  -3 -15  -5 75.6642 8.41600   2
   3 -15   5 87.6372 6.79365   2
  -3 -15  -5 79.0009 5.90247   1
   3 -15  -5 79.3685 7.98035   2
  -3 -15   5 89.5096 9.06826   2
   4 -15   5 29.2913 4.70166   2
  -4 -15  -5 25.7561 4.18676   1
  -4 -15  -5 26.1328 5.40863   2
   4 -15  -5 32.1231 5.36708   2
  -4 -15   5 24.3329 4.95852   2
  -5 -15  -5 53.9071 6.40346   1
   5 -15   5 58.6471 6.27166   2
  -5 -15  -5 52.8085 7.35949   2
   5 -15  -5 54.3594 6.84320   2
  -5 -15   5 53.4889 5.92957   1
  -5 -15   5 52.5240 7.25774   2
  -6 -15  -5 18.9628 4.66201   2
  -6 -15  -5 14.5697 3.78830   1
  -6 -15   5 14.3052 3.74952   1
   6 -15  -5 19.9155 4.76680   2
  -6 -15   5 12.9473 4.17092   2
  -7 -15  -5 35.8676 5.88751   1
  -7 -15  -5 35.4470 6.31695   2
  -7 -15   5 37.8744 5.97754   1
   7 -15  -5 37.0601 5.78884   2
  -7 -15   5 27.8618 6.00380   2
  -8 -15  -5 11.0497 4.14308   2
  -8 -15  -5 7.11656 3.75604   1
  -8 -15   5 13.8784 4.49711   2
   8 -15  -5 17.4285 4.66070   2
  -9 -15  -5 13.7472 4.85335   2
  -9 -15  -5 15.8494 4.92397   1
  -9 -15   5 15.2105 4.81807   2
   0 -16   5 32.6302 5.32833   2
   0 -16  -5 28.2560 5.35817   2
   0 -16  -5 52.3668 5.15945   1
  -1 -16  -5 125.646 6.81472   1
   1 -16   5 118.437 8.27998   2
  -1 -16  -5 119.910 9.08604   2
  -1 -16   5 125.076 8.78516   2
   1 -16  -5 133.396 7.02714   1
   1 -16  -5 124.247 9.00118   2
  -2 -16  -5 112.874 6.75153   1
   2 -16   5 129.192 8.54128   2
  -2 -16  -5 117.385 8.91979   2
  -2 -16   5 133.431 9.24955   2
   2 -16  -5 113.137 8.75416   2
   3 -16   5 11.7767 3.40087   2
  -3 -16  -5 19.3743 3.53117   1
  -3 -16  -5 16.5139 4.47371   2
   3 -16  -5 7.47704 3.23992   2
  -3 -16   5 9.37083 3.49374   2
   4 -16   5 59.8939 6.68490   2
  -4 -16  -5 68.0550 6.78853   1
  -4 -16  -5 61.4929 8.08262   2
  -4 -16   5 81.9160 9.28858   2
   4 -16  -5 65.4962 7.87155   2
   5 -16   5 32.7343 5.16939   2
  -5 -16  -5 30.1841 5.52447   2
  -5 -16  -5 26.4311 4.88321   1
  -5 -16   5 23.6393 5.10149   2
   5 -16  -5 30.3722 5.51289   2
  -6 -16  -5 6.85033 3.19262   1
  -6 -16  -5 7.11062 3.38279   2
  -6 -16   5 14.5411 4.49784   2
   6 -16  -5 10.3482 3.45548   2
  -7 -16  -5 7.73851 3.48971   1
  -7 -16  -5 4.26255 3.08986   2
  -7 -16   5 -4.8381 1.89692   2
   7 -16  -5 -0.7226 2.55837   2
  -8 -16  -5 7.54012 3.84266   1
  -8 -16  -5 2.02047 2.72278   2
  -8 -16   5 -1.5661 1.98998   2
   8 -16  -5 1.83525 3.41722   2
   0 -17   5 -3.3377 1.85001   2
   0 -17  -5 -1.4178 1.38122   1
   0 -17  -5 3.60985 2.96603   2
  -1 -17  -5 16.0322 4.50014   2
  -1 -17  -5 16.9251 3.32653   1
   1 -17   5 14.1160 4.14443   2
  -1 -17   5 8.81444 3.77455   2
   1 -17  -5 15.7543 4.55784   2
  -2 -17  -5 47.3745 5.30073   1
   2 -17   5 45.5452 6.28055   2
  -2 -17  -5 44.4227 7.09551   2
   2 -17  -5 45.4864 6.77027   2
  -2 -17   5 36.6085 5.99322   2
  -3 -17  -5 7.71093 4.01436   2
   3 -17   5 10.1285 3.49718   2
  -3 -17  -5 11.6698 2.71431   1
  -3 -17   5 3.17321 3.05721   2
   3 -17  -5 0.46226 2.86224   2
  -4 -17  -5 0.73484 2.46010   2
   4 -17   5 -0.0508 2.11874   2
  -4 -17  -5 0.27520 2.02008   1
   4 -17  -5 -5.1169 2.23587   2
  -4 -17   5 3.42556 2.79814   2
   5 -17   5 -2.1961 2.61679   2
  -5 -17  -5 -3.2467 1.69156   2
  -5 -17  -5 -0.6725 1.78885   1
   5 -17  -5 0.36745 2.53925   2
  -5 -17   5 -1.5409 2.61523   2
  -6 -17  -5 17.3743 4.28974   1
  -6 -17  -5 13.5748 4.38588   2
   6 -17  -5 9.04188 4.10527   2
  -6 -17   5 12.6791 4.70606   2
  -7 -17  -5 4.19915 3.73731   2
  -7 -17  -5 4.58678 3.15828   1
   7 -17  -5 3.26770 3.44530   2
  -7 -17   5 -0.0102 2.90642   2
  -8 -17  -5 3.96601 3.18655   2
  -8 -17  -5 10.4713 5.15044   1
  -8 -17   5 12.9092 4.93738   2
   0 -18   5 1.13212 2.62757   2
   0 -18  -5 1.35329 2.63862   2
  -1 -18  -5 18.8991 4.96154   2
   1 -18   5 31.2956 5.43437   2
  -1 -18   5 44.7185 6.89050   2
   1 -18  -5 41.4116 6.75188   2
  -2 -18  -5 -1.3272 2.29176   2
   2 -18   5 -2.2922 1.86060   2
  -2 -18   5 -1.6235 1.80261   2
   2 -18  -5 0.72995 2.39756   2
  -3 -18  -5 30.4202 6.35287   2
   3 -18   5 41.1693 6.16142   2
  -3 -18   5 29.4579 5.79910   2
   3 -18  -5 32.7757 6.23573   2
   4 -18   5 0.16780 2.60248   2
  -4 -18  -5 3.12674 2.87143   2
   4 -18  -5 -3.0482 2.21031   2
  -4 -18   5 3.47700 2.65454   2
  -5 -18  -5 49.6613 7.98812   2
  -5 -18   5 50.3456 7.90474   2
   5 -18  -5 55.4083 7.66684   2
  -6 -18  -5 1.98032 2.92202   2
  -6 -18   5 -3.0360 2.69182   2
   6 -18  -5 0.79048 3.03542   2
  -7 -18  -5 1.87293 3.08605   2
  -7 -18   5 4.09714 3.30006   2
   7 -18  -5 -2.1443 3.02286   2
   0 -19  -5 0.04177 2.76802   2
   0 -19   5 -1.6782 2.26683   2
   1 -19   5 -0.2768 2.18266   2
  -1 -19  -5 -1.1481 2.45973   2
   1 -19  -5 -1.9762 2.34590   2
  -1 -19   5 1.91754 2.93040   2
   2 -19   5 18.7221 4.85018   2
  -2 -19  -5 27.5663 6.20778   2
  -2 -19   5 17.7256 4.71591   2
   2 -19  -5 22.5784 5.44777   2
  -3 -19  -5 -0.7224 3.03905   2
   3 -19   5 -2.1273 1.82811   2
   3 -19  -5 0.42711 2.68050   2
  -3 -19   5 -0.7929 2.59292   2
  -4 -19  -5 9.35567 4.02418   2
   4 -19   5 5.60278 2.88023   2
   4 -19  -5 4.23679 3.82625   2
  -4 -19   5 11.8586 4.39762   2
  -5 -19  -5 5.88090 3.61735   2
  -5 -19   5 7.26616 3.85062   2
   5 -19  -5 2.21285 3.35654   2
  -6 -19  -5 2.08915 3.00286   2
   6 -19  -5 -2.5879 2.58359   2
  -6 -19   5 1.17389 3.03277   2
   0 -20  -5 -0.3970 3.08952   2
   0 -20   5 11.3720 3.59590   2
   1 -20   5 17.5491 4.82957   2
  -1 -20  -5 18.1772 5.50275   2
  -1 -20   5 10.6634 3.87700   2
   1 -20  -5 10.4132 3.92402   2
   2 -20   5 2.71169 3.16478   2
  -2 -20  -5 4.48614 3.86371   2
   2 -20  -5 1.90348 2.87743   2
  -2 -20   5 -1.3601 1.99139   2
  -3 -20  -5 -1.2550 2.84963   2
   3 -20   5 6.01222 3.49581   2
   3 -20  -5 3.55651 2.87066   2
  -3 -20   5 1.32208 3.21428   2
   4 -20   5 5.10321 3.44228   2
  -4 -20  -5 -3.7868 2.77397   2
   4 -20  -5 2.23740 3.08508   2
  -4 -20   5 3.30152 3.57533   2
  -5 -20  -5 32.8104 6.84951   2
  -5 -20   5 43.4772 8.23462   2
   5 -20  -5 41.6758 7.26193   2
   0 -21   5 4.78711 3.41689   2
   0 -21  -5 -0.4706 2.98909   2
  -1 -21  -5 -1.3259 2.75072   2
   1 -21   5 -3.3662 2.43504   2
  -1 -21   5 -2.3747 2.81554   2
   1 -21  -5 -1.5543 2.84831   2
   2 -21   5 -0.6752 3.25009   2
  -2 -21  -5 4.14280 3.91846   2
  -2 -21   5 0.42313 2.95185   2
   2 -21  -5 -1.3687 3.09928   2
  -3 -21  -5 3.45768 4.05933   2
   3 -21   5 -0.3503 2.87299   2
   3 -21  -5 3.61386 3.47763   2
  -3 -21   5 1.88211 3.45161   2
  -4 -21  -5 1.46779 3.69363   2
   4 -21  -5 4.38647 4.03849   2
  -4 -21   5 4.70915 4.28272   2
   0 -22   5 10.8945 4.42370   2
   0 -22  -5 13.5469 5.41120   2
  -1 -22  -5 8.18049 4.43187   2
   1 -22   5 7.35672 4.36042   2
  -1 -22   5 15.9649 5.15885   2
   1 -22  -5 13.5189 5.19927   2
   0   0   6 0.65451 0.41650   2
   0   0  -6 0.05876 0.35990   2
  -1   0   6 870.731 15.8037   2
  -1   0  -6 864.676 14.0988   2
   1   0   6 849.810 15.1158   1
   1   0   6 864.612 14.0981   2
  -1   0  -6 853.008 15.1406   1
  -2   0   6 2.48799 1.40586   2
   2   0   6 5.60424 1.00284   2
   2   0   6 5.91996 1.56173   1
  -2   0  -6 3.35765 0.88991   2
  -2   0  -6 6.60130 1.66194   1
  -3   0   6 26.1059 2.81549   2
  -3   0  -6 25.0698 2.62736   1
  -3   0  -6 21.7657 1.51247   2
  -4   0   6 16.3817 2.51803   2
  -4   0  -6 12.0882 2.34120   1
  -4   0  -6 14.3931 1.64315   2
  -5   0   6 34.8834 3.84975   2
  -5   0  -6 30.9698 2.37821   2
  -5   0   6 28.2648 3.49095   1
  -5   0  -6 31.5381 3.92583   1
  -6   0   6 1.23825 1.31744   2
  -6   0  -6 3.80149 2.09101   1
  -6   0   6 9.05801 2.49860   1
  -6   0  -6 6.54537 1.48646   2
  -7   0  -6 51.0243 3.79432   2
  -7   0   6 52.3594 5.68891   1
  -7   0  -6 44.6734 5.60189   1
  -7   0   6 48.9662 5.26378   2
  -8   0  -6 7.03780 3.10202   1
  -8   0  -6 6.27944 1.90426   2
  -8   0   6 8.73484 2.49294   2
  -8   0   6 3.85571 2.73890   1
  -9   0   6 10.9243 3.21866   2
  -9   0  -6 6.57069 3.23963   1
  -9   0  -6 8.13199 2.37093   2
 -10   0   6 15.0207 3.90012   2
 -10   0  -6 10.0136 3.86823   1
 -11   0  -6 45.7048 7.22423   1
 -11   0   6 63.0615 7.59277   2
 -12   0   6 28.1998 5.84965   2
 -12   0  -6 25.8552 5.89435   1
   0   1  -6 0.03971 0.33407   2
   0  -1  -6 -0.0252 0.31198   2
   0  -1   6 0.06814 0.33902   2
  -1  -1  -6 841.601 15.1304   1
   1  -1   6 853.083 13.2372   2
  -1   1   6 816.672 15.4407   2
  -1  -1  -6 840.335 14.3959   2
   1   1   6 830.129 15.0755   1
  -1  -1   6 841.908 15.3773   2
  -1   1  -6 859.324 13.2590   2
  -1   1  -6 837.904 14.4029   1
  -2   1   6 75.6894 3.55220   2
   2  -1   6 77.6708 3.28539   1
  -2  -1  -6 73.9416 2.78732   2
   2   1  -6 73.1560 3.34332   1
  -2  -1  -6 74.9332 3.58038   1
  -2   1  -6 80.0693 3.40545   1
   2   1   6 79.8990 3.62349   1
  -2  -1   6 75.2097 3.59998   2
  -3  -1  -6 1937.63 33.2063   1
  -3   1   6 1919.35 33.5245   2
   3  -1   6 1842.78 32.4542   1
  -3  -1  -6 1915.61 31.3464   2
   3  -1   6 1974.14 30.0021   2
  -3   1  -6 1930.77 29.9261   2
  -3   1  -6 1912.48 32.6874   1
  -3  -1   6 1907.39 33.6421   2
  -4  -1  -6 48.4324 4.38796   1
  -4   1   6 48.4881 3.39549   2
  -4  -1  -6 42.1838 2.59065   2
  -4  -1   6 50.0533 3.58939   1
  -4  -1   6 46.2682 3.44495   2
  -4   1  -6 42.4787 3.85800   1
  -4   1  -6 45.9161 2.23719   2
  -5  -1  -6 570.302 12.7503   2
  -5  -1  -6 558.406 14.9499   1
  -5   1   6 594.653 14.9560   2
  -5  -1   6 556.347 14.8134   2
  -5   1  -6 586.683 12.1034   2
  -5   1  -6 568.328 14.8422   1
  -5  -1   6 562.412 14.9347   1
  -6  -1  -6 6.97448 2.49884   1
  -6  -1  -6 9.02439 1.77835   2
  -6   1   6 7.34450 2.03988   2
  -6  -1   6 13.8409 2.79734   2
  -6   1  -6 9.60000 1.68402   2
  -6   1  -6 10.4134 2.74363   1
  -6  -1   6 7.14295 2.44726   1
  -7  -1  -6 498.811 15.7467   1
  -7  -1  -6 487.793 13.0133   2
  -7   1   6 491.992 14.9343   2
  -7  -1   6 489.836 15.7010   1
  -7   1  -6 471.046 12.3126   2
  -7   1  -6 486.848 15.4607   1
  -7  -1   6 488.276 15.0290   2
  -8  -1  -6 -1.7053 0.91903   2
  -8   1   6 0.92687 1.48036   2
  -8  -1  -6 -2.1235 1.93063   1
  -8  -1   6 -2.1228 1.72831   1
  -8   1  -6 -0.0828 1.92478   1
  -8  -1   6 -0.4804 1.39422   2
  -8   1  -6 -0.7620 0.82382   2
  -9   1   6 137.690 8.42028   2
  -9  -1  -6 128.408 8.95882   1
  -9  -1  -6 138.196 7.22551   2
  -9   1  -6 137.947 9.19259   1
  -9  -1   6 125.618 8.07807   2
  -9   1  -6 135.674 6.93790   2
  -9  -1   6 161.821 9.77427   1
 -10  -1  -6 39.8300 6.66724   1
 -10  -1  -6 46.6356 5.54483   2
 -10   1   6 51.2574 6.58132   2
 -10   1  -6 47.5149 6.98047   1
 -10  -1   6 41.0557 5.88259   2
 -11   1   6 42.4970 6.27239   2
 -11  -1  -6 28.8353 6.08235   1
 -11  -1   6 33.0280 5.91305   2
 -11   1  -6 39.0451 6.97418   1
 -12  -1  -6 11.7017 4.68684   1
 -12   1   6 2.23254 2.72329   2
 -12   1  -6 7.33912 3.47379   1
 -12  -1   6 4.72913 3.27197   2
   0  -2  -6 5.38124 1.00001   2
   0  -2   6 5.93636 0.91915   2
   1  -2   6 93.8302 2.29013   2
   1  -2   6 89.8209 2.71051   1
  -1  -2  -6 91.4854 3.27251   2
   1  -2  -6 94.4640 3.68693   2
  -1  -2   6 90.0880 3.48053   2
  -1   2  -6 95.6619 2.33170   2
   1   2   6 92.5858 3.52631   1
  -1   2  -6 92.8329 2.77224   1
  -2  -2  -6 51.9900 2.70088   2
  -2  -2  -6 51.0341 3.00914   1
  -2   2   6 54.2878 3.12394   2
   2   2  -6 51.9850 2.83449   1
   2   2   6 49.9649 2.93535   1
  -2  -2   6 55.5665 3.12767   2
  -2   2  -6 51.7925 2.75132   1
  -3   2   6 88.9102 4.30955   2
  -3  -2  -6 95.2366 3.81504   2
  -3  -2  -6 89.0719 4.39829   1
   3  -2   6 92.0829 3.99842   1
   3  -2   6 94.6067 2.42479   2
  -3  -2   6 91.8019 4.21753   1
  -3   2  -6 85.7643 4.00337   1
  -3  -2   6 86.3674 4.38716   2
  -3   2  -6 87.8779 2.36048   2
  -4  -2  -6 117.028 5.60881   1
  -4  -2  -6 120.498 4.72454   2
  -4   2   6 119.420 5.42100   2
  -4  -2   6 119.281 5.57809   2
  -4   2  -6 122.133 3.61644   2
  -4   2  -6 111.876 5.25742   1
  -4  -2   6 115.525 5.45210   1
  -5   2   6 88.1792 5.04648   2
  -5  -2  -6 87.5118 4.35787   2
  -5  -2  -6 81.7818 5.23482   1
  -5  -2   6 89.1524 5.39897   1
  -5  -2   6 86.7393 5.14276   2
  -5   2  -6 87.4401 3.52391   2
  -5   2  -6 83.3152 5.04124   1
  -6  -2  -6 13.0988 2.27700   2
  -6   2   6 10.0431 2.47761   2
  -6  -2  -6 16.3906 3.35160   1
  -6   2  -6 13.5100 1.93302   2
  -6   2  -6 15.9666 3.22543   1
  -6  -2   6 15.3105 3.09355   1
  -6  -2   6 16.4140 2.99791   2
  -7  -2  -6 57.5735 6.21170   1
  -7  -2  -6 53.9745 4.02534   2
  -7   2   6 57.6028 5.67891   2
  -7  -2   6 56.0247 6.16094   1
  -7   2  -6 58.9555 3.65342   2
  -7  -2   6 49.5403 5.47892   2
  -7   2  -6 68.0541 6.52912   1
  -8  -2  -6 2.05549 2.39046   1
  -8  -2  -6 0.67610 1.40109   2
  -8   2   6 0.80500 1.61218   2
  -8   2  -6 2.55005 1.40832   2
  -8  -2   6 -0.2441 2.07217   1
  -8  -2   6 2.04522 2.15358   2
  -8   2  -6 2.22570 2.39180   1
  -9  -2  -6 33.3922 4.31387   2
  -9   2   6 32.7244 5.02603   2
  -9  -2  -6 47.4891 6.71937   1
  -9   2  -6 43.2027 4.49095   2
  -9  -2   6 27.8306 4.82319   2
  -9   2  -6 33.3626 5.74841   1
  -9  -2   6 43.9090 6.42846   1
 -10  -2  -6 -0.9022 1.63145   2
 -10   2   6 0.96599 2.16016   2
 -10  -2  -6 -2.5138 2.54163   1
 -10  -2   6 0.06178 2.57294   1
 -10  -2   6 2.64820 2.18192   2
 -10   2  -6 2.16347 2.84244   1
 -11  -2  -6 76.3268 9.58387   1
 -11   2   6 69.1523 8.02262   2
 -11  -2   6 54.3721 7.10229   2
 -11   2  -6 74.1749 9.28825   1
 -12  -2  -6 8.07938 4.14501   1
 -12   2   6 10.1585 3.49999   2
 -12  -2   6 12.4153 4.49407   2
 -12   2  -6 10.9410 4.03074   1
   0  -3  -6 0.28102 0.69065   2
   0  -3   6 0.58437 0.67757   2
   1  -3   6 1012.61 16.1435   1
   1   3  -6 986.001 16.6802   1
  -1  -3  -6 981.701 18.3794   2
  -1  -3  -6 1014.11 18.4189   1
   1  -3   6 1026.08 16.7375   2
  -1  -3   6 1002.17 18.5853   2
  -1   3  -6 1048.47 16.8074   2
  -1   3  -6 996.417 16.1763   1
   1  -3  -6 1018.19 18.8645   2
   2  -3   6 159.608 4.53724   1
   2  -3   6 153.709 3.35887   2
  -2  -3  -6 149.655 5.07770   2
   2   3  -6 149.395 4.80492   1
  -2  -3  -6 156.716 5.47714   1
   2  -3  -6 160.921 5.60448   2
  -2   3  -6 154.337 4.55996   1
  -2  -3   6 156.653 4.87376   1
   2   3   6 153.908 5.40013   1
  -2   3  -6 159.282 3.37361   2
  -2  -3   6 155.196 5.58368   2
  -3   3   6 520.566 12.4690   2
  -3  -3  -6 508.933 11.5991   2
  -3  -3  -6 505.098 12.3638   1
   3  -3   6 513.963 8.98444   2
   3  -3   6 525.500 9.04559   2
  -3   3  -6 506.617 11.3690   1
  -3  -3   6 506.986 11.7390   1
  -3  -3   6 506.491 12.5069   2
  -4   3   6 20.0681 2.58730   2
  -4  -3  -6 19.8027 2.94022   1
   4  -3   6 16.7445 1.50442   2
  -4  -3  -6 16.3789 2.23593   2
  -4   3  -6 15.6611 2.38716   1
  -4  -3   6 13.7542 2.33482   2
  -4  -3   6 14.8660 2.45667   1
  -5   3   6 276.162 9.59560   2
  -5  -3  -6 303.217 10.3944   1
  -5  -3  -6 303.717 9.08860   2
  -5  -3   6 282.586 9.99714   2
  -5  -3   6 281.900 9.82153   1
  -5   3  -6 284.456 7.15372   2
  -5   3  -6 300.642 9.85868   1
  -6  -3  -6 84.6346 4.91410   2
  -6  -3  -6 91.8781 6.12664   1
  -6   3   6 87.4010 5.42769   2
  -6  -3   6 85.8135 5.60520   2
  -6  -3   6 90.8482 6.03388   1
  -6   3  -6 92.8609 5.85843   1
  -6   3  -6 88.7001 4.01024   2
  -7   3   6 60.4677 4.88685   2
  -7  -3  -6 58.3184 4.37250   2
  -7  -3  -6 48.9153 5.63820   1
  -7   3  -6 54.5406 3.55606   2
  -7  -3   6 69.1435 5.55965   2
  -7   3  -6 63.6061 6.43920   1
  -7  -3   6 57.9816 6.07743   1
  -8  -3  -6 18.7032 3.29804   2
  -8  -3  -6 19.8785 4.40712   1
  -8   3   6 22.4950 3.93284   2
  -8  -3   6 14.6555 3.67161   1
  -8   3  -6 20.0670 2.86535   2
  -8  -3   6 20.8746 4.09791   2
  -8   3  -6 20.5366 4.40054   1
  -9  -3  -6 118.066 8.78208   1
  -9  -3  -6 93.7513 6.36236   2
  -9   3   6 106.291 7.44612   2
  -9  -3   6 105.602 8.34858   1
  -9   3  -6 110.565 8.39942   1
  -9  -3   6 110.763 7.79461   2
 -10   3   6 1.68518 1.84920   2
 -10  -3  -6 0.23750 2.64363   1
 -10  -3  -6 3.80039 2.30392   2
 -10  -3   6 2.41691 2.60736   1
 -10   3  -6 6.00624 3.25827   1
 -10  -3   6 11.5513 3.53629   2
 -11  -3  -6 54.1595 7.88347   1
 -11   3   6 49.7275 6.80042   2
 -11  -3   6 56.0042 7.46406   2
 -11  -3   6 57.6589 8.33198   1
 -11   3  -6 39.1583 6.66439   1
 -12  -3  -6 0.74200 3.01055   1
 -12   3  -6 0.02004 3.06371   1
 -12  -3   6 4.80152 2.99631   2
   0  -4   6 172.105 5.15087   2
   0  -4  -6 163.013 5.53178   2
   1   4  -6 9.62874 1.10418   1
  -1  -4  -6 10.8051 1.70600   1
  -1  -4  -6 12.1519 1.90678   2
   1  -4   6 8.70630 1.24793   2
   1  -4   6 9.94815 0.83727   1
  -1  -4   6 11.6093 1.82115   2
  -1   4  -6 9.77199 0.89722   1
   1  -4  -6 8.28837 1.60139   2
   2  -4   6 1.02095 0.69150   1
  -2  -4  -6 0.36787 0.85061   2
  -2  -4  -6 -1.1238 0.59971   1
   2  -4   6 0.45580 0.55714   2
   2   4  -6 -0.9692 0.52337   1
  -2   4  -6 0.07902 0.65426   1
   2  -4  -6 0.02913 0.75536   2
  -2  -4   6 1.91840 1.15206   2
  -2   4  -6 -0.1721 0.41306   2
  -2  -4   6 0.55408 0.76639   1
   3  -4   6 102.858 3.10951   2
  -3  -4  -6 103.557 4.67084   2
  -3  -4  -6 99.2934 4.83299   1
   3  -4   6 99.1820 3.01561   2
   3  -4   6 96.3677 4.03246   1
   3  -4  -6 101.569 4.80482   2
  -3   4  -6 113.230 4.40386   1
  -3  -4   6 101.054 4.47648   1
  -3  -4   6 100.065 4.94830   2
  -4  -4  -6 8.09709 1.98746   1
  -4  -4  -6 4.66022 1.45694   2
  -4   4   6 6.87776 1.71449   2
   4  -4   6 6.25629 1.03811   2
  -4   4  -6 5.14955 1.56374   1
  -4  -4   6 7.91944 1.86878   1
  -4  -4   6 9.20405 2.26834   2
  -5  -4  -6 68.3154 4.38268   2
  -5  -4  -6 79.3798 5.38454   1
   5  -4   6 74.2434 3.13942   2
  -5   4   6 71.7793 4.64836   2
  -5  -4   6 64.8878 4.79034   2
  -5   4  -6 77.6323 4.77615   1
  -5  -4   6 69.1401 4.88062   1
  -6  -4  -6 88.6479 6.14778   1
  -6   4   6 80.9683 5.28067   2
  -6  -4  -6 83.4920 5.05117   2
   6  -4   6 78.4075 3.65000   2
  -6   4  -6 89.2678 5.66569   1
  -6  -4   6 74.9774 5.46328   2
  -6  -4   6 86.2363 5.95436   1
  -7  -4  -6 142.605 7.03192   2
  -7   4   6 133.278 7.39356   2
  -7  -4  -6 148.480 8.60996   1
  -7   4  -6 146.493 7.98641   1
  -7  -4   6 168.165 8.52625   2
  -7  -4   6 135.550 7.87740   1
  -7   4  -6 148.475 5.77591   2
  -8   4   6 -0.7250 1.19078   2
  -8  -4  -6 -1.3405 1.29718   2
  -8  -4  -6 3.01418 2.66866   1
  -8   4  -6 0.77205 1.15286   2
  -8   4  -6 -1.0896 2.18412   1
  -8  -4   6 -1.0313 1.48358   2
  -8  -4   6 -1.8317 2.10205   1
  -9   4   6 79.6710 6.43186   2
  -9  -4  -6 80.4808 8.60341   1
  -9  -4  -6 85.7754 6.24830   2
  -9   4  -6 70.6960 7.69295   1
  -9  -4   6 68.8300 7.26354   2
  -9  -4   6 72.5300 7.91498   1
 -10  -4  -6 -0.1984 2.84103   1
 -10   4   6 2.12718 2.27974   2
 -10  -4  -6 1.92725 1.92779   2
 -10   4  -6 4.59281 3.48127   1
 -10  -4   6 3.05031 3.16102   1
 -10  -4   6 2.39048 2.46084   2
 -11   4   6 41.5837 6.30963   2
 -11  -4  -6 41.6853 7.31724   1
 -11   4  -6 56.3739 8.03256   1
 -11  -4   6 45.4661 7.57492   1
 -11  -4   6 58.9169 7.61507   2
 -12  -4  -6 14.9824 5.72285   1
 -12  -4   6 8.17507 3.83793   2
 -12   4  -6 9.79029 4.27258   1
 -12  -4   6 13.3442 5.37458   1
   0  -5   6 0.18415 0.69505   2
   0  -5  -6 1.18387 0.91756   2
   1  -5   6 950.802 17.0739   2
  -1  -5  -6 919.563 17.9150   1
   1   5  -6 927.535 15.4414   1
   1  -5   6 912.427 14.4088   1
  -1  -5  -6 922.781 18.5939   2
  -1  -5   6 944.150 18.5223   2
  -1  -5   6 920.833 15.3903   1
   1  -5  -6 932.226 18.7348   2
   2  -5   6 37.8846 1.99312   1
  -2  -5  -6 38.4720 2.87503   1
  -2  -5  -6 40.4311 3.02175   2
   2   5  -6 36.8401 2.30409   1
   2  -5   6 37.2454 2.12358   2
  -2  -5   6 34.3829 3.52790   2
  -2  -5   6 37.9315 2.34181   1
  -2   5  -6 37.1857 2.00892   1
   2  -5  -6 37.0873 2.95927   2
   3  -5   6 327.093 7.31728   2
  -3  -5  -6 334.433 9.72989   1
   3  -5   6 332.236 8.26826   1
  -3  -5  -6 325.200 9.64588   2
  -3  -5   6 331.400 10.1779   2
   3  -5  -6 321.298 9.66413   2
  -3   5  -6 326.762 8.30259   1
  -3  -5   6 344.863 8.95289   1
  -4  -5  -6 43.3319 4.25910   1
  -4  -5  -6 33.1231 3.52247   2
   4  -5   6 39.1366 2.18681   2
  -4  -5   6 38.2078 4.09928   2
   4  -5  -6 43.9281 3.44915   2
  -4   5  -6 36.9808 3.38034   1
  -4  -5   6 42.1626 3.94010   1
   5  -5   6 167.228 5.21032   2
  -5  -5  -6 162.572 7.14108   2
  -5  -5  -6 179.574 8.02134   1
  -5  -5   6 186.754 7.76636   1
  -5  -5   6 157.218 7.57405   2
   5  -5  -6 180.553 7.47764   2
  -5   5  -6 171.786 7.18942   1
  -6  -5  -6 139.459 7.62151   1
   6  -5   6 131.286 4.92470   2
  -6   5   6 137.653 6.93511   2
  -6  -5  -6 138.955 6.82070   2
  -6  -5   6 136.244 7.26744   1
  -6   5  -6 120.881 6.70736   1
  -6  -5   6 131.708 7.30473   2
   7  -5   6 108.734 4.88246   2
  -7  -5  -6 131.533 8.15090   1
  -7   5   6 110.444 6.85600   2
  -7  -5  -6 110.013 6.43011   2
  -7   5  -6 125.262 7.44347   1
  -7  -5   6 144.545 8.22570   1
  -7  -5   6 125.870 7.65585   2
  -8   5   6 38.4070 4.98842   2
   8  -5   6 37.6516 3.67659   2
  -8  -5  -6 37.9560 4.89442   2
  -8  -5  -6 35.2024 5.52854   1
  -8  -5   6 26.2092 4.66800   2
  -8  -5   6 25.9833 4.74578   1
  -8   5  -6 24.9230 4.55434   1
  -9  -5  -6 119.056 9.02561   1
  -9  -5  -6 117.914 7.57661   2
  -9   5   6 120.497 7.94521   2
  -9  -5   6 125.024 8.95661   1
  -9  -5   6 115.373 8.21669   2
  -9   5  -6 123.494 8.54014   1
 -10  -5  -6 0.97295 2.08470   2
 -10  -5  -6 5.19710 3.44093   1
 -10   5   6 -0.2222 2.09078   2
 -10  -5   6 0.13321 1.71744   2
 -10   5  -6 -2.5425 1.87802   1
 -10  -5   6 2.12406 2.72608   1
 -11   5   6 109.613 8.69531   2
 -11  -5  -6 115.487 8.45902   2
 -11  -5  -6 114.052 11.6942   1
 -11  -5   6 124.859 11.7224   1
 -11   5  -6 87.7763 9.55181   1
 -11  -5   6 104.593 10.2505   2
 -12  -5  -6 2.53400 4.44916   1
 -12  -5   6 9.80309 3.88936   2
 -12  -5   6 11.7586 5.72421   1
   0  -6  -6 209.290 7.15852   2
   0  -6   6 198.875 6.53304   2
  -1  -6  -6 7.96021 1.80003   2
  -1  -6  -6 8.32999 1.60062   1
   1   6  -6 7.82684 0.98865   1
   1  -6   6 8.53679 1.51018   2
  -1  -6   6 10.2201 1.14065   1
  -1  -6   6 5.74991 1.57848   2
   1  -6  -6 6.95964 1.64641   2
   2   6  -6 24.4995 2.24119   1
   2  -6   6 24.3972 2.25525   2
  -2  -6  -6 16.2882 2.45848   2
  -2  -6  -6 20.2968 2.48554   1
   2  -6   6 19.7692 1.71642   1
   2  -6  -6 20.8574 2.83929   2
  -2  -6   6 22.8803 2.17628   1
  -2  -6   6 21.4411 2.82060   2
  -3  -6  -6 137.956 6.10345   1
  -3  -6  -6 155.553 6.53972   2
   3  -6   6 147.713 4.71540   2
   3  -6   6 147.017 5.06561   1
  -3  -6   6 152.928 6.82197   2
  -3   6  -6 144.734 5.00006   1
   3  -6  -6 144.436 6.24159   2
  -3  -6   6 143.755 5.43052   1
  -4  -6  -6 32.3882 3.97126   1
  -4  -6  -6 24.2892 3.22315   2
   4  -6   6 25.2723 2.05087   2
   4  -6  -6 26.4660 3.39456   2
  -4   6  -6 24.0517 2.84326   1
  -4  -6   6 28.8110 3.39997   1
  -4  -6   6 20.8551 3.18846   2
   5  -6   6 30.3489 2.33664   2
  -5  -6  -6 25.9612 3.69393   1
  -5  -6  -6 32.3487 4.01794   2
  -5  -6   6 31.7952 3.96193   1
   5  -6  -6 28.5164 3.69524   2
  -5  -6   6 24.7742 3.79693   2
  -5   6  -6 28.2270 3.44891   1
  -6  -6  -6 -0.2278 1.10667   2
   6  -6   6 0.40359 0.84424   2
  -6  -6  -6 0.37109 1.80353   1
  -6  -6   6 -1.1288 1.05025   2
   6  -6  -6 1.46425 1.37885   2
  -6  -6   6 2.51862 1.79171   1
  -6   6  -6 -1.1838 1.18940   1
  -7  -6  -6 68.3972 5.35872   2
  -7  -6  -6 64.5303 6.71109   1
   7  -6   6 64.1782 3.77748   2
  -7  -6   6 55.9151 6.09936   1
   7  -6  -6 65.6020 5.17878   2
  -7  -6   6 58.3225 6.37528   2
  -7   6  -6 71.2935 5.61445   1
   8  -6   6 13.7483 2.47634   2
  -8  -6  -6 11.0064 3.57752   1
  -8  -6  -6 12.1532 3.11263   2
   8  -6  -6 9.39478 2.84336   2
  -8  -6   6 7.75167 3.16104   1
  -8   6  -6 8.59374 3.16043   1
  -8  -6   6 5.46546 2.90640   2
  -9  -6  -6 6.47518 3.05376   1
  -9  -6  -6 3.32090 2.25939   2
  -9  -6   6 5.16932 2.69443   2
  -9  -6   6 4.24769 2.69191   1
   9  -6  -6 2.51980 2.12923   2
  -9   6  -6 3.98980 2.82463   1
 -10  -6  -6 -0.3736 1.97127   2
 -10  -6  -6 -0.6947 2.41474   1
  10  -6  -6 -0.6656 2.01286   2
 -10  -6   6 -0.2544 2.08301   2
 -10   6  -6 -0.3866 2.40604   1
 -10  -6   6 -1.5146 2.38588   1
 -11  -6  -6 1.93701 2.69099   2
 -11  -6  -6 1.85663 3.77198   1
 -11  -6   6 2.34301 2.65152   2
 -11  -6   6 -0.2079 3.02472   1
  11  -6  -6 6.43191 3.18236   2
 -12  -6   6 10.9595 4.04748   2
 -12  -6   6 4.10473 4.41922   1
   0  -7  -6 -0.6907 0.77143   2
   0  -7   6 0.36258 0.99655   2
  -1  -7  -6 754.611 17.3986   2
   1  -7   6 765.092 15.8628   2
  -1  -7  -6 761.741 16.1522   1
   1   7  -6 767.530 13.1698   1
   1  -7  -6 748.055 17.2298   2
  -1  -7   6 762.172 17.0480   2
  -1  -7   6 762.821 13.2041   1
  -2  -7  -6 126.541 5.55109   1
   2  -7   6 122.672 3.77011   1
   2   7  -6 126.514 4.41580   1
   2  -7   6 134.613 4.96642   2
  -2  -7  -6 125.954 6.01135   2
   2  -7  -6 134.444 6.08630   2
  -2  -7   6 136.439 6.30091   2
  -2  -7   6 121.268 4.34983   1
   3  -7   6 5.59734 1.37702   2
   3  -7   6 5.15196 1.36688   1
  -3  -7  -6 3.54278 1.53698   1
  -3  -7  -6 3.74233 1.81507   2
   3  -7  -6 4.76458 1.61040   2
  -3  -7   6 5.12690 1.89489   2
  -3  -7   6 5.77514 1.59082   1
  -4  -7  -6 145.780 7.14044   2
   4  -7   6 174.669 5.67489   2
  -4  -7  -6 170.546 7.46780   1
   4  -7  -6 163.915 7.16327   2
  -4  -7   6 163.330 6.61463   1
  -4  -7   6 168.566 7.79946   2
  -5  -7  -6 90.4971 5.71141   2
   5  -7   6 87.0573 3.99839   2
  -5  -7  -6 77.9892 5.67495   1
  -5  -7   6 88.7425 6.00820   2
  -5   7  -6 85.2296 4.92825   1
   5  -7  -6 83.1758 5.33316   2
  -5  -7   6 82.8955 5.33935   1
   6  -7   6 10.4247 1.91296   2
  -6  -7  -6 10.5775 2.91117   1
  -6  -7  -6 10.4465 2.72850   2
  -6  -7   6 15.8440 3.51191   2
  -6  -7   6 13.2088 2.98102   1
   6  -7  -6 8.71355 2.49887   2
  -6   7  -6 14.2320 2.86288   1
  -7  -7  -6 76.3269 5.98918   2
  -7  -7  -6 95.4044 8.73431   1
   7  -7   6 85.9159 4.43961   2
  -7  -7   6 86.9442 6.67084   1
  -7   7  -6 85.5422 6.30528   1
   7  -7  -6 85.1777 5.98260   2
  -7  -7   6 77.1012 7.70726   2
  -8  -7  -6 25.5915 4.51738   2
  -8  -7  -6 41.2407 6.19027   1
   8  -7  -6 25.6932 4.26691   2
  -8  -7   6 33.6565 5.44878   1
  -8  -7   6 36.8598 5.67496   2
  -8   7  -6 27.1680 4.51736   1
  -9  -7  -6 37.7112 6.09958   1
  -9  -7  -6 29.1762 4.83269   2
   9  -7  -6 28.3489 4.75254   2
  -9  -7   6 27.8278 5.24908   2
  -9  -7   6 31.7958 5.49921   1
 -10  -7  -6 3.76926 2.77525   1
 -10  -7  -6 2.48369 2.37977   2
 -10  -7   6 -1.2247 2.74246   1
  10  -7  -6 -0.6780 1.74088   2
 -10  -7   6 -1.0989 2.04483   2
 -11  -7  -6 26.4864 6.30471   1
 -11  -7  -6 12.8740 3.77783   2
 -11  -7   6 26.4540 6.01405   2
 -11  -7   6 18.7657 5.75139   1
  11  -7  -6 17.8253 4.71282   2
 -12  -7   6 9.50223 4.53423   2
 -12  -7   6 10.2669 5.22467   1
   0  -8  -6 2.00353 1.68061   2
   0  -8   6 -0.4763 1.22786   2
   1   8  -6 2.18642 0.71704   1
   1  -8   6 3.64749 1.39379   2
  -1  -8  -6 2.69433 1.48873   2
   1  -8   6 2.45696 0.53987   1
  -1  -8  -6 -0.0980 0.86665   1
   1  -8  -6 1.19621 1.37583   2
  -1  -8   6 1.79041 1.35745   2
  -1  -8   6 2.15744 0.72285   1
   2  -8   6 12.3341 1.42800   1
   2   8  -6 13.8870 1.79630   1
  -2  -8  -6 12.4909 2.28721   1
  -2  -8  -6 11.5528 2.63616   2
   2  -8   6 10.9233 1.94110   2
  -2  -8   6 12.4720 2.67861   2
   2  -8  -6 12.1881 2.56319   2
  -2  -8   6 14.5702 1.86197   1
  -3  -8  -6 14.7054 2.48789   1
  -3  -8  -6 20.4742 3.35257   2
   3  -8   6 14.8029 1.92226   1
   3  -8   6 16.5765 2.24304   2
   3  -8  -6 14.4812 2.61024   2
  -3  -8   6 18.4063 3.12331   2
  -3  -8   6 16.5839 2.32714   1
   4  -8   6 137.453 5.34180   2
  -4  -8  -6 127.099 6.96856   2
  -4  -8  -6 137.515 6.86426   1
  -4  -8   6 128.592 6.01811   1
   4  -8  -6 123.399 6.50200   2
  -4  -8   6 132.510 7.26797   2
  -5  -8  -6 3.68658 1.80818   2
  -5  -8  -6 2.21155 1.83823   1
   5  -8   6 0.61697 1.00961   2
  -5  -8   6 1.15070 1.49528   1
  -5  -8   6 0.07203 1.66302   2
   5  -8  -6 1.56825 1.38349   2
   6  -8   6 1.27380 1.25919   2
  -6  -8  -6 1.45937 1.99393   1
  -6  -8  -6 -1.6970 1.25765   2
  -6  -8   6 0.84598 1.69032   2
  -6  -8   6 1.37811 1.87302   1
   6  -8  -6 1.52967 1.39167   2
  -7  -8  -6 4.08375 2.74249   1
   7  -8   6 3.16765 1.55591   2
  -7  -8  -6 1.75084 2.27530   2
  -7  -8   6 3.64127 2.57942   2
  -7  -8   6 1.68707 2.20738   1
   7  -8  -6 -0.7072 1.77321   2
  -8  -8  -6 14.1039 3.75387   2
  -8  -8  -6 5.51103 3.31956   1
  -8  -8   6 16.8681 3.87493   1
  -8  -8   6 16.4796 3.95364   2
   8  -8  -6 15.5760 3.39640   2
  -9  -8  -6 3.26227 2.21696   2
  -9  -8  -6 -0.5031 2.30114   1
  -9  -8   6 0.96809 2.01445   1
   9  -8  -6 -1.0802 1.63571   2
  -9  -8   6 1.54119 2.26436   2
 -10  -8  -6 -1.4103 1.92852   2
 -10  -8  -6 -0.8580 2.96871   1
 -10  -8   6 -1.5941 2.21105   1
  10  -8  -6 0.86540 2.24379   2
 -10  -8   6 3.29569 2.41097   2
 -11  -8  -6 2.10111 3.31431   1
 -11  -8  -6 0.53832 2.45695   2
 -11  -8   6 -1.4151 2.33819   2
 -11  -8   6 0.44302 3.17306   1
   0  -9   6 0.71154 1.34030   2
   0  -9  -6 1.45956 1.46252   2
   0  -9   6 1.23809 0.45574   1
   1  -9   6 31.1525 3.36042   2
  -1  -9  -6 29.4713 3.99510   2
   1  -9   6 28.9041 1.31334   1
  -1  -9  -6 30.5527 3.33724   1
   1  -9   6 30.6389 1.40367   1
   1  -9  -6 27.9916 3.69636   2
  -1  -9   6 27.5378 1.81993   1
  -1  -9   6 26.7728 3.55029   2
  -2  -9  -6 489.846 12.9177   1
   2  -9   6 489.990 12.4632   2
   2  -9   6 485.275 9.61613   1
  -2  -9  -6 473.598 14.0937   2
   2   9  -6 490.751 10.6550   1
   2  -9  -6 490.690 13.9543   2
  -2  -9   6 480.256 10.6202   1
  -2  -9   6 496.862 14.2603   2
   3  -9   6 1.34660 0.97839   1
  -3  -9  -6 3.26001 1.44607   1
  -3  -9  -6 0.93990 1.56636   2
   3  -9   6 1.78498 1.34124   2
   3  -9  -6 3.49352 1.61956   2
  -3  -9   6 3.25765 1.47208   1
  -3  -9   6 0.64045 1.52189   2
   4  -9   6 107.352 5.02818   2
  -4  -9  -6 102.918 6.50104   2
  -4  -9  -6 106.416 6.14754   1
  -4  -9   6 96.2543 5.26327   1
  -4  -9   6 103.476 6.69980   2
   4  -9  -6 112.557 6.29724   2
  -5  -9  -6 4.74975 2.38084   1
   5  -9   6 14.0227 2.24496   2
  -5  -9  -6 14.0967 3.17316   2
  -5  -9   6 19.4426 3.87624   2
  -5  -9   6 6.57933 2.40573   1
   5  -9  -6 10.9700 2.65817   2
  -6  -9  -6 1.84701 2.08624   2
  -6  -9  -6 6.40583 3.02596   1
   6  -9   6 7.33624 1.93705   2
  -6  -9   6 6.17863 2.62577   1
   6  -9  -6 5.41440 2.09725   2
  -6  -9   6 5.13201 2.29286   2
  -7  -9  -6 6.87813 3.16864   1
  -7  -9  -6 0.71992 2.06413   2
   7  -9   6 1.62785 1.58891   2
  -7  -9   6 -2.8279 1.99172   2
   7  -9  -6 8.22429 2.63818   2
  -7  -9   6 2.65456 2.41006   1
  -8  -9  -6 118.621 8.57162   1
  -8  -9  -6 112.777 8.04003   2
  -8  -9   6 114.744 8.54540   2
   8  -9  -6 119.501 7.69066   2
  -8  -9   6 96.1206 7.62363   1
  -9  -9  -6 4.73909 2.86278   1
  -9  -9  -6 6.15119 2.72424   2
  -9  -9   6 -0.3185 2.48131   2
  -9  -9   6 4.94944 3.24173   1
   9  -9  -6 5.96034 2.77207   2
 -10  -9  -6 1.19308 3.01900   1
 -10  -9  -6 0.66121 2.21766   2
  10  -9  -6 -3.0236 2.09026   2
 -10  -9   6 2.55095 3.11504   1
 -10  -9   6 0.18968 2.63415   2
 -11  -9  -6 0.70660 3.77239   1
 -11  -9  -6 5.08479 2.75163   2
 -11  -9   6 3.16574 3.62248   1
 -11  -9   6 0.58646 2.54118   2
   0 -10  -6 5.52973 2.11869   2
   0 -10   6 8.08142 2.26508   2
   0 -10   6 7.98983 0.94766   1
   1 -10   6 10.9033 1.08182   1
   1 -10   6 10.0477 2.22760   2
  -1 -10  -6 11.8413 2.77896   2
  -1 -10  -6 11.0879 2.12430   1
   1 -10   6 13.5317 1.00023   1
  -1 -10   6 14.8881 2.88692   2
  -1 -10   6 14.5072 1.57224   1
   1 -10  -6 9.84433 2.53918   2
   2  10  -6 31.8676 2.41191   1
  -2 -10  -6 40.2906 4.79601   2
   2 -10   6 37.3337 3.90072   2
  -2 -10  -6 32.5229 3.69898   1
   2 -10   6 32.3731 2.05836   1
  -2 -10   6 40.5943 4.81232   2
   2 -10  -6 24.0763 3.64085   2
  -2 -10   6 32.8173 2.52232   1
   3 -10   6 30.4569 2.71099   1
   3 -10   6 33.9740 3.64697   2
  -3 -10  -6 27.5665 4.22912   2
  -3 -10  -6 31.5548 3.77060   1
   3 -10  -6 25.9141 3.90339   2
  -3 -10   6 31.4267 3.22435   1
  -3 -10   6 26.1595 3.93939   2
  -4 -10  -6 17.1977 3.43034   2
   4 -10   6 24.8454 3.18770   2
  -4 -10  -6 18.9908 3.44155   1
  -4 -10   6 13.5705 3.27002   2
  -4 -10   6 22.5853 3.12952   1
   4 -10  -6 19.8094 3.41974   2
  -5 -10  -6 -1.1229 1.29467   1
  -5 -10  -6 2.03728 2.09330   2
   5 -10   6 -0.1198 1.27871   2
   5 -10  -6 4.12078 2.01158   2
  -5 -10   6 -0.3256 1.59124   1
  -5 -10   6 2.32838 2.12527   2
   6 -10   6 -0.1660 1.50701   2
  -6 -10  -6 2.36686 2.05322   1
  -6 -10  -6 1.31501 2.23877   2
  -6 -10   6 0.74649 2.16246   2
  -6 -10   6 0.11299 2.25909   1
   6 -10  -6 2.34650 2.11746   2
  -7 -10  -6 0.44050 1.87222   2
  -7 -10  -6 4.52689 2.38688   1
  -7 -10   6 2.32787 2.33476   2
   7 -10  -6 -0.2718 1.65569   2
  -7 -10   6 -1.6328 1.89398   1
  -8 -10  -6 3.84262 2.61290   1
  -8 -10  -6 0.53629 1.92093   2
   8 -10  -6 2.64152 2.32004   2
  -8 -10   6 2.90538 2.77942   1
  -8 -10   6 1.84527 2.44162   2
  -9 -10  -6 -1.4895 1.87680   2
  -9 -10  -6 -0.3520 2.52086   1
  -9 -10   6 0.52576 2.69640   1
   9 -10  -6 -1.6058 2.23396   2
  -9 -10   6 -0.6421 1.94382   2
 -10 -10  -6 -1.6082 2.51402   1
 -10 -10  -6 0.66717 2.21505   2
 -10 -10   6 -1.5423 2.55829   1
  10 -10  -6 -2.2093 2.51187   2
 -10 -10   6 1.71578 2.68607   2
 -11 -10  -6 -4.7082 3.71824   1
 -11 -10  -6 2.54467 2.73326   2
 -11 -10   6 3.70955 4.33700   1
 -11 -10   6 0.39271 2.50449   2
   0 -11  -6 0.17861 0.94584   1
   0 -11   6 0.10685 0.47002   1
   0 -11   6 0.03234 1.23265   2
   0 -11  -6 1.13890 1.47877   2
   1 -11   6 23.3775 1.39749   1
   1 -11   6 22.6701 3.30934   2
   1 -11   6 25.1923 1.50530   1
  -1 -11  -6 22.9781 3.09719   1
  -1 -11  -6 28.7144 4.19017   2
  -1 -11   6 23.7375 1.79767   1
   1 -11  -6 20.4262 3.54355   2
  -1 -11   6 26.6200 3.94250   2
   2 -11   6 293.843 10.0827   2
   2  11  -6 312.845 8.09749   1
  -2 -11  -6 305.029 11.7269   2
   2 -11   6 292.163 6.88019   1
  -2 -11  -6 301.493 10.0151   1
  -2 -11   6 290.962 7.86460   1
   2 -11  -6 292.383 11.1796   2
  -2 -11   6 308.660 11.5282   2
   3 -11   6 0.67011 1.15814   1
  -3 -11  -6 0.87932 1.54847   2
  -3 -11  -6 1.41486 1.32141   1
   3 -11   6 0.25775 1.16144   2
  -3 -11   6 2.13713 1.92530   2
  -3 -11   6 1.02936 1.08384   1
   3 -11  -6 0.49600 1.57724   2
   4 -11   6 124.742 6.21994   2
  -4 -11  -6 117.622 7.66599   2
  -4 -11  -6 126.603 6.99894   1
   4 -11  -6 126.172 7.36142   2
  -4 -11   6 123.304 7.86799   2
  -4 -11   6 123.640 6.14040   1
   5 -11   6 13.1399 2.59883   2
  -5 -11  -6 12.7688 3.17530   1
  -5 -11  -6 12.5134 3.44615   2
  -5 -11   6 9.50880 2.96698   2
   5 -11  -6 10.4926 3.06399   2
  -5 -11   6 13.2058 2.93003   1
  -6 -11  -6 64.6425 6.79412   1
   6 -11   6 61.8152 4.54792   2
  -6 -11  -6 50.9541 6.32591   2
  -6 -11   6 58.5355 6.97025   2
   6 -11  -6 55.1456 6.08350   2
  -6 -11   6 57.7510 5.94587   1
  -7 -11  -6 17.7951 4.23226   1
  -7 -11  -6 20.2632 4.42743   2
  -7 -11   6 17.9184 4.04358   1
  -7 -11   6 28.3248 5.33878   2
   7 -11  -6 25.3423 4.34115   2
  -8 -11  -6 188.425 10.9311   2
  -8 -11  -6 165.528 10.4460   1
  -8 -11   6 186.327 10.2191   1
   8 -11  -6 167.845 9.45572   2
  -8 -11   6 186.650 11.3894   2
  -9 -11  -6 11.3389 4.25514   1
  -9 -11  -6 10.6752 3.83385   2
  -9 -11   6 8.92371 3.63539   2
   9 -11  -6 17.5204 4.22506   2
  -9 -11   6 8.00045 3.86147   1
 -10 -11  -6 2.31841 3.35273   1
 -10 -11  -6 -0.6830 2.64512   2
 -10 -11   6 -0.7774 2.76054   1
 -10 -11   6 -1.0734 2.53413   2
 -11 -11  -6 9.78600 3.70324   2
 -11 -11  -6 14.4285 6.21096   1
 -11 -11   6 6.67201 3.25467   2
 -11 -11   6 20.8142 5.73902   1
   0 -12   6 72.9672 2.67591   1
   0 -12  -6 76.3445 4.70029   1
   0 -12   6 75.2990 5.50407   2
   0 -12  -6 88.4349 6.46299   2
  -1 -12  -6 -0.4993 0.92129   1
  -1 -12  -6 1.84724 1.87579   2
   1 -12   6 0.13627 0.57313   1
   1 -12   6 0.83093 0.52923   1
   1 -12   6 0.21128 1.32245   2
  -1 -12   6 -0.4855 1.62555   2
   1 -12  -6 -0.7779 1.47381   2
  -1 -12   6 0.14214 0.81059   1
  -2 -12  -6 0.64486 1.84410   2
   2 -12   6 -0.9321 1.13269   2
   2 -12   6 1.86674 0.94454   1
  -2 -12  -6 1.31253 1.33076   1
  -2 -12   6 0.37616 0.93943   1
  -2 -12   6 -1.8293 1.54570   2
   2 -12  -6 -1.7677 1.45912   2
  -3 -12  -6 48.0592 5.01881   1
  -3 -12  -6 48.7869 5.93968   2
   3 -12   6 46.0797 4.74898   2
  -3 -12   6 46.4728 3.47687   1
  -3 -12   6 49.4837 6.01007   2
   3 -12  -6 46.2229 5.50073   2
  -4 -12  -6 14.5385 3.59492   2
   4 -12   6 11.6328 2.79348   2
  -4 -12  -6 11.3152 2.94193   1
  -4 -12   6 18.0463 3.05699   1
  -4 -12   6 9.72592 3.13222   2
   4 -12  -6 19.1872 3.87221   2
  -5 -12  -6 35.4807 4.96103   1
   5 -12   6 35.2006 4.19659   2
  -5 -12  -6 33.0291 5.38157   2
  -5 -12   6 26.7458 4.99838   2
  -5 -12   6 36.4455 4.55711   1
   5 -12  -6 47.0767 5.70343   2
   6 -12   6 2.10243 1.76446   2
  -6 -12  -6 4.14198 2.60994   2
  -6 -12  -6 5.35080 2.98120   1
   6 -12  -6 -0.0538 2.02813   2
  -6 -12   6 -0.1304 1.92717   2
  -6 -12   6 1.66430 1.93596   1
  -7 -12  -6 22.3733 4.73762   2
  -7 -12  -6 23.5744 4.73157   1
  -7 -12   6 29.9042 4.82966   1
   7 -12  -6 22.8849 4.46873   2
  -7 -12   6 18.5755 4.47961   2
  -8 -12  -6 9.06564 3.62304   2
  -8 -12  -6 8.75511 3.69359   1
  -8 -12   6 8.21786 3.25318   2
   8 -12  -6 9.37362 3.41232   2
  -8 -12   6 8.96621 3.40964   1
  -9 -12  -6 14.8554 4.41636   2
  -9 -12  -6 7.47928 4.22599   1
  -9 -12   6 15.4199 4.56670   1
  -9 -12   6 19.0977 5.18399   2
   9 -12  -6 14.8967 4.14472   2
 -10 -12  -6 0.57292 3.11492   1
 -10 -12  -6 0.57371 2.51345   2
 -10 -12   6 0.94691 2.37695   2
 -10 -12   6 -3.2091 3.32057   1
   0 -13  -6 -0.5320 1.36533   2
   0 -13   6 -0.3112 0.57216   1
   0 -13   6 -1.8607 1.43008   2
   0 -13  -6 -0.5374 1.00718   1
   1 -13   6 64.8462 6.20578   2
  -1 -13  -6 57.7065 6.39484   2
   1 -13   6 62.3400 2.45730   1
  -1 -13  -6 61.8733 4.45233   1
  -1 -13   6 63.4671 6.56880   2
  -1 -13   6 63.6652 3.06116   1
   1 -13  -6 56.1789 6.32529   2
  -2 -13  -6 201.040 8.44455   1
   2 -13   6 186.098 8.64659   2
  -2 -13  -6 185.985 9.84593   2
  -2 -13   6 186.992 6.29275   1
   2 -13  -6 206.831 10.0599   2
  -2 -13   6 192.624 9.85098   2
  -3 -13  -6 12.0957 2.97152   1
   3 -13   6 6.72801 2.33732   2
  -3 -13  -6 14.1555 3.72439   2
  -3 -13   6 8.88944 1.96394   1
  -3 -13   6 11.8779 3.65773   2
   3 -13  -6 9.98555 3.11952   2
  -4 -13  -6 73.1551 5.76366   1
  -4 -13  -6 74.8405 8.07878   2
   4 -13   6 63.4471 5.92207   2
   4 -13  -6 82.7893 7.73282   2
  -4 -13   6 81.0603 8.24345   2
  -4 -13   6 72.9315 5.05516   1
   5 -13   6 60.4477 5.81778   2
  -5 -13  -6 82.6469 6.43064   1
  -5 -13  -6 65.9699 7.50382   2
  -5 -13   6 63.8365 5.93394   1
   5 -13  -6 73.5568 7.34156   2
  -5 -13   6 63.7280 7.46825   2
  -6 -13  -6 34.3190 5.46637   1
  -6 -13  -6 29.5357 5.55038   2
   6 -13   6 26.4012 4.07717   2
  -6 -13   6 21.3656 4.99713   2
   6 -13  -6 31.3722 5.14673   2
  -6 -13   6 34.2130 4.97821   1
  -7 -13  -6 40.5399 6.45119   2
  -7 -13  -6 38.2119 5.94191   1
  -7 -13   6 37.9584 6.44398   2
   7 -13  -6 44.1398 6.20266   2
  -7 -13   6 39.8119 5.56349   1
  -8 -13  -6 63.4411 7.98518   1
  -8 -13  -6 55.8215 7.79392   2
  -8 -13   6 56.2829 7.92069   2
  -8 -13   6 52.6371 6.72850   1
   8 -13  -6 63.5256 7.53164   2
  -9 -13  -6 9.33334 4.38179   1
  -9 -13  -6 6.17877 3.91822   2
  -9 -13   6 8.67282 3.92241   1
   9 -13  -6 9.42474 4.05858   2
  -9 -13   6 14.1254 4.48503   2
 -10 -13  -6 -3.6079 2.18938   2
 -10 -13  -6 5.52602 4.31762   1
 -10 -13   6 5.58565 4.25331   1
 -10 -13   6 0.22023 2.59441   2
   0 -14  -6 26.5097 4.68925   2
   0 -14   6 18.7563 3.74004   2
   0 -14  -6 24.0739 3.42348   1
   1 -14   6 2.55691 2.42242   2
  -1 -14  -6 1.73871 2.43827   2
  -1 -14  -6 4.07951 1.90524   1
   1 -14  -6 1.97344 2.27357   2
  -1 -14   6 0.65637 1.83505   2
   2 -14   6 0.73614 1.84412   2
  -2 -14  -6 1.43954 1.53500   1
  -2 -14  -6 -0.0903 2.47202   2
  -2 -14   6 -0.8936 1.03404   1
   2 -14  -6 -0.1673 2.00057   2
  -2 -14   6 0.03613 2.20070   2
  -3 -14  -6 3.42677 2.02326   1
   3 -14   6 7.62512 2.64873   2
  -3 -14  -6 0.98007 2.46972   2
  -3 -14   6 2.17952 1.53753   1
  -3 -14   6 0.91339 2.43667   2
   3 -14  -6 1.81920 2.41476   2
  -4 -14  -6 -0.4359 2.17329   2
   4 -14   6 -0.7077 1.68206   2
  -4 -14  -6 1.47480 1.98333   1
  -4 -14   6 -0.0575 1.86417   1
   4 -14  -6 2.38722 2.53457   2
  -4 -14   6 0.10407 2.74245   2
  -5 -14  -6 -0.3834 2.08048   2
   5 -14   6 5.13006 2.35194   2
  -5 -14  -6 4.87174 2.56869   1
   5 -14  -6 7.04394 3.10841   2
  -5 -14   6 9.10118 2.87372   1
  -5 -14   6 2.50702 2.71532   2
  -6 -14  -6 6.53729 3.15101   2
  -6 -14  -6 4.03609 2.79994   1
   6 -14  -6 2.79297 2.58352   2
  -6 -14   6 6.63668 2.90016   1
  -6 -14   6 6.23388 3.04824   2
  -7 -14  -6 3.10730 2.73509   1
  -7 -14  -6 1.23729 2.21954   2
  -7 -14   6 4.32042 2.70106   1
  -7 -14   6 1.07017 2.63903   2
   7 -14  -6 0.53482 2.15850   2
  -8 -14  -6 12.0649 4.38381   1
  -8 -14  -6 11.0522 4.20594   2
   8 -14  -6 17.0403 4.24891   2
  -8 -14   6 12.6535 4.16029   2
  -8 -14   6 11.3697 3.80494   1
  -9 -14  -6 10.1489 3.88483   2
  -9 -14  -6 6.23450 4.02681   1
  -9 -14   6 6.24617 4.35427   1
  -9 -14   6 7.15909 3.87180   2
   0 -15  -6 -2.4385 1.07122   1
   0 -15  -6 -1.2845 2.15212   2
   0 -15   6 -3.9479 1.46966   2
  -1 -15  -6 253.099 12.2523   2
   1 -15   6 263.378 11.5570   2
  -1 -15  -6 282.871 10.3956   1
   1 -15  -6 272.116 12.5808   2
  -1 -15   6 241.166 11.7647   2
  -2 -15  -6 11.2041 2.74305   1
   2 -15   6 6.57238 3.18871   2
  -2 -15  -6 9.80867 3.70719   2
  -2 -15   6 13.1453 3.92822   2
   2 -15  -6 12.1648 3.64661   2
  -3 -15  -6 433.531 16.8902   2
   3 -15   6 398.132 14.2613   2
  -3 -15  -6 433.394 14.1498   1
   3 -15  -6 419.886 15.8560   2
  -3 -15   6 409.738 16.1971   2
  -4 -15  -6 4.97193 2.18629   1
   4 -15   6 8.02722 2.95080   2
  -4 -15  -6 2.97672 2.78718   2
   4 -15  -6 -2.3867 2.18962   2
  -4 -15   6 7.28604 3.32696   2
  -5 -15  -6 228.997 12.5288   2
   5 -15   6 221.743 10.1559   2
  -5 -15  -6 237.709 11.0230   1
   5 -15  -6 214.038 11.3578   2
  -5 -15   6 217.085 12.3065   2
  -6 -15  -6 0.51967 2.50222   2
  -6 -15  -6 -1.7414 1.90254   1
   6 -15  -6 -1.9892 1.85507   2
  -6 -15   6 0.21297 2.19202   2
  -7 -15  -6 82.6597 8.89304   1
  -7 -15  -6 84.5250 9.55295   2
   7 -15  -6 71.0306 7.95723   2
  -7 -15   6 64.5571 8.46255   2
  -8 -15  -6 5.81323 3.49202   2
  -8 -15  -6 8.75463 3.81954   1
   8 -15  -6 3.68463 3.16220   2
  -8 -15   6 0.28414 2.48613   2
  -9 -15  -6 26.8829 6.06227   1
  -9 -15  -6 23.7259 5.84701   2
  -9 -15   6 31.9197 6.67459   2
   0 -16   6 7.70157 3.24296   2
   0 -16  -6 12.9263 3.97415   2
   0 -16  -6 12.5206 2.94422   1
  -1 -16  -6 23.6942 5.20497   2
   1 -16   6 18.2359 4.18515   2
  -1 -16  -6 23.5652 3.75557   1
   1 -16  -6 23.0900 3.72025   1
   1 -16  -6 23.4043 4.99297   2
  -1 -16   6 29.7301 5.18407   2
   2 -16   6 32.1441 5.07443   2
  -2 -16  -6 17.7602 3.40212   1
  -2 -16  -6 24.5772 5.20447   2
   2 -16  -6 25.7093 5.19471   2
  -2 -16   6 26.6692 5.54123   2
  -3 -16  -6 0.04039 2.35390   2
   3 -16   6 4.11974 2.52198   2
  -3 -16  -6 -0.5082 1.60645   1
  -3 -16   6 5.97205 2.97358   2
   3 -16  -6 6.54774 3.04747   2
  -4 -16  -6 0.24272 2.26908   2
  -4 -16  -6 1.93403 2.03912   1
   4 -16   6 0.71022 2.23595   2
   4 -16  -6 3.43859 3.19481   2
  -4 -16   6 0.42382 2.37781   2
  -5 -16  -6 2.19502 2.95884   2
  -5 -16  -6 6.05177 2.94194   1
   5 -16   6 2.37419 2.70817   2
  -5 -16   6 0.76392 2.47282   2
   5 -16  -6 6.92791 3.23107   2
  -6 -16  -6 0.91234 2.11401   1
  -6 -16  -6 -2.8086 2.24984   2
   6 -16  -6 7.68977 3.34448   2
  -6 -16   6 0.70036 2.85250   2
  -7 -16  -6 10.1444 3.70189   2
  -7 -16  -6 -1.9715 2.34641   1
   7 -16  -6 -0.7535 2.48258   2
  -7 -16   6 4.36530 3.36133   2
  -8 -16  -6 -1.9492 2.48687   1
  -8 -16  -6 -0.3876 2.80121   2
   8 -16  -6 0.22589 3.11938   2
  -8 -16   6 -1.0113 2.81564   2
   0 -17  -6 0.00945 1.64274   1
   0 -17   6 -3.9011 2.25660   2
   0 -17  -6 0.63627 2.58008   2
  -1 -17  -6 202.776 9.11284   1
   1 -17   6 198.816 10.8171   2
  -1 -17  -6 185.732 11.2825   2
   1 -17  -6 209.287 9.07925   1
   1 -17  -6 177.237 10.9573   2
  -1 -17   6 204.041 11.2173   2
  -2 -17  -6 2.62963 1.88006   1
   2 -17   6 9.92423 3.46993   2
  -2 -17  -6 3.22011 2.77299   2
   2 -17  -6 4.47778 2.97843   2
  -2 -17   6 -0.7391 2.25139   2
  -3 -17  -6 179.107 8.97568   1
  -3 -17  -6 171.751 11.0599   2
   3 -17   6 177.362 9.83337   2
  -3 -17   6 169.913 10.7043   2
   3 -17  -6 170.321 10.5812   2
  -4 -17  -6 1.74656 2.05561   1
   4 -17   6 0.19589 2.59487   2
  -4 -17  -6 2.15044 2.95498   2
  -4 -17   6 0.44049 2.26686   2
   4 -17  -6 7.68374 3.46723   2
  -5 -17  -6 107.550 7.67932   1
  -5 -17  -6 100.480 10.7327   2
  -5 -17   6 103.797 11.1508   2
   5 -17  -6 105.513 10.1961   2
  -6 -17  -6 4.01091 2.37799   1
  -6 -17  -6 4.38080 3.09793   2
  -6 -17   6 2.00462 3.08999   2
   6 -17  -6 -3.5069 2.00555   2
  -7 -17  -6 71.8898 8.49695   1
  -7 -17  -6 72.1541 9.45304   2
  -7 -17   6 64.3432 8.78473   2
   7 -17  -6 74.5544 8.94950   2
  -8 -17  -6 -2.0514 2.44387   2
  -8 -17  -6 -3.2886 2.80088   1
  -8 -17   6 2.77710 3.24296   2
   0 -18  -6 5.86900 2.97846   2
   0 -18   6 4.46154 2.90396   2
   1 -18   6 1.63342 2.67416   2
  -1 -18  -6 4.23653 3.34620   2
   1 -18  -6 -2.7147 1.89746   2
  -1 -18   6 -1.4309 1.98385   2
   2 -18   6 15.8120 4.34275   2
  -2 -18  -6 22.1260 5.27329   2
  -2 -18   6 15.1098 4.56674   2
   2 -18  -6 21.0313 5.06329   2
  -3 -18  -6 20.8702 5.17242   2
   3 -18   6 9.91289 3.62044   2
  -3 -18   6 12.6569 4.23269   2
   3 -18  -6 18.2905 4.85482   2
   4 -18   6 5.61478 3.19331   2
  -4 -18  -6 7.67347 3.73310   2
   4 -18  -6 4.34600 3.20281   2
  -4 -18   6 3.43009 2.67816   2
  -5 -18  -6 15.0925 4.75436   2
   5 -18  -6 8.44533 4.12761   2
  -5 -18   6 24.9584 5.78282   2
  -6 -18  -6 -2.5757 2.32726   2
  -6 -18   6 1.53183 3.06340   2
   6 -18  -6 3.83880 3.24503   2
  -7 -18  -6 11.5256 4.27439   2
   7 -18  -6 20.4416 5.21252   2
  -7 -18   6 18.4853 4.94898   2
   0 -19   6 -1.6243 2.03998   2
   0 -19  -6 -3.9047 2.22681   2
   1 -19   6 35.3875 6.01903   2
  -1 -19  -6 31.7852 6.08010   2
  -1 -19   6 21.2852 4.72619   2
   1 -19  -6 37.9269 6.60351   2
   2 -19   6 10.8155 3.94395   2
  -2 -19  -6 17.8381 5.05391   2
   2 -19  -6 12.3842 4.36133   2
  -2 -19   6 8.32189 3.74556   2
  -3 -19  -6 21.5721 5.42719   2
   3 -19   6 18.0814 4.49595   2
  -3 -19   6 28.6313 5.83755   2
   3 -19  -6 25.6722 5.91575   2
  -4 -19  -6 -0.6643 2.48831   2
   4 -19   6 1.53541 3.11428   2
  -4 -19   6 3.89497 3.40156   2
   4 -19  -6 0.43107 2.76968   2
  -5 -19  -6 16.9770 4.86102   2
   5 -19  -6 14.2884 4.69282   2
  -5 -19   6 14.8206 5.27653   2
  -6 -19  -6 -0.6228 3.53590   2
   6 -19  -6 7.48180 3.95812   2
  -6 -19   6 4.38784 3.85510   2
   0 -20  -6 -0.1059 2.62504   2
   0 -20   6 1.49357 2.49390   2
  -1 -20  -6 12.0383 4.59464   2
   1 -20   6 22.1219 5.42694   2
   1 -20  -6 17.9176 5.49557   2
  -1 -20   6 19.3993 4.85398   2
   2 -20   6 7.63604 3.55348   2
  -2 -20  -6 3.31223 2.97700   2
  -2 -20   6 2.61098 3.00942   2
   2 -20  -6 0.87424 2.66553   2
  -3 -20  -6 34.6973 6.90255   2
   3 -20   6 20.2369 4.93811   2
  -3 -20   6 26.5027 5.98555   2
   3 -20  -6 25.9672 6.24968   2
  -4 -20  -6 -1.4525 2.74436   2
   4 -20  -6 1.50674 3.05933   2
  -4 -20   6 2.00697 3.40450   2
  -5 -20  -6 12.8438 4.71537   2
  -5 -20   6 14.9397 5.09383   2
   5 -20  -6 22.0828 5.50386   2
   0 -21   6 4.73922 3.18857   2
   0 -21  -6 -1.2853 3.22923   2
   1 -21   6 62.9064 8.63615   2
  -1 -21  -6 72.1607 9.53645   2
  -1 -21   6 58.9073 8.47030   2
   1 -21  -6 66.5220 9.56208   2
  -2 -21  -6 7.04589 4.03041   2
   2 -21   6 3.04969 3.61058   2
   2 -21  -6 1.31851 2.78106   2
  -2 -21   6 11.4152 4.75360   2
   3 -21   6 23.3722 5.61817   2
  -3 -21  -6 32.4488 7.13397   2
   3 -21  -6 30.8914 6.62697   2
  -3 -21   6 28.5541 6.53285   2
  -4 -21  -6 2.89962 3.75732   2
   4 -21  -6 6.61673 4.73692   2
  -4 -21   6 5.26670 4.33426   2
   0 -22   6 -4.0622 2.56287   2
   0 -22  -6 3.72385 4.51805   2
  -1 -22  -6 3.22120 4.96756   2
   1 -22   6 -0.3057 3.60176   2
   1 -22  -6 3.37459 3.57821   2
  -1 -22   6 5.16129 3.90721   2
   0   0   7 -1.2338 0.34045   2
  -1   0  -7 -0.2630 0.40451   2
   1   0   7 -0.5912 0.60687   1
  -1   0  -7 -1.4092 0.49061   1
  -1   0   7 -0.6384 0.57638   2
  -2   0  -7 -0.5121 0.59911   2
   2   0   7 -0.3181 0.51177   2
  -2   0  -7 -0.6036 0.89697   1
  -2   0   7 0.76669 0.88700   2
   2   0   7 -0.2211 0.91559   1
  -3   0   7 -0.2487 0.83338   2
   3   0   7 2.16553 0.72372   2
  -3   0  -7 -0.2630 0.95612   1
  -3   0  -7 -0.4453 0.43982   2
  -4   0  -7 -0.9193 0.55640   2
  -4   0   7 1.22500 1.06550   2
  -4   0  -7 -0.4780 1.25017   1
  -5   0  -7 1.21660 1.31303   1
  -5   0   7 0.47053 1.00276   2
  -5   0  -7 -0.2032 0.61995   2
  -6   0   7 0.62677 1.14669   2
  -6   0  -7 0.93500 1.45563   1
  -6   0  -7 0.04816 0.75183   2
  -7   0  -7 0.62010 1.82080   1
  -7   0  -7 0.88634 0.89939   2
  -7   0   7 -0.1863 1.42516   2
  -8   0   7 1.46916 1.56472   2
  -8   0  -7 1.28288 2.37693   1
  -8   0  -7 -0.1658 1.07044   2
  -9   0   7 -1.5377 1.54948   2
  -9   0  -7 -1.8704 2.13408   1
  -9   0  -7 0.78945 1.17929   2
 -10   0   7 -1.3697 1.72181   2
 -10   0  -7 -1.5820 2.23974   1
 -11   0  -7 0.94075 2.14358   1
 -11   0   7 1.31324 2.43491   2
 -12   0  -7 0.74155 3.01815   1
 -12   0   7 4.34820 3.23045   2
   0  -1   7 0.28934 0.46646   2
   0  -1  -7 0.69626 0.58908   2
  -1   1   7 487.731 10.4490   2
  -1  -1  -7 492.566 9.41687   2
   1  -1   7 499.658 8.42169   2
  -1  -1  -7 489.013 10.1686   1
  -1   1  -7 500.429 8.44742   2
  -1   1  -7 493.269 9.53172   1
  -1  -1   7 488.928 10.3432   2
   2  -1   7 66.1891 3.04864   1
  -2   1   7 51.3047 3.03451   2
  -2  -1  -7 64.0672 2.56324   2
  -2  -1  -7 63.2425 3.32968   1
   2   1   7 66.1073 3.35752   1
  -2   1  -7 60.7205 3.07017   1
   3  -1   7 185.158 3.97474   2
  -3   1   7 180.421 6.38477   2
   3  -1   7 170.537 5.94791   1
  -3  -1  -7 183.426 6.42210   1
  -3  -1  -7 184.232 5.06675   2
  -3   1  -7 191.991 6.29383   1
  -3  -1   7 178.507 6.45404   2
  -3   1  -7 177.333 3.88346   2
  -4  -1  -7 -1.2646 0.95512   1
  -4  -1  -7 1.32535 0.86767   2
  -4   1   7 -0.3070 0.81647   2
  -4  -1   7 1.36355 1.10698   2
  -4   1  -7 0.42018 0.53475   2
  -4   1  -7 0.33529 1.10989   1
  -5  -1  -7 16.7983 3.05260   1
  -5  -1  -7 21.4916 2.40412   2
  -5   1   7 18.7170 2.79729   2
  -5   1  -7 20.3734 3.14579   1
  -5   1  -7 19.9964 2.02349   2
  -5  -1   7 24.7961 3.41975   2
  -5  -1   7 17.6242 2.94029   1
  -6  -1  -7 21.3695 2.68254   2
  -6  -1  -7 14.5648 2.93223   1
  -6   1   7 22.4763 3.48550   2
  -6   1  -7 20.4615 3.33534   1
  -6  -1   7 19.8211 3.21050   2
  -6   1  -7 21.7747 2.44601   2
  -6  -1   7 22.2727 3.61670   1
  -7  -1  -7 6.53702 2.64422   1
  -7   1   7 5.95496 2.06764   2
  -7  -1  -7 9.10633 2.02047   2
  -7  -1   7 4.13268 2.35464   1
  -7   1  -7 7.12698 2.61819   1
  -7  -1   7 10.1837 2.66162   2
  -7   1  -7 5.89730 1.46564   2
  -8  -1  -7 17.6236 4.07581   1
  -8  -1  -7 19.5802 3.21824   2
  -8   1   7 17.6090 3.50540   2
  -8  -1   7 21.1980 4.03289   2
  -8   1  -7 16.9954 3.84049   1
  -8   1  -7 17.0948 2.76269   2
  -8  -1   7 21.6266 4.17073   1
  -9   1   7 4.95310 2.54498   2
  -9  -1  -7 9.38204 3.49357   1
  -9  -1  -7 6.72576 2.23711   2
  -9   1  -7 7.26717 2.00029   2
  -9  -1   7 6.34848 2.60859   2
  -9   1  -7 7.03039 3.18357   1
 -10   1   7 1.93603 2.20180   2
 -10  -1  -7 -2.4910 2.71586   1
 -10  -1   7 2.83697 2.42323   2
 -10   1  -7 1.87930 3.04807   1
 -11   1   7 23.0715 4.79935   2
 -11  -1  -7 33.4885 6.35226   1
 -11  -1   7 33.6245 5.82195   2
 -11   1  -7 23.4094 5.33334   1
 -12   1   7 1.02196 2.45332   2
 -12  -1  -7 -2.6420 2.70237   1
 -12  -1   7 2.14426 2.83296   2
 -12   1  -7 6.66811 3.42599   1
   0  -2  -7 249.699 6.31813   2
   0  -2   7 249.140 5.78530   2
  -1  -2  -7 758.987 14.0269   2
   1  -2   7 752.696 12.3386   2
   1  -2   7 761.868 12.9789   1
  -1  -2  -7 729.841 14.3280   1
  -1   2  -7 741.261 12.9581   1
  -1   2  -7 765.161 12.3894   2
   1  -2  -7 751.933 14.7313   2
  -1  -2   7 739.247 14.4569   2
   2   2  -7 177.125 5.35191   1
  -2  -2  -7 180.609 5.14484   2
  -2   2   7 177.970 5.90233   2
  -2  -2  -7 168.387 5.69445   1
  -2  -2   7 168.472 5.81668   2
  -2   2  -7 175.313 5.13309   1
   2   2   7 182.742 5.89462   1
  -3  -2  -7 59.3920 3.65965   1
  -3  -2  -7 60.1285 3.05081   2
  -3   2   7 68.3205 3.77250   2
   3  -2   7 56.4058 3.19190   1
  -3  -2   7 66.0956 3.86058   2
  -3   2  -7 65.8205 3.53534   1
  -4  -2  -7 170.758 6.96146   1
  -4  -2  -7 164.999 5.70369   2
  -4   2   7 170.278 6.74048   2
   4  -2   7 180.020 4.43707   2
  -4   2  -7 176.334 4.31609   2
  -4   2  -7 170.996 6.63759   1
  -4  -2   7 172.363 6.74685   1
  -4  -2   7 176.969 7.09036   2
  -5  -2  -7 81.1679 5.17643   1
  -5  -2  -7 86.5366 4.22888   2
  -5   2   7 75.8385 4.78589   2
  -5  -2   7 73.1912 4.84663   2
  -5  -2   7 77.5418 5.00818   1
  -5   2  -7 76.7562 4.81672   1
  -5   2  -7 80.3015 3.21046   2
  -6  -2  -7 100.340 6.28633   1
  -6  -2  -7 97.9940 4.93054   2
  -6   2   7 92.5261 5.68805   2
  -6   2  -7 100.180 6.18061   1
  -6   2  -7 100.210 4.16264   2
  -6  -2   7 101.749 6.07033   2
  -6  -2   7 95.7829 6.06320   1
  -7  -2  -7 11.2563 3.20589   1
  -7  -2  -7 7.26339 1.77743   2
  -7   2   7 8.98996 2.63172   2
  -7  -2   7 7.74552 2.90818   1
  -7   2  -7 8.37842 1.73454   2
  -7  -2   7 9.33210 2.79494   2
  -7   2  -7 10.0230 2.95540   1
  -8  -2  -7 56.4388 4.53394   2
  -8  -2  -7 69.9446 7.22328   1
  -8   2   7 59.9956 6.00885   2
  -8   2  -7 69.1175 7.24372   1
  -8   2  -7 62.6775 4.14932   2
  -8  -2   7 68.6206 6.96307   2
  -8  -2   7 61.9562 6.90025   1
  -9  -2  -7 3.98337 1.94411   2
  -9   2   7 4.52299 2.44620   2
  -9  -2  -7 3.37179 3.19182   1
  -9   2  -7 -1.6934 2.40682   1
  -9  -2   7 3.07817 2.46814   2
  -9  -2   7 1.80479 2.64515   1
 -10  -2  -7 2.14702 3.14699   1
 -10   2   7 4.72252 2.81422   2
 -10  -2  -7 4.71585 2.37963   2
 -10   2  -7 6.72213 3.68549   1
 -10  -2   7 9.40898 3.09504   2
 -11  -2  -7 1.15495 2.78924   1
 -11   2   7 -1.3221 1.97879   2
 -11   2  -7 -2.1529 2.00079   1
 -11  -2   7 1.34202 2.28598   2
 -12  -2  -7 4.63999 3.84503   1
 -12   2   7 5.53510 3.07738   2
 -12  -2   7 -1.5000 2.39301   2
 -12   2  -7 3.76999 3.63233   1
   0  -3  -7 0.52303 0.89441   2
   0  -3   7 -0.3049 0.65929   2
   1  -3   7 204.396 4.64073   2
  -1  -3  -7 193.730 5.95106   1
   1  -3   7 201.369 4.44661   1
   1   3  -7 205.824 4.89016   1
  -1  -3  -7 203.291 5.91516   2
  -1  -3   7 196.326 5.98555   2
  -1   3  -7 202.835 4.50142   1
  -1   3  -7 210.875 4.71894   2
   1  -3  -7 201.619 6.22351   2
  -2  -3  -7 80.9136 3.63063   2
   2  -3   7 78.7785 3.06182   1
  -2  -3  -7 82.9385 3.97560   1
   2  -3   7 79.0879 2.02577   2
   2   3  -7 79.9343 3.40692   1
  -2   3  -7 79.3032 1.99103   2
   2  -3  -7 79.5729 3.99009   2
  -2   3  -7 77.0322 3.14468   1
  -2  -3   7 74.2364 3.84512   2
   3  -3   7 346.248 6.15289   2
  -3  -3  -7 337.372 9.69323   1
  -3   3   7 354.714 9.86788   2
  -3  -3  -7 340.506 8.87665   2
   3  -3   7 355.436 6.20130   2
  -3  -3   7 350.569 9.22123   1
  -3   3  -7 349.486 8.88791   1
  -3  -3   7 354.833 10.0474   2
   4  -3   7 0.61660 0.51812   2
  -4   3   7 1.71241 1.10658   2
  -4  -3  -7 3.63203 1.65035   1
  -4  -3  -7 1.18286 0.92536   2
   4  -3   7 2.14033 0.67740   2
  -4  -3   7 2.58172 1.38496   2
  -4   3  -7 -1.1204 0.90855   1
  -4  -3   7 1.07673 1.12991   1
  -5  -3  -7 50.4880 4.97540   1
  -5   3   7 44.2301 4.34311   2
  -5  -3  -7 43.7996 3.32103   2
  -5  -3   7 53.4352 5.12769   2
  -5   3  -7 41.3079 2.27809   2
  -5   3  -7 41.5445 4.28015   1
  -5  -3   7 49.6763 4.79248   1
  -6   3   7 52.0513 5.31974   2
  -6  -3  -7 40.7120 4.00163   2
  -6  -3  -7 41.9970 5.01352   1
  -6  -3   7 51.4934 5.39955   2
  -6   3  -7 36.4725 2.49600   2
  -6  -3   7 42.7041 5.12656   1
  -6   3  -7 35.6405 4.51590   1
  -7  -3  -7 2.01452 1.42538   2
  -7   3   7 1.58518 1.45940   2
  -7  -3  -7 3.71811 2.45288   1
  -7  -3   7 -0.1408 1.65842   1
  -7  -3   7 -0.8576 1.13491   2
  -7   3  -7 -0.3393 1.64711   1
  -7   3  -7 0.91922 0.96513   2
  -8  -3  -7 36.1890 4.35051   2
  -8  -3  -7 35.1263 5.70495   1
  -8   3   7 37.3481 5.01546   2
  -8   3  -7 42.9454 5.87830   1
  -8  -3   7 30.3066 5.00779   1
  -8   3  -7 30.1774 3.38561   2
  -8  -3   7 34.2704 5.19356   2
  -9   3   7 55.7379 6.37149   2
  -9  -3  -7 60.5379 6.04257   2
  -9  -3  -7 56.5431 7.08728   1
  -9   3  -7 56.5910 7.01268   1
  -9  -3   7 54.8189 6.74042   2
  -9  -3   7 63.3409 7.68989   1
 -10  -3  -7 2.26283 3.41526   1
 -10   3   7 6.65666 2.96492   2
 -10  -3  -7 6.58724 2.65924   2
 -10  -3   7 5.37781 2.89223   1
 -10   3  -7 1.68466 2.48861   1
 -10  -3   7 5.23958 2.84733   2
 -11  -3  -7 23.6788 5.83100   1
 -11   3   7 32.9505 5.68933   2
 -11  -3   7 29.3835 5.66126   2
 -11   3  -7 27.7196 5.83818   1
 -12  -3  -7 3.54063 4.07393   1
 -12   3   7 10.1711 3.62944   2
 -12   3  -7 11.3239 4.33674   1
 -12  -3   7 10.6230 4.11174   2
   0  -4  -7 1.39725 1.07135   2
   0  -4   7 -0.0125 0.74956   2
  -1  -4  -7 0.56601 0.87048   1
  -1  -4  -7 0.57995 0.82374   2
   1  -4   7 0.67479 0.39452   1
   1  -4   7 -0.1038 0.54559   2
   1   4  -7 0.20321 0.56192   1
  -1   4  -7 0.94350 0.50910   1
   1  -4  -7 -0.2820 0.71299   2
  -1  -4   7 -0.0322 0.73151   2
  -2  -4  -7 68.4734 3.65881   2
   2  -4   7 69.9055 2.78695   1
   2  -4   7 67.7999 2.35779   2
   2   4  -7 72.8902 3.22899   1
  -2  -4   7 71.3339 3.87278   2
  -2   4  -7 63.8399 2.76884   1
   2  -4  -7 66.8170 3.83218   2
  -2  -4   7 71.2778 3.19995   1
  -2   4  -7 69.8904 2.35677   2
  -3  -4  -7 22.5754 2.57869   2
  -3  -4  -7 28.9305 3.19733   1
   3  -4   7 17.7452 2.09633   1
   3  -4   7 24.0252 1.34312   2
   3  -4   7 22.5433 1.28840   2
   3  -4  -7 21.3794 2.66213   2
  -3   4  -7 22.0924 2.39265   1
  -3  -4   7 26.9412 3.23590   2
  -3  -4   7 25.3698 2.69713   1
  -4  -4  -7 22.7099 3.26359   1
  -4   4   7 25.1777 3.18737   2
  -4  -4  -7 24.4490 2.97312   2
   4  -4   7 19.1292 1.36908   2
  -4  -4   7 22.0575 3.18597   2
  -4   4  -7 16.1200 2.47754   1
  -4  -4   7 22.1673 2.94982   1
  -5  -4  -7 7.33551 2.32345   1
  -5  -4  -7 7.83355 1.90808   2
   5  -4   7 9.26468 1.30917   2
  -5   4   7 10.6811 2.35449   2
  -5  -4   7 9.41239 2.34027   2
  -5  -4   7 11.3465 2.58297   1
  -5   4  -7 11.4836 2.42349   1
   6  -4   7 3.98174 1.15125   2
  -6  -4  -7 4.09753 2.04835   1
  -6   4   7 3.63928 1.73871   2
  -6  -4  -7 4.12028 1.60675   2
  -6  -4   7 5.57948 2.20356   2
  -6   4  -7 7.01910 2.21338   1
  -6  -4   7 2.86708 1.77991   1
  -7  -4  -7 59.6549 4.62270   2
  -7  -4  -7 61.5812 6.37045   1
  -7   4   7 55.8131 5.59853   2
  -7  -4   7 55.5636 5.92763   1
  -7   4  -7 63.8793 6.33525   1
  -7  -4   7 61.7524 6.38160   2
  -8   4   7 33.3140 4.79476   2
  -8  -4  -7 42.9466 6.11187   1
  -8  -4  -7 35.5131 4.48828   2
  -8   4  -7 38.4735 5.52850   1
  -8  -4   7 23.1968 4.43547   2
  -8   4  -7 34.6381 3.55769   2
  -8  -4   7 41.6683 5.60395   1
  -9  -4  -7 7.82086 3.40333   1
  -9   4   7 9.32874 2.97937   2
  -9  -4  -7 6.88581 2.45264   2
  -9  -4   7 4.13819 3.13652   1
  -9  -4   7 7.76119 2.98476   2
  -9   4  -7 10.3192 3.69830   1
 -10  -4  -7 7.31555 3.78140   1
 -10   4   7 9.04084 3.31723   2
 -10  -4  -7 13.5055 3.36868   2
 -10  -4   7 11.1924 4.45362   1
 -10   4  -7 11.2180 3.75526   1
 -10  -4   7 15.2267 4.12058   2
 -11   4   7 1.98410 2.67023   2
 -11  -4  -7 7.86583 4.15257   1
 -11  -4   7 1.72762 3.08638   1
 -11  -4   7 4.66041 3.14498   2
 -11   4  -7 4.57829 3.06157   1
 -12  -4  -7 5.08831 3.70109   1
 -12  -4   7 9.53971 3.76555   2
 -12   4  -7 9.48002 4.32508   1
   0  -5  -7 -1.0131 0.55087   2
   0  -5   7 -0.1298 0.75726   2
  -1  -5  -7 85.4689 4.04764   1
  -1  -5  -7 80.3130 4.16325   2
   1   5  -7 82.0887 2.70515   1
   1  -5   7 84.3585 2.02362   1
   1  -5   7 86.7474 3.45892   2
  -1   5  -7 82.2445 2.04744   1
   1  -5  -7 83.7665 4.25865   2
  -1  -5   7 89.1535 4.22407   2
  -2  -5  -7 -0.5180 0.77950   1
   2  -5   7 -0.4758 0.48589   1
   2   5  -7 1.24888 0.75570   1
  -2  -5  -7 -0.1591 0.83420   2
   2  -5   7 0.41279 0.63798   2
  -2   5  -7 0.12269 0.58332   1
  -2  -5   7 0.67922 0.77548   1
   2  -5  -7 0.61394 0.92332   2
  -2  -5   7 -0.1232 0.81832   2
  -3  -5  -7 674.684 15.5613   1
  -3  -5  -7 667.608 15.3206   2
   3  -5   7 662.045 13.4613   1
   3  -5   7 657.650 12.1988   2
  -3   5  -7 653.226 13.5390   1
  -3  -5   7 668.586 14.2570   1
   3  -5  -7 650.883 15.4704   2
  -3  -5   7 673.477 16.0816   2
  -4  -5  -7 172.631 7.43163   1
  -4  -5  -7 199.933 7.46194   2
   4  -5   7 194.053 5.03411   2
  -4  -5   7 191.162 7.17180   1
   4  -5  -7 193.245 7.64855   2
  -4  -5   7 196.959 8.05571   2
  -4   5  -7 192.298 6.78545   1
   5  -5   7 261.098 6.54189   2
  -5  -5  -7 259.937 9.10920   2
  -5  -5  -7 255.360 9.90691   1
  -5  -5   7 256.452 9.30542   1
  -5  -5   7 260.620 10.0074   2
   5  -5  -7 271.934 9.57043   2
  -5   5  -7 263.095 9.02442   1
  -6  -5  -7 58.2646 5.84286   1
  -6  -5  -7 72.6308 4.96338   2
   6  -5   7 66.3223 3.23917   2
  -6   5   7 68.8742 5.07062   2
  -6  -5   7 62.3193 6.10170   2
  -6   5  -7 54.2793 5.18582   1
  -6  -5   7 68.7509 5.20393   1
  -7  -5  -7 18.7039 3.91126   1
  -7   5   7 12.7965 2.99418   2
   7  -5   7 17.6163 2.26422   2
  -7  -5  -7 18.7732 3.30240   2
  -7   5  -7 20.6027 3.94404   1
  -7  -5   7 23.6218 4.30717   2
  -7  -5   7 13.7309 3.58966   1
  -8  -5  -7 0.71993 1.63973   2
  -8   5   7 8.10279 2.60985   2
  -8  -5  -7 3.87224 2.38262   1
   8  -5   7 4.49417 1.63126   2
  -8   5  -7 2.74576 2.35132   1
  -8  -5   7 -0.8430 2.33156   1
  -8  -5   7 4.32079 2.40930   2
  -9  -5  -7 73.7003 8.26597   1
  -9  -5  -7 79.9662 6.18854   2
  -9   5   7 96.6904 7.31783   2
  -9  -5   7 92.0655 9.25436   1
  -9  -5   7 83.0685 8.40185   2
  -9   5  -7 105.645 9.58371   1
 -10   5   7 64.9220 7.37820   2
 -10  -5  -7 68.7440 8.79548   1
 -10  -5  -7 50.7526 6.14784   2
 -10  -5   7 59.5517 7.70752   1
 -10  -5   7 55.6153 7.44546   2
 -10   5  -7 64.2290 7.80418   1
 -11  -5  -7 20.8478 5.88046   1
 -11   5   7 9.77646 3.73337   2
 -11  -5   7 13.6617 4.01483   2
 -11   5  -7 15.8988 5.08607   1
 -11  -5   7 22.7235 5.50702   1
 -12  -5  -7 18.8816 6.14201   1
 -12  -5   7 26.5251 6.67015   1
 -12   5  -7 24.3493 5.91403   1
 -12  -5   7 21.0652 5.36555   2
   0  -6   7 58.5920 3.39992   2
   0  -6  -7 62.9699 3.87119   2
   1   6  -7 111.086 3.12726   1
  -1  -6  -7 113.609 4.84024   1
  -1  -6  -7 99.7634 4.93000   2
   1  -6   7 106.585 4.25862   2
  -1  -6   7 105.017 3.06493   1
  -1  -6   7 104.322 4.86231   2
   1  -6  -7 106.661 5.13755   2
  -2  -6  -7 441.819 11.3891   1
   2  -6   7 428.744 8.60885   1
   2  -6   7 432.586 9.67110   2
  -2  -6  -7 435.351 11.7330   2
   2   6  -7 443.267 9.64078   1
  -2  -6   7 438.497 9.55102   1
   2  -6  -7 449.207 12.0180   2
  -2  -6   7 440.681 11.9179   2
   3  -6   7 1.88350 0.97694   1
  -3  -6  -7 3.40859 1.48931   1
  -3  -6  -7 2.34288 1.24211   2
   3  -6   7 2.08973 0.88442   2
  -3  -6   7 3.50591 1.62142   2
  -3   6  -7 2.10213 0.92711   1
  -3  -6   7 3.21297 1.34524   1
   3  -6  -7 3.39055 1.42334   2
   4  -6   7 130.233 4.31388   2
  -4  -6  -7 133.078 6.56860   1
  -4  -6  -7 123.767 6.15476   2
  -4   6  -7 123.089 5.34811   1
   4  -6  -7 125.120 6.19640   2
  -4  -6   7 127.640 5.83480   1
  -4  -6   7 136.297 6.76000   2
  -5  -6  -7 0.11993 1.26839   2
  -5  -6  -7 -1.0689 1.18653   1
   5  -6   7 1.86877 0.90479   2
  -5   6  -7 4.51892 1.57324   1
   5  -6  -7 1.02061 1.20486   2
  -5  -6   7 2.45127 1.75307   2
  -5  -6   7 2.53719 1.63771   1
  -6  -6  -7 2.79865 1.99313   1
   6  -6   7 4.79860 1.30329   2
  -6  -6  -7 3.02183 1.70630   2
  -6   6  -7 3.11243 2.02766   1
  -6  -6   7 4.46788 2.08694   2
  -6  -6   7 5.57667 2.24971   1
   6  -6  -7 3.41145 1.86145   2
  -7  -6  -7 63.6858 6.81178   1
  -7  -6  -7 64.3579 6.21753   2
   7  -6   7 59.1244 3.53869   2
   7  -6  -7 69.6265 5.47203   2
  -7   6  -7 64.2836 6.18260   1
  -7  -6   7 70.7417 7.08206   2
  -7  -6   7 57.9563 6.20093   1
  -8  -6  -7 16.2168 3.35629   2
  -8  -6  -7 23.1683 4.67909   1
  -8   6  -7 24.6252 4.52255   1
   8  -6  -7 23.2157 4.00771   2
  -8  -6   7 22.2097 4.50418   1
  -8  -6   7 18.1381 3.88341   2
  -9  -6  -7 12.6681 3.39480   2
  -9  -6  -7 12.6709 4.04402   1
  -9  -6   7 17.3861 4.53814   2
  -9   6  -7 10.1724 3.65008   1
  -9  -6   7 14.8990 4.07868   1
   9  -6  -7 11.7730 3.30680   2
 -10  -6  -7 35.5526 5.51178   2
 -10  -6  -7 38.6452 6.59768   1
 -10  -6   7 38.5703 6.22168   2
 -10   6  -7 42.1101 6.54946   1
  10  -6  -7 38.4743 5.66246   2
 -10  -6   7 55.1949 7.74744   1
 -11  -6  -7 0.64054 2.35092   2
 -11  -6  -7 5.81851 4.15373   1
 -11  -6   7 -0.6582 3.18145   1
 -11   6  -7 1.34552 2.91009   1
 -11  -6   7 -0.7238 2.31911   2
  11  -6  -7 0.41123 2.44131   2
 -12  -6   7 0.56649 3.20074   1
 -12  -6   7 3.40100 3.09469   2
   0  -7   7 -0.0226 0.82614   2
   0  -7  -7 -0.3583 0.74621   2
  -1  -7  -7 1028.46 20.3954   1
  -1  -7  -7 991.075 21.3914   2
   1  -7   7 1010.12 19.7451   2
   1   7  -7 1016.40 16.7154   1
   1  -7  -7 1015.50 21.4654   2
  -1  -7   7 1040.55 21.1621   2
  -1  -7   7 998.855 16.7057   1
   2  -7   7 21.8504 2.43344   2
   2  -7   7 24.6961 1.63417   1
   2   7  -7 26.9874 2.35539   1
  -2  -7  -7 29.6977 3.31885   1
  -2  -7  -7 19.3303 2.98268   2
  -2  -7   7 26.4091 3.40087   2
  -2  -7   7 26.4371 2.06688   1
   2  -7  -7 27.9201 3.42232   2
  -3  -7  -7 756.182 17.8220   2
  -3  -7  -7 743.551 17.1540   1
   3  -7   7 729.365 14.5610   2
   3  -7   7 707.591 14.1739   1
  -3  -7   7 706.865 15.1859   1
  -3  -7   7 728.796 17.9419   2
   3  -7  -7 689.075 17.1558   2
   4  -7   7 34.0135 2.43417   2
  -4  -7  -7 40.0898 4.43293   1
  -4  -7  -7 36.0713 4.33410   2
  -4   7  -7 29.9145 3.08011   1
   4  -7  -7 23.5665 3.32031   2
  -4  -7   7 31.0650 3.48853   1
  -4  -7   7 26.3913 3.83563   2
   5  -7   7 159.085 5.35970   2
  -5  -7  -7 161.386 7.91945   1
  -5  -7  -7 157.803 7.69138   2
  -5   7  -7 155.307 6.67854   1
   5  -7  -7 146.432 7.26564   2
  -5  -7   7 155.702 8.07330   2
  -5  -7   7 145.710 6.97939   1
  -6  -7  -7 -0.5767 1.69816   1
  -6  -7  -7 -0.0647 1.36846   2
   6  -7   7 -0.1914 0.88094   2
  -6  -7   7 -1.4250 1.48626   1
   6  -7  -7 -0.6738 1.18013   2
  -6   7  -7 1.55559 1.67573   1
  -6  -7   7 1.60181 1.71859   2
  -7  -7  -7 111.264 7.03844   2
  -7  -7  -7 122.166 8.15497   1
   7  -7   7 116.430 5.01273   2
   7  -7  -7 110.444 6.89937   2
  -7  -7   7 123.934 7.64244   1
  -7  -7   7 111.141 7.50101   2
  -7   7  -7 120.128 7.17791   1
  -8  -7  -7 10.9050 3.08096   2
  -8  -7  -7 14.7858 3.92330   1
  -8  -7   7 10.8391 3.16208   2
  -8  -7   7 12.0669 3.70955   1
   8  -7  -7 7.83212 2.78706   2
  -8   7  -7 10.0784 3.04991   1
  -9  -7  -7 68.1607 8.30769   1
  -9  -7  -7 65.6885 7.12765   2
  -9  -7   7 69.8822 7.96099   1
   9  -7  -7 69.9588 7.17141   2
  -9  -7   7 67.5161 7.69023   2
  -9   7  -7 61.2170 7.11985   1
 -10  -7  -7 25.8371 4.87615   2
 -10  -7  -7 25.8388 5.59211   1
  10  -7  -7 21.5126 4.46810   2
 -10  -7   7 16.0697 4.38239   2
 -10  -7   7 28.0848 5.56102   1
 -11  -7  -7 49.5969 7.87223   1
 -11  -7  -7 34.5798 5.86392   2
 -11  -7   7 37.3466 6.84264   1
 -11  -7   7 28.4412 5.70243   2
  11  -7  -7 37.4303 6.18549   2
 -12  -7   7 11.1644 5.36823   1
 -12  -7   7 10.7151 4.46581   2
   0  -8  -7 977.771 21.6209   2
   0  -8   7 987.845 20.6145   2
  -1  -8  -7 46.1490 4.55212   2
  -1  -8  -7 35.5555 3.53502   1
   1   8  -7 44.0207 1.93331   1
   1  -8   7 45.2430 3.29229   2
  -1  -8   7 42.0707 1.97185   1
  -1  -8   7 50.4440 3.91034   2
   1  -8  -7 37.0929 4.03835   2
   2  -8   7 517.129 9.71289   1
   2  -8   7 515.146 12.2102   2
   2   8  -7 520.249 10.8961   1
  -2  -8  -7 493.954 14.0208   2
  -2  -8  -7 534.080 13.3722   1
  -2  -8   7 511.237 10.8221   1
   2  -8  -7 529.625 14.2169   2
  -2  -8   7 485.716 13.8750   2
  -3  -8  -7 35.1433 3.91251   1
   3  -8   7 35.9405 2.77016   2
   3  -8   7 34.5872 2.45847   1
  -3  -8  -7 29.0931 3.88094   2
  -3  -8   7 36.2543 2.80672   1
  -3  -8   7 34.3920 4.17566   2
   3  -8  -7 35.9301 4.15858   2
   4  -8   7 436.583 10.7035   2
  -4  -8  -7 445.983 13.3657   1
  -4  -8  -7 445.148 13.7791   2
   4  -8  -7 443.906 13.4081   2
  -4  -8   7 441.927 11.9989   1
  -4  -8   7 473.622 14.5709   2
   5  -8   7 2.12231 1.21062   2
  -5  -8  -7 2.94027 2.09857   1
  -5  -8  -7 1.86234 1.74645   2
  -5  -8   7 3.43462 1.86177   1
   5  -8  -7 1.69748 1.38307   2
  -5  -8   7 -0.4363 1.35754   2
  -6  -8  -7 30.6275 4.48763   2
   6  -8   7 38.0022 2.99140   2
  -6  -8  -7 36.3665 5.12819   1
  -6  -8   7 35.0162 4.71329   1
   6  -8  -7 39.6831 4.70869   2
  -6  -8   7 34.0648 5.06717   2
  -7  -8  -7 0.85632 1.83822   2
  -7  -8  -7 1.35240 2.38326   1
   7  -8   7 0.16024 1.20564   2
  -7  -8   7 3.92428 2.35283   2
   7  -8  -7 1.61078 1.93774   2
  -7  -8   7 0.83590 2.18942   1
  -8  -8  -7 81.7713 8.35510   1
  -8  -8  -7 88.6272 8.27001   2
  -8  -8   7 69.8958 7.78500   2
   8  -8  -7 75.3214 7.28397   2
  -8  -8   7 88.1405 8.31148   1
  -9  -8  -7 4.55135 2.59987   2
  -9  -8  -7 5.96732 2.92521   1
   9  -8  -7 3.52206 2.42837   2
  -9  -8   7 1.71872 3.04938   2
  -9  -8   7 2.96861 2.79538   1
 -10  -8  -7 50.0190 6.63510   2
 -10  -8  -7 45.7124 7.56113   1
 -10  -8   7 57.6615 7.60241   1
  10  -8  -7 66.7295 7.45672   2
 -10  -8   7 57.3687 7.61327   2
 -11  -8  -7 1.44367 2.61605   2
 -11  -8  -7 -2.0574 3.44466   1
 -11  -8   7 1.54365 2.61449   2
  11  -8  -7 -0.1198 2.99111   2
 -11  -8   7 0.75548 3.66087   1
   0  -9  -7 -0.0495 1.07816   2
   0  -9   7 -0.2325 1.11773   2
  -1  -9  -7 385.516 10.7925   1
  -1  -9  -7 364.303 11.9108   2
   1  -9   7 364.659 10.5958   2
  -1  -9   7 372.439 7.53724   1
  -1  -9   7 368.177 11.5100   2
   1  -9  -7 372.330 11.9391   2
   2   9  -7 2.09157 0.96358   1
   2  -9   7 2.77588 0.77255   1
  -2  -9  -7 4.87984 1.62792   1
   2  -9   7 4.47657 1.63650   2
  -2  -9  -7 0.93833 1.26296   2
   2  -9  -7 2.73273 1.77836   2
  -2  -9   7 1.03542 1.00910   1
  -2  -9   7 2.46896 1.73404   2
   3  -9   7 472.193 10.4272   1
  -3  -9  -7 472.775 14.4874   2
  -3  -9  -7 476.267 13.4607   1
   3  -9   7 497.102 12.1371   2
  -3  -9   7 487.213 14.6960   2
   3  -9  -7 481.474 14.2388   2
  -3  -9   7 471.703 11.5519   1
   4  -9   7 40.6413 3.76948   2
  -4  -9  -7 46.2542 5.06506   1
  -4  -9  -7 36.4849 4.60134   2
  -4  -9   7 42.3021 4.06184   1
   4  -9  -7 34.7885 4.36669   2
  -4  -9   7 44.9413 5.44924   2
   5  -9   7 108.843 5.08974   2
  -5  -9  -7 112.584 7.09774   2
  -5  -9  -7 119.245 7.05749   1
  -5  -9   7 120.614 7.50661   2
  -5  -9   7 109.931 6.22862   1
   5  -9  -7 118.068 6.79854   2
  -6  -9  -7 -0.4541 1.59701   2
  -6  -9  -7 0.35993 1.80954   1
   6  -9   7 1.17783 1.16776   2
  -6  -9   7 -2.3967 1.38457   2
   6  -9  -7 -0.2589 1.24434   2
  -6  -9   7 -0.8388 1.87545   1
  -7  -9  -7 33.2972 5.31797   1
  -7  -9  -7 31.6395 4.94273   2
   7  -9  -7 35.1477 4.91257   2
  -7  -9   7 27.3147 5.02116   2
  -7  -9   7 32.6775 5.15177   1
  -8  -9  -7 2.18952 2.40597   1
  -8  -9  -7 1.16980 2.50351   2
  -8  -9   7 1.34795 2.04435   2
   8  -9  -7 5.15283 2.58065   2
  -8  -9   7 5.13026 2.65647   1
  -9  -9  -7 52.6541 6.80833   2
  -9  -9  -7 55.3639 7.35897   1
  -9  -9   7 48.3319 7.05422   2
  -9  -9   7 53.9329 7.17029   1
   9  -9  -7 52.4301 6.46493   2
 -10  -9  -7 14.7135 4.14746   2
 -10  -9  -7 20.2949 5.40949   1
  10  -9  -7 15.4718 4.20336   2
 -10  -9   7 16.9894 4.77788   1
 -10  -9   7 19.5217 5.16300   2
 -11  -9  -7 44.4549 6.68739   2
 -11  -9  -7 45.3571 8.27077   1
 -11  -9   7 44.1641 7.50986   1
 -11  -9   7 28.3218 6.22771   2
   0 -10   7 36.9423 4.08395   2
   0 -10  -7 39.4622 4.66484   2
   1 -10   7 0.64758 1.21410   2
  -1 -10  -7 -0.2607 0.91331   1
  -1 -10  -7 0.60732 1.27615   2
  -1 -10   7 -0.4764 0.55951   1
   1 -10  -7 1.87960 1.43735   2
  -1 -10   7 -0.2416 0.93432   2
  -2 -10  -7 162.572 7.00242   1
   2 -10   7 158.837 6.73497   2
   2 -10   7 158.415 4.20235   1
  -2 -10  -7 153.990 7.85140   2
   2  10  -7 157.289 5.13676   1
  -2 -10   7 167.185 7.88635   2
  -2 -10   7 154.678 5.16618   1
   2 -10  -7 143.125 7.47877   2
   3 -10   7 -0.0243 0.86311   1
  -3 -10  -7 0.74309 1.64641   2
  -3 -10  -7 -0.1721 1.15917   1
   3 -10   7 0.83019 1.06991   2
  -3 -10   7 -0.0186 1.02580   1
   3 -10  -7 0.36772 1.39816   2
  -3 -10   7 -0.8199 1.39012   2
  -4 -10  -7 142.915 8.00433   2
   4 -10   7 147.755 6.28704   2
  -4 -10  -7 158.964 7.76083   1
   4 -10  -7 155.523 7.91207   2
  -4 -10   7 140.608 8.01405   2
  -4 -10   7 138.303 6.31758   1
  -5 -10  -7 11.9605 3.28942   2
  -5 -10  -7 17.1844 3.63494   1
   5 -10   7 18.6475 2.78066   2
  -5 -10   7 20.6332 3.46026   1
  -5 -10   7 13.5662 3.26092   2
   5 -10  -7 16.5663 3.50856   2
  -6 -10  -7 4.22143 2.72843   2
  -6 -10  -7 3.65138 2.53571   1
   6 -10   7 7.41973 1.92700   2
  -6 -10   7 7.99660 2.72879   1
  -6 -10   7 1.83299 2.58372   2
   6 -10  -7 8.52850 2.64985   2
  -7 -10  -7 69.6475 7.52756   2
  -7 -10  -7 64.0638 7.14281   1
  -7 -10   7 68.7100 7.72607   2
  -7 -10   7 73.4303 7.05763   1
   7 -10  -7 60.3713 6.45384   2
  -8 -10  -7 60.2389 7.45420   2
  -8 -10  -7 57.9095 7.23127   1
  -8 -10   7 61.8459 7.28447   1
   8 -10  -7 62.6113 6.88951   2
  -8 -10   7 64.1638 7.74443   2
  -9 -10  -7 22.0162 4.99285   2
  -9 -10  -7 25.5706 5.53967   1
   9 -10  -7 28.5848 4.98068   2
  -9 -10   7 33.9230 6.04305   1
  -9 -10   7 20.3673 5.27132   2
 -10 -10  -7 15.2146 4.46413   2
 -10 -10  -7 15.9514 4.68458   1
 -10 -10   7 23.1666 5.24338   2
  10 -10  -7 18.4301 4.36244   2
 -10 -10   7 25.9066 5.87295   1
 -11 -10  -7 11.2625 4.50889   1
 -11 -10  -7 20.3316 4.93154   2
 -11 -10   7 13.2345 4.37596   2
 -11 -10   7 15.9651 5.27600   1
   0 -11   7 1.73453 1.32636   2
   0 -11  -7 0.02739 1.23766   2
   1 -11   7 41.4892 4.44824   2
  -1 -11  -7 44.5783 5.13564   2
  -1 -11  -7 39.8016 4.09002   1
  -1 -11   7 40.7331 2.10483   1
   1 -11  -7 35.4047 4.63315   2
  -1 -11   7 41.4307 4.87355   2
   2  11  -7 54.2015 3.04765   1
  -2 -11  -7 63.2644 6.56018   2
   2 -11   7 58.2577 4.31236   2
   2 -11   7 52.6968 2.33238   1
  -2 -11  -7 60.9602 4.41987   1
  -2 -11   7 56.6034 3.15708   1
   2 -11  -7 55.5162 5.94775   2
  -2 -11   7 45.0282 5.24984   2
   3 -11   7 146.167 6.64560   2
  -3 -11  -7 137.718 7.00124   1
   3 -11   7 143.858 4.95746   1
  -3 -11  -7 136.240 7.87784   2
   3 -11  -7 165.217 8.37852   2
  -3 -11   7 157.500 8.49925   2
  -3 -11   7 140.672 5.71801   1
   4 -11   7 5.52738 1.99197   2
  -4 -11  -7 4.31170 2.18982   2
  -4 -11  -7 4.08532 2.15367   1
   4 -11  -7 1.76559 2.13544   2
  -4 -11   7 2.83557 2.16657   2
  -4 -11   7 3.51402 1.67950   1
  -5 -11  -7 92.5637 6.57618   1
   5 -11   7 96.7739 5.40132   2
  -5 -11  -7 93.0686 7.08567   2
   5 -11  -7 88.4776 6.54274   2
  -5 -11   7 78.0040 7.60444   2
  -5 -11   7 93.8958 5.93240   1
  -6 -11  -7 35.2668 5.34764   2
  -6 -11  -7 34.0551 5.11291   1
   6 -11   7 30.8896 3.72394   2
   6 -11  -7 38.9127 5.27850   2
  -6 -11   7 40.5267 6.05795   2
  -6 -11   7 34.5117 4.67114   1
  -7 -11  -7 24.3435 4.71496   2
  -7 -11  -7 23.8157 4.58616   1
   7 -11  -7 25.1442 4.44812   2
  -7 -11   7 18.9277 4.54844   2
  -7 -11   7 27.2035 4.75948   1
  -8 -11  -7 78.8275 8.33363   2
  -8 -11  -7 68.1030 7.98714   1
   8 -11  -7 81.1006 7.87807   2
  -8 -11   7 74.6845 7.78677   1
  -8 -11   7 63.6672 7.94271   2
  -9 -11  -7 34.3507 6.42133   1
  -9 -11  -7 36.5715 6.10586   2
  -9 -11   7 25.6799 5.37280   1
  -9 -11   7 21.5252 5.16057   2
   9 -11  -7 34.1302 5.56939   2
 -10 -11  -7 25.5094 5.66227   1
 -10 -11  -7 35.3749 6.31657   2
 -10 -11   7 33.9670 6.47037   2
  10 -11  -7 24.1491 5.53914   2
 -10 -11   7 38.3588 7.01876   1
 -11 -11  -7 58.4794 9.92341   1
 -11 -11  -7 71.1182 9.05046   2
 -11 -11   7 65.7528 9.23540   1
 -11 -11   7 58.8232 8.93649   2
   0 -12  -7 7.33529 2.60914   2
   0 -12   7 9.38833 2.67987   2
   0 -12  -7 11.9929 2.44788   1
  -1 -12  -7 -1.7998 0.83722   1
  -1 -12  -7 -0.4293 1.70844   2
   1 -12   7 -0.7666 1.19132   2
  -1 -12   7 -0.2878 0.58431   1
   1 -12  -7 1.34841 1.90735   2
  -1 -12   7 -0.4288 1.35798   2
   2 -12   7 22.3595 3.52728   2
  -2 -12  -7 21.2835 3.38024   1
  -2 -12  -7 15.7387 3.45881   2
   2 -12   7 23.1870 1.64844   1
   2 -12  -7 18.3718 3.68713   2
  -2 -12   7 24.1344 2.53873   1
  -2 -12   7 20.0490 3.75179   2
  -3 -12  -7 13.3527 2.89074   1
   3 -12   7 17.8546 3.01325   2
  -3 -12  -7 10.8355 3.10004   2
   3 -12  -7 16.6788 3.65100   2
  -3 -12   7 19.4798 4.03848   2
  -3 -12   7 16.4841 2.40109   1
  -4 -12  -7 62.0652 6.96343   2
  -4 -12  -7 70.1949 6.53779   1
   4 -12   7 65.1431 4.86547   2
   4 -12  -7 63.9414 6.68836   2
  -4 -12   7 63.4406 4.61449   1
  -4 -12   7 71.5805 7.57213   2
  -5 -12  -7 291.357 12.9848   2
  -5 -12  -7 321.485 12.3548   1
   5 -12   7 281.770 10.0005   2
  -5 -12   7 288.782 13.0263   2
  -5 -12   7 288.323 10.5164   1
   5 -12  -7 294.527 12.3043   2
   6 -12   7 32.2988 4.07025   2
  -6 -12  -7 34.8835 5.64270   2
  -6 -12  -7 34.8240 5.37285   1
   6 -12  -7 26.1009 4.56796   2
  -6 -12   7 29.7585 5.36944   2
  -6 -12   7 34.0259 4.74219   1
  -7 -12  -7 57.8056 7.10113   1
  -7 -12  -7 52.4948 7.07233   2
  -7 -12   7 56.9692 6.31027   1
  -7 -12   7 49.9813 6.95857   2
   7 -12  -7 46.6704 6.12624   2
  -8 -12  -7 35.9784 6.03406   2
  -8 -12  -7 40.3129 6.32466   1
  -8 -12   7 41.8210 6.77078   2
   8 -12  -7 43.5326 6.12852   2
  -8 -12   7 41.6596 6.04061   1
  -9 -12  -7 23.2595 5.56208   1
  -9 -12  -7 9.12679 3.79974   2
  -9 -12   7 18.7471 5.03989   2
   9 -12  -7 16.5689 4.39922   2
  -9 -12   7 8.44772 3.61305   1
 -10 -12  -7 5.02378 3.10237   2
 -10 -12  -7 14.6198 4.88591   1
 -10 -12   7 4.28418 3.00432   2
 -10 -12   7 11.9703 4.50627   1
   0 -13  -7 0.46169 1.32267   1
   0 -13  -7 3.28213 2.49840   2
   0 -13   7 3.13163 2.02112   2
  -1 -13  -7 50.0104 4.93114   1
  -1 -13  -7 51.7304 6.14758   2
   1 -13   7 49.1038 5.34405   2
   1 -13  -7 63.1747 6.93160   2
  -1 -13   7 48.9177 2.57758   1
  -1 -13   7 56.3388 6.07617   2
   2 -13   7 120.285 3.75850   1
  -2 -13  -7 118.882 8.02964   2
   2 -13   7 117.653 6.86223   2
  -2 -13  -7 129.073 6.83363   1
  -2 -13   7 118.803 4.73448   1
   2 -13  -7 131.430 8.08947   2
  -2 -13   7 118.921 7.84618   2
  -3 -13  -7 208.805 10.5705   2
  -3 -13  -7 223.816 9.50153   1
   3 -13   7 206.671 9.00114   2
  -3 -13   7 211.084 7.39133   1
   3 -13  -7 212.979 10.4074   2
  -3 -13   7 210.747 10.7230   2
  -4 -13  -7 42.4241 5.36057   1
  -4 -13  -7 38.4737 5.91713   2
   4 -13   7 34.7906 4.38871   2
  -4 -13   7 43.8238 6.09699   2
   4 -13  -7 32.1963 5.02252   2
  -4 -13   7 41.0637 4.37777   1
  -5 -13  -7 110.692 8.41324   2
   5 -13   7 109.585 6.51033   2
  -5 -13  -7 125.486 7.83125   1
  -5 -13   7 122.269 6.82570   1
  -5 -13   7 107.309 8.14166   2
   5 -13  -7 116.250 8.01038   2
  -6 -13  -7 8.96383 3.02149   1
  -6 -13  -7 7.39706 3.06747   2
   6 -13  -7 3.94169 2.72302   2
  -6 -13   7 7.91578 3.09209   2
  -6 -13   7 11.7957 3.15987   1
  -7 -13  -7 50.5938 7.11990   2
  -7 -13  -7 48.6977 6.69632   1
  -7 -13   7 49.5261 6.15126   1
   7 -13  -7 45.8073 6.21232   2
  -7 -13   7 48.2759 7.18616   2
  -8 -13  -7 85.1367 9.27611   1
  -8 -13  -7 72.5863 8.51055   2
  -8 -13   7 88.5961 8.69359   1
   8 -13  -7 88.8960 8.98159   2
  -8 -13   7 62.4098 8.49954   2
  -9 -13  -7 20.1138 5.35396   1
  -9 -13  -7 13.5294 4.39809   2
  -9 -13   7 31.5425 5.93245   1
   9 -13  -7 27.9340 5.44348   2
  -9 -13   7 24.7948 6.04837   2
 -10 -13  -7 14.6140 4.65290   1
 -10 -13  -7 9.32208 4.29741   2
 -10 -13   7 9.00363 4.65603   1
 -10 -13   7 8.80202 3.86755   2
   0 -14  -7 22.4433 4.65762   2
   0 -14   7 29.0256 4.66608   2
   0 -14  -7 29.4800 3.85470   1
  -1 -14  -7 20.2834 3.40323   1
  -1 -14  -7 19.3990 4.11240   2
   1 -14   7 25.3721 4.24421   2
   1 -14  -7 23.0050 4.46122   2
  -1 -14   7 22.5320 4.47190   2
   2 -14   7 87.2358 6.24771   2
  -2 -14  -7 87.4947 5.93251   1
  -2 -14  -7 73.1374 7.68588   2
  -2 -14   7 80.5154 8.08049   2
   2 -14  -7 89.8804 7.02338   2
  -3 -14  -7 -1.5118 1.30175   1
  -3 -14  -7 -0.3575 2.17673   2
   3 -14   7 4.81313 2.23690   2
  -3 -14   7 0.22859 2.77155   2
  -3 -14   7 3.08821 1.50169   1
   3 -14  -7 3.90409 2.95512   2
   4 -14   7 59.7720 6.00282   2
  -4 -14  -7 54.8878 7.45262   2
  -4 -14  -7 58.0581 6.26611   1
  -4 -14   7 52.2771 4.90242   1
   4 -14  -7 55.6718 6.67849   2
  -4 -14   7 66.5818 7.86837   2
   5 -14   7 41.3140 4.88166   2
  -5 -14  -7 42.7139 6.46766   2
  -5 -14  -7 48.7662 6.00755   1
  -5 -14   7 50.8696 7.11056   2
  -5 -14   7 46.9799 5.10576   1
   5 -14  -7 49.3766 6.40670   2
  -6 -14  -7 35.4494 5.69520   1
  -6 -14  -7 26.9299 5.38612   2
   6 -14  -7 38.5987 5.84096   2
  -6 -14   7 30.9716 5.81293   2
  -6 -14   7 40.1252 5.27816   1
  -7 -14  -7 3.62235 2.70812   2
  -7 -14  -7 0.86187 1.93004   1
  -7 -14   7 4.66880 2.73166   1
   7 -14  -7 -0.5591 2.20930   2
  -7 -14   7 3.40349 2.57073   2
  -8 -14  -7 43.0880 7.03337   2
  -8 -14  -7 52.4356 7.49717   1
  -8 -14   7 46.8481 7.60359   2
   8 -14  -7 42.1569 6.56678   2
  -8 -14   7 53.4130 6.85271   1
  -9 -14  -7 6.06553 4.08120   1
  -9 -14  -7 4.05830 2.82450   2
  -9 -14   7 -1.6282 2.48922   2
  -9 -14   7 3.66728 3.84430   1
   9 -14  -7 -2.4678 2.78733   2
   0 -15  -7 1.63823 1.52742   1
   0 -15   7 -0.2453 1.75566   2
   0 -15  -7 4.62359 2.89713   2
  -1 -15  -7 8.02230 2.40232   1
   1 -15   7 6.76261 3.14490   2
  -1 -15  -7 6.18421 3.06452   2
   1 -15  -7 11.3610 3.55297   2
  -1 -15   7 8.66986 3.50266   2
  -2 -15  -7 82.8956 5.83078   1
   2 -15   7 87.8538 6.62954   2
  -2 -15  -7 70.5921 8.06723   2
   2 -15  -7 80.4098 8.10383   2
  -2 -15   7 92.8250 8.78601   2
  -3 -15  -7 53.1178 7.09846   2
  -3 -15  -7 66.3801 6.33769   1
   3 -15   7 72.7042 7.02064   2
   3 -15  -7 55.0817 6.97673   2
  -3 -15   7 59.3955 7.26072   2
  -4 -15  -7 88.8566 6.50036   1
  -4 -15  -7 65.1661 7.76330   2
   4 -15   7 99.0499 6.70595   2
   4 -15  -7 76.9128 8.05347   2
  -4 -15   7 89.8167 9.25572   2
   5 -15   7 117.555 7.43623   2
  -5 -15  -7 119.517 7.91208   1
  -5 -15  -7 103.599 10.0630   2
  -5 -15   7 106.002 10.3602   2
   5 -15  -7 105.943 8.22472   2
  -6 -15  -7 8.00958 3.41331   1
  -6 -15  -7 15.1904 4.37889   2
   6 -15  -7 18.5313 4.44152   2
  -6 -15   7 14.0170 4.21980   2
  -7 -15  -7 4.05063 2.95124   1
  -7 -15  -7 -0.2583 2.54269   2
  -7 -15   7 8.56996 3.98620   2
   7 -15  -7 10.5683 3.63749   2
  -8 -15  -7 27.0420 5.83298   1
  -8 -15  -7 25.2488 5.54882   2
  -8 -15   7 26.8321 6.02502   2
   8 -15  -7 34.0909 6.02582   2
  -9 -15  -7 -0.1828 2.79786   2
  -9 -15  -7 5.80662 4.02664   1
  -9 -15   7 1.03140 3.10005   2
   0 -16  -7 60.6981 5.85612   1
   0 -16   7 59.1255 7.06914   2
   0 -16  -7 50.9855 7.23040   2
  -1 -16  -7 31.8603 4.32305   1
  -1 -16  -7 30.5481 5.55184   2
   1 -16   7 22.2468 4.54048   2
  -1 -16   7 33.7672 5.64284   2
   1 -16  -7 29.5573 4.03474   1
   1 -16  -7 30.3378 5.56852   2
   2 -16   7 16.5469 4.05123   2
  -2 -16  -7 20.1268 3.76731   1
  -2 -16  -7 18.2743 4.92234   2
   2 -16  -7 21.7619 4.88170   2
  -2 -16   7 22.5742 5.09409   2
  -3 -16  -7 2.40305 2.02577   1
  -3 -16  -7 0.51439 2.41348   2
   3 -16   7 7.77767 2.94074   2
   3 -16  -7 3.06074 2.42031   2
  -3 -16   7 3.25439 3.05658   2
   4 -16   7 -0.4045 2.24051   2
  -4 -16  -7 1.61196 2.13445   1
  -4 -16  -7 0.05346 2.35267   2
   4 -16  -7 0.59621 2.34355   2
  -4 -16   7 -0.2238 2.55650   2
  -5 -16  -7 16.8458 4.48541   2
   5 -16   7 21.1687 4.40260   2
  -5 -16  -7 20.9129 4.21398   1
  -5 -16   7 21.2043 5.32103   2
   5 -16  -7 23.3369 5.23620   2
  -6 -16  -7 10.7610 3.55162   1
  -6 -16  -7 9.46323 3.85551   2
   6 -16  -7 12.4535 4.10270   2
  -6 -16   7 3.16375 3.08300   2
  -7 -16  -7 -1.6324 2.49736   2
  -7 -16  -7 -3.0682 1.83317   1
   7 -16  -7 -0.9983 2.49871   2
  -7 -16   7 2.10474 2.52999   2
  -8 -16  -7 7.38443 3.25788   2
  -8 -16  -7 18.9000 5.09269   1
  -8 -16   7 5.80216 3.34106   2
   8 -16  -7 3.86891 3.29004   2
   0 -17   7 -2.0513 2.13699   2
   0 -17  -7 1.14463 1.47000   1
   0 -17  -7 -2.7942 2.04089   2
   1 -17   7 0.81438 2.30868   2
  -1 -17  -7 1.85784 3.14582   2
  -1 -17  -7 -2.4207 1.39184   1
  -1 -17   7 -0.1286 1.98249   2
   1 -17  -7 3.47244 2.96349   2
   1 -17  -7 0.60465 1.66195   1
  -2 -17  -7 56.6291 7.63629   2
  -2 -17  -7 68.7418 6.67653   1
   2 -17   7 72.9972 7.74765   2
  -2 -17   7 80.3630 8.74446   2
   2 -17  -7 63.3043 7.77972   2
   3 -17   7 14.9235 3.86883   2
  -3 -17  -7 17.6207 5.01069   2
  -3 -17  -7 15.7504 3.48564   1
  -3 -17   7 17.9557 4.93125   2
   3 -17  -7 24.0924 4.95785   2
  -4 -17  -7 37.2041 5.30143   1
   4 -17   7 33.3506 5.38717   2
  -4 -17  -7 34.1819 6.10009   2
  -4 -17   7 30.0336 5.74225   2
   4 -17  -7 32.7887 5.83624   2
  -5 -17  -7 3.59527 3.05646   2
  -5 -17  -7 1.78697 1.98926   1
   5 -17  -7 7.64239 3.41647   2
  -5 -17   7 5.19699 3.53249   2
  -6 -17  -7 4.42781 3.28150   2
  -6 -17  -7 9.29856 3.92661   1
  -6 -17   7 6.18789 3.29216   2
   6 -17  -7 3.88320 2.96075   2
  -7 -17  -7 5.93215 3.03777   1
  -7 -17  -7 0.65591 2.48483   2
  -7 -17   7 0.48902 3.08860   2
   7 -17  -7 5.13661 3.87270   2
  -8 -17  -7 29.7440 6.43350   2
  -8 -17  -7 36.6899 7.31930   1
  -8 -17   7 19.6192 5.46634   2
   8 -17  -7 27.0674 6.04400   2
   0 -18   7 1.72451 2.87844   2
   0 -18  -7 4.62704 3.25653   2
  -1 -18  -7 0.30751 2.08194   2
   1 -18   7 1.10086 2.72249   2
   1 -18  -7 -0.3614 2.68880   2
  -1 -18   7 4.98935 3.25731   2
  -2 -18  -7 4.45182 3.14445   2
   2 -18   7 -1.4259 2.31806   2
  -2 -18   7 4.93431 2.85639   2
   2 -18  -7 0.48411 2.24648   2
  -3 -18  -7 8.90850 3.89560   2
   3 -18   7 9.92835 3.69420   2
   3 -18  -7 4.95605 3.49212   2
  -3 -18   7 7.64153 3.62887   2
  -4 -18  -7 0.43470 3.11955   2
   4 -18   7 4.30470 3.16166   2
   4 -18  -7 1.35580 2.95931   2
  -4 -18   7 -0.0754 2.86696   2
  -5 -18  -7 19.9418 5.60664   2
  -5 -18  -7 20.6509 4.71036   1
  -5 -18   7 10.7744 4.41990   2
   5 -18  -7 19.2630 4.77904   2
  -6 -18  -7 5.69237 3.87537   1
  -6 -18  -7 4.19939 3.72658   2
   6 -18  -7 2.47880 3.01022   2
  -6 -18   7 -3.4516 2.63936   2
  -7 -18  -7 3.96086 3.22594   2
   7 -18  -7 3.33969 3.45871   2
  -7 -18   7 2.64829 3.23979   2
   0 -19   7 -0.4133 2.11605   2
   0 -19  -7 1.34664 2.86425   2
   1 -19   7 -1.1537 2.44287   2
  -1 -19  -7 3.18233 3.39985   2
  -1 -19   7 5.82645 2.98880   2
   1 -19  -7 -2.7644 2.32881   2
  -2 -19  -7 22.4852 5.46177   2
   2 -19   7 29.2127 5.42471   2
   2 -19  -7 30.3767 6.30724   2
  -2 -19   7 33.1941 6.20044   2
   3 -19   7 3.49454 3.11292   2
  -3 -19  -7 1.15356 3.45325   2
  -3 -19   7 4.10357 3.32596   2
   3 -19  -7 5.20831 3.77165   2
   4 -19   7 6.70766 3.78573   2
  -4 -19  -7 5.59412 3.19822   2
  -4 -19   7 3.41198 3.31336   2
   4 -19  -7 5.06586 3.71210   2
  -5 -19  -7 0.08536 2.58948   2
   5 -19  -7 2.19377 3.33750   2
  -5 -19   7 -3.0218 2.98109   2
  -6 -19  -7 1.64117 3.68173   2
   6 -19  -7 2.79207 3.56091   2
  -6 -19   7 3.75499 3.85080   2
   0 -20  -7 0.24424 2.79008   2
   0 -20   7 -3.2936 2.08727   2
  -1 -20  -7 35.2305 7.02661   2
   1 -20   7 29.9914 5.95375   2
  -1 -20   7 28.9067 5.79423   2
   1 -20  -7 22.8560 5.80844   2
   2 -20   7 0.11796 2.66251   2
  -2 -20  -7 -2.1332 2.70111   2
   2 -20  -7 -2.5534 2.47969   2
  -2 -20   7 -2.1923 2.82935   2
  -3 -20  -7 3.58762 3.63432   2
   3 -20   7 7.61668 3.66990   2
  -3 -20   7 3.80213 3.58557   2
   3 -20  -7 5.15683 3.96719   2
  -4 -20  -7 -2.6347 2.46608   2
  -4 -20   7 -2.5998 2.72700   2
   4 -20  -7 3.00900 3.41015   2
  -5 -20  -7 10.5843 4.44980   2
  -5 -20   7 -0.7979 3.71424   2
   5 -20  -7 9.04965 4.51635   2
   0 -21  -7 -3.0729 2.73464   2
   0 -21   7 -1.7438 2.46229   2
  -1 -21  -7 10.6378 4.55939   2
   1 -21   7 10.2489 4.26597   2
   1 -21  -7 6.20202 4.27812   2
  -1 -21   7 16.5146 5.22071   2
   2 -21   7 6.27439 3.89588   2
  -2 -21  -7 8.81194 4.35694   2
   2 -21  -7 0.75950 3.22854   2
  -2 -21   7 3.20093 3.10089   2
  -3 -21  -7 3.02158 3.87376   2
   3 -21   7 -1.0606 3.17783   2
   3 -21  -7 8.29831 4.08020   2
  -3 -21   7 0.00702 2.63903   2
   0 -22  -7 6.61954 4.87590   2
   0 -22   7 10.9982 4.56381   2
   1 -22   7 0.02556 3.20460   2
  -1 -22  -7 5.62530 4.33058   2
  -1 -22   7 0.76603 3.44948   2
   1 -22  -7 -3.2859 2.48759   2
   0   0   8 1335.89 22.4055   2
  -1   0   8 105.111 4.02958   2
  -1   0  -8 108.278 3.09862   2
  -1   0  -8 106.841 3.82409   1
  -1   0  -8 102.872 3.07206   2
  -2   0  -8 9694.23 144.389   1
   2   0   8 9999.99 144.527   1
   2   0   8 9240.81 143.915   2
  -2   0  -8 9462.91 144.023   2
  -2   0   8 9949.61 147.525   2
   3   0   8 -0.3543 0.57463   2
  -3   0  -8 0.80513 0.55654   2
  -3   0  -8 -0.0737 0.96459   1
  -3   0   8 0.28808 0.97872   2
  -4   0  -8 1886.35 30.7543   2
  -4   0  -8 1890.51 34.1593   1
  -4   0   8 1875.11 34.7105   2
  -5   0   8 -0.1976 0.94359   2
  -5   0  -8 3.67515 1.75909   1
  -5   0  -8 -0.7203 0.53318   2
  -6   0   8 342.073 11.7054   2
  -6   0  -8 347.894 9.17993   2
  -6   0  -8 355.095 12.1665   1
  -7   0   8 28.5645 4.32946   2
  -7   0  -8 32.3856 3.34822   2
  -7   0  -8 33.6077 4.64852   1
  -8   0  -8 94.1381 7.29117   1
  -8   0   8 88.9833 6.69569   2
  -8   0  -8 91.6135 5.20573   2
  -9   0  -8 -3.0949 1.78952   1
  -9   0  -8 -0.5391 0.99646   2
  -9   0   8 0.48361 1.89344   2
 -10   0   8 236.576 12.0541   2
 -10   0  -8 255.839 13.3208   1
 -11   0   8 0.32431 1.89976   2
 -11   0  -8 1.37381 2.94122   1
 -12   0   8 3.29611 3.30766   2
 -12   0  -8 4.89486 3.62661   1
   0  -1  -8 -0.0465 0.65655   2
   0  -1   8 -0.6330 0.51548   2
  -1  -1  -8 745.377 13.4029   2
  -1  -1  -8 731.532 14.1669   1
  -1   1   8 734.323 14.6096   2
   1  -1   8 742.879 12.3884   2
  -1  -1   8 741.002 14.4430   2
  -1   1  -8 748.414 12.4515   2
  -1   1  -8 753.900 13.5612   1
  -2  -1  -8 63.0885 3.44191   1
   2  -1   8 63.6938 3.09186   1
  -2  -1  -8 62.4658 2.61024   2
   2   1   8 59.7271 3.30220   1
  -2   1  -8 58.0920 3.07755   1
  -2  -1   8 62.8226 3.45409   2
  -2   1  -8 60.9432 1.49915   2
  -3  -1  -8 26.5073 2.91054   1
   3  -1   8 24.6404 1.17384   2
  -3   1   8 21.4031 2.59108   2
  -3  -1  -8 23.0396 1.77716   2
  -3   1  -8 21.3001 2.43221   1
  -3  -1   8 29.6055 3.07121   2
  -3   1  -8 22.9228 1.10335   2
  -4  -1  -8 5.39109 1.19061   2
  -4  -1  -8 5.49854 1.88142   1
  -4   1   8 1.57078 1.27115   2
  -4   1  -8 7.69243 1.90895   1
  -4  -1   8 5.68230 1.73718   2
  -4   1  -8 5.37102 0.94899   2
  -5   1   8 47.9763 4.70111   2
  -5  -1  -8 41.4852 4.53653   1
  -5  -1  -8 41.4171 2.75968   2
  -5   1  -8 48.8553 2.55446   2
  -5   1  -8 39.4667 4.36822   1
  -5  -1   8 46.0099 4.57106   2
  -6  -1  -8 2.92897 1.83790   1
  -6   1   8 0.63470 1.11692   2
  -6  -1  -8 0.62080 0.78716   2
  -6   1  -8 2.34280 0.95487   2
  -6   1  -8 2.10678 1.76900   1
  -6  -1   8 0.89900 1.33977   2
  -7  -1  -8 2.31805 1.25392   2
  -7   1   8 1.12076 1.42798   2
  -7  -1  -8 -0.2278 1.64103   1
  -7   1  -8 1.54945 1.93902   1
  -7   1  -8 0.82931 0.89233   2
  -7  -1   8 3.66314 1.96812   2
  -8  -1  -8 4.59919 1.68615   2
  -8   1   8 7.21787 2.54137   2
  -8  -1  -8 6.50245 3.32004   1
  -8  -1   8 4.40338 2.21584   2
  -8   1  -8 6.80083 2.61486   1
  -8   1  -8 5.85085 1.67892   2
  -9  -1  -8 4.39048 3.20051   1
  -9   1   8 8.51711 2.94065   2
  -9  -1  -8 4.92423 2.01821   2
  -9   1  -8 1.73280 3.04020   1
  -9  -1   8 10.9432 3.23359   2
 -10   1   8 10.3195 3.41047   2
 -10  -1  -8 10.4040 4.08442   1
 -10   1  -8 17.3644 4.57809   1
 -10  -1   8 19.2927 4.21973   2
 -11   1   8 4.91577 2.85643   2
 -11  -1  -8 8.12101 4.04125   1
 -11  -1   8 4.92710 3.20679   2
 -11   1  -8 5.45856 3.41957   1
 -12   1   8 22.1779 4.65776   2
 -12  -1  -8 27.7117 5.97269   1
 -12  -1   8 25.8977 5.17556   2
 -12   1  -8 27.8936 6.13117   1
   0  -2  -8 260.077 6.75269   2
   0  -2   8 261.829 6.15759   2
   1  -2   8 756.032 12.6075   2
   1  -2   8 745.884 13.1912   1
  -1  -2  -8 732.227 14.6551   1
  -1  -2  -8 757.818 14.1813   2
  -1  -2   8 749.013 14.6704   2
  -1   2  -8 769.244 12.6536   2
   1  -2  -8 757.959 15.0640   2
  -1   2  -8 730.146 13.1675   1
  -2  -2  -8 523.359 11.8281   1
  -2   2   8 510.584 11.9678   2
   2   2  -8 523.319 11.1429   1
  -2  -2  -8 519.735 10.7717   2
  -2   2  -8 524.069 10.8336   1
   2   2   8 514.632 11.8785   1
  -2  -2   8 548.913 12.2526   2
  -3   2   8 9.66994 1.89160   2
  -3  -2  -8 6.48393 1.31217   2
  -3  -2  -8 6.15776 1.76430   1
   3  -2   8 5.05657 1.27980   1
  -3   2  -8 7.47071 1.60140   1
  -3  -2   8 6.28510 1.52950   2
  -4   2   8 1763.76 32.7022   2
  -4  -2  -8 1729.08 30.0282   2
  -4  -2  -8 1675.84 32.0432   1
   4  -2   8 1759.99 27.3219   2
  -4   2  -8 1720.30 27.2524   2
  -4  -2   8 1744.54 32.7962   2
  -4   2  -8 1713.12 31.3378   1
  -5  -2  -8 9.48945 2.34086   1
  -5  -2  -8 10.2325 1.92842   2
  -5   2   8 8.84467 2.00117   2
  -5  -2   8 9.80529 2.35685   1
  -5   2  -8 12.7218 2.48404   1
  -5  -2   8 7.36439 2.08528   2
  -5   2  -8 7.99705 1.20393   2
  -6  -2  -8 23.2143 2.85776   2
  -6  -2  -8 20.9721 3.62507   1
  -6   2   8 19.0412 3.10869   2
  -6  -2   8 19.1527 3.38149   1
  -6   2  -8 16.7282 3.17617   1
  -6   2  -8 26.6424 2.42630   2
  -6  -2   8 18.8926 3.27248   2
  -7  -2  -8 18.1159 2.84110   2
  -7  -2  -8 10.0592 3.24126   1
  -7   2   8 12.4646 2.91533   2
  -7  -2   8 20.5135 4.05180   1
  -7   2  -8 10.6514 3.05921   1
  -7  -2   8 12.7761 3.00897   2
  -7   2  -8 13.7453 2.08233   2
  -8  -2  -8 58.2627 4.54021   2
  -8  -2  -8 46.3703 6.25280   1
  -8   2   8 62.3314 6.52007   2
  -8  -2   8 70.1880 7.30714   2
  -8   2  -8 62.9501 3.98116   2
  -8  -2   8 59.5452 6.69462   1
  -8   2  -8 63.3140 7.02783   1
  -9  -2  -8 5.27787 2.33190   2
  -9   2   8 6.68492 2.78416   2
  -9  -2  -8 6.07235 3.24948   1
  -9  -2   8 2.44135 2.12563   2
  -9   2  -8 5.37810 3.11007   1
 -10  -2  -8 211.360 12.3241   1
 -10   2   8 197.427 10.9199   2
 -10  -2   8 198.086 11.0077   2
 -10   2  -8 232.019 12.5442   1
 -11  -2  -8 2.67712 2.56284   1
 -11   2   8 -0.5124 2.42499   2
 -11   2  -8 -1.0229 2.34601   1
 -11  -2   8 -1.0112 1.93466   2
 -12  -2  -8 9.77451 4.26601   1
 -12   2   8 4.65408 3.18254   2
 -12   2  -8 13.0436 4.45622   1
 -12  -2   8 6.98592 3.66297   2
   0  -3  -8 0.93779 0.86682   2
   0  -3   8 2.04223 0.91419   2
   1  -3   8 219.613 4.97433   2
  -1  -3  -8 213.816 6.28052   2
  -1  -3  -8 224.639 6.69851   1
   1  -3   8 219.530 4.90614   1
   1  -3  -8 209.712 6.62384   2
  -1   3  -8 222.387 5.04753   2
  -1   3  -8 220.724 4.95833   1
  -1  -3   8 221.983 6.45807   2
  -2  -3  -8 121.715 4.97774   1
   2  -3   8 117.385 3.89926   1
  -2  -3  -8 112.044 4.42821   2
   2  -3   8 116.004 2.52308   2
   2   3  -8 110.264 4.13985   1
  -2   3  -8 118.243 2.50314   2
  -2  -3   8 117.471 5.00471   2
  -2   3  -8 115.888 3.98286   1
   2  -3  -8 115.609 4.90513   2
  -3   3   8 16.2679 2.44428   2
  -3  -3  -8 15.6232 2.06202   2
  -3  -3  -8 15.8122 2.54167   1
  -3   3  -8 16.2707 2.14796   1
  -3  -3   8 15.3347 2.42518   2
  -4   3   8 99.2376 5.26404   2
   4  -3   8 108.445 2.87066   2
   4  -3   8 105.555 2.75411   2
  -4  -3  -8 106.481 4.74576   2
  -4  -3  -8 106.823 5.54866   1
  -4  -3   8 110.492 5.66148   2
  -4   3  -8 103.842 5.04581   1
  -4  -3   8 105.405 5.22738   1
  -5   3   8 217.290 8.49029   2
  -5  -3  -8 200.714 8.50556   1
  -5  -3  -8 203.806 7.19650   2
  -5  -3   8 182.060 8.01508   2
  -5  -3   8 198.078 8.10413   1
  -5   3  -8 216.107 8.22165   1
  -5   3  -8 203.759 5.17738   2
  -6   3   8 187.045 8.38424   2
  -6  -3  -8 188.878 7.33552   2
  -6  -3  -8 188.222 8.87698   1
  -6   3  -8 188.880 5.60819   2
  -6   3  -8 189.364 8.51094   1
  -6  -3   8 189.818 8.60434   1
  -6  -3   8 187.039 8.54302   2
  -7  -3  -8 3.82831 1.66104   2
  -7  -3  -8 3.33458 2.19492   1
  -7   3   8 1.97421 1.62490   2
  -7   3  -8 4.26203 2.13645   1
  -7   3  -8 5.11669 1.39516   2
  -7  -3   8 5.28861 2.31919   2
  -7  -3   8 1.86450 2.05836   1
  -8  -3  -8 149.473 7.33342   2
  -8   3   8 155.516 8.67233   2
  -8  -3  -8 152.228 9.36957   1
  -8   3  -8 151.492 8.91626   1
  -8   3  -8 153.638 6.21222   2
  -8  -3   8 150.336 8.86384   2
  -8  -3   8 150.626 9.15098   1
  -9  -3  -8 5.87432 2.28435   2
  -9   3   8 3.68605 2.41201   2
  -9  -3  -8 6.16688 3.43509   1
  -9  -3   8 5.14701 2.57191   2
  -9   3  -8 1.35119 2.72998   1
  -9  -3   8 11.7156 3.68771   1
 -10   3   8 46.1262 6.18667   2
 -10  -3  -8 49.3324 5.91386   2
 -10  -3  -8 60.3608 8.21655   1
 -10   3  -8 49.8501 7.26566   1
 -10  -3   8 51.3938 6.89275   2
 -11  -3  -8 10.9110 4.40865   1
 -11   3   8 1.13970 2.43461   2
 -11  -3   8 9.84781 3.75404   2
 -11   3  -8 0.59154 2.87398   1
 -12  -3  -8 47.7216 8.07433   1
 -12   3   8 50.7042 7.45054   2
 -12   3  -8 57.7979 8.64720   1
 -12  -3   8 59.8972 8.11857   2
   0  -4   8 835.225 15.5943   2
   0  -4  -8 789.328 16.4534   2
  -1  -4  -8 16.7445 2.23968   2
   1  -4   8 16.5380 1.04597   1
   1   4  -8 13.4731 1.35750   1
   1  -4   8 14.9264 1.50539   2
  -1  -4  -8 11.7878 1.77300   1
  -1  -4   8 11.3620 1.84659   2
  -1   4  -8 14.2033 1.09790   1
   1  -4  -8 11.3536 1.77780   2
   2   4  -8 8.50617 1.37729   1
  -2  -4  -8 8.43381 1.65068   1
   2  -4   8 7.75967 1.17008   1
   2  -4   8 9.59238 1.02616   2
  -2  -4  -8 9.16208 1.73342   2
   2  -4  -8 14.0208 2.23229   2
  -2  -4   8 9.68590 1.93431   2
  -2   4  -8 9.19201 1.32114   1
  -2   4  -8 8.43010 0.95860   2
   3  -4   8 30.7946 1.37423   2
   3  -4   8 31.6152 1.36065   2
  -3  -4  -8 30.5561 3.32578   1
  -3  -4  -8 29.7304 2.91561   2
   3  -4   8 28.4117 2.23464   1
  -3   4  -8 31.0814 2.41692   1
  -3  -4   8 28.8082 3.26043   2
   3  -4  -8 32.5824 3.49339   2
  -3  -4   8 31.9959 3.02256   1
   4  -4   8 676.691 11.8161   2
   4  -4   8 704.401 11.9253   2
  -4  -4  -8 689.260 16.7034   1
  -4   4   8 669.029 16.4848   2
  -4  -4  -8 688.608 15.5937   2
  -4   4  -8 671.982 15.3256   1
  -4  -4   8 694.406 15.8867   1
  -4  -4   8 676.814 16.8687   2
  -5   4   8 121.856 6.32261   2
  -5  -4  -8 119.081 6.52040   1
  -5  -4  -8 107.354 5.45164   2
   5  -4   8 105.072 3.42932   2
  -5  -4   8 109.120 5.92040   1
  -5   4  -8 104.057 5.72493   1
  -5  -4   8 112.661 6.28983   2
   6  -4   8 46.9601 2.53374   2
  -6  -4  -8 39.9004 4.00000   2
  -6   4   8 48.0145 5.15932   2
  -6  -4  -8 52.8940 5.66750   1
  -6   4  -8 52.3052 5.23313   1
  -6  -4   8 48.1562 5.10674   2
  -6  -4   8 43.0148 5.04376   1
   7  -4   8 33.4572 2.52309   2
  -7  -4  -8 37.7848 4.33739   2
  -7   4   8 38.0771 4.91086   2
  -7  -4  -8 34.4118 5.02120   1
  -7  -4   8 28.2521 4.51764   1
  -7  -4   8 31.7114 4.68313   2
  -7   4  -8 28.9410 4.40567   1
  -8  -4  -8 41.7208 6.02137   1
  -8  -4  -8 44.4290 4.99586   2
  -8   4   8 29.0827 4.67255   2
  -8   4  -8 25.7144 4.65698   1
  -8  -4   8 40.1945 5.88534   1
  -8  -4   8 29.6200 4.81942   2
  -9  -4  -8 1.80804 2.61409   1
  -9   4   8 2.17099 2.03386   2
  -9  -4  -8 3.31977 2.03879   2
  -9  -4   8 3.30135 2.09508   2
  -9   4  -8 0.15110 2.04935   1
  -9  -4   8 -0.6817 2.50333   1
 -10  -4  -8 108.620 7.30614   2
 -10  -4  -8 124.701 9.64234   1
 -10   4   8 123.550 8.78850   2
 -10  -4   8 129.703 9.14662   2
 -10   4  -8 121.192 9.13815   1
 -10  -4   8 104.702 10.3232   1
 -11  -4  -8 -0.0521 3.29152   1
 -11   4   8 -2.2433 2.25587   2
 -11   4  -8 -5.1027 1.84318   1
 -11  -4   8 -4.5693 2.05671   2
 -12  -4  -8 22.3135 5.98938   1
 -12   4   8 24.1737 5.54017   2
 -12   4  -8 12.8077 4.78926   1
 -12  -4   8 21.1490 5.25253   2
   0  -5   8 -0.0588 0.71709   2
   0  -5  -8 -0.4827 0.66355   2
   1   5  -8 32.5756 1.69057   1
  -1  -5  -8 34.2328 2.77293   2
   1  -5   8 33.2161 2.17860   2
  -1  -5  -8 33.3985 3.18152   1
  -1   5  -8 33.0908 1.31196   1
   1  -5  -8 37.0460 3.56812   2
  -1  -5   8 38.2612 2.87351   2
  -2  -5  -8 212.097 7.19477   2
   2  -5   8 213.821 5.35322   2
   2   5  -8 213.742 5.91755   1
   2  -5   8 207.256 5.16854   1
  -2  -5  -8 199.000 6.99375   1
  -2  -5   8 215.321 5.85707   1
   2  -5  -8 209.553 7.44583   2
  -2   5  -8 213.899 5.34020   1
  -2  -5   8 199.678 7.20705   2
   3  -5   8 13.1089 1.34191   2
   3  -5   8 13.4644 1.82007   1
  -3  -5  -8 11.4792 2.20821   1
  -3  -5  -8 14.3709 2.40602   2
  -3  -5   8 14.6352 2.50395   2
   3  -5  -8 13.5354 2.43522   2
  -3   5  -8 13.7602 1.90820   1
  -3  -5   8 10.1795 1.90208   1
  -4  -5  -8 21.1465 2.88823   2
   4  -5   8 19.9918 1.50208   2
  -4  -5  -8 21.0683 3.32926   1
  -4   5  -8 20.5988 2.62044   1
  -4  -5   8 18.9843 3.07740   2
   4  -5  -8 22.8448 3.22434   2
  -4  -5   8 22.0195 2.90970   1
  -5  -5  -8 25.8995 3.43463   2
  -5  -5  -8 20.2937 3.33155   1
   5  -5   8 26.8316 1.83395   2
   5  -5  -8 24.8444 3.42022   2
  -5   5  -8 27.5098 3.47298   1
  -5  -5   8 30.8168 4.15434   2
  -5  -5   8 26.6340 3.60609   1
  -6  -5  -8 70.7760 4.92231   2
   6  -5   8 71.4384 3.19077   2
  -6   5   8 71.7524 5.26377   2
  -6  -5  -8 72.4880 6.76558   1
  -6   5  -8 63.0008 4.91477   1
  -6  -5   8 65.8632 6.06141   1
  -6  -5   8 73.2395 6.84573   2
  -7   5   8 6.35830 2.32030   2
  -7  -5  -8 4.94983 2.50029   1
  -7  -5  -8 5.38111 2.07373   2
   7  -5   8 6.23110 1.54007   2
  -7  -5   8 4.30052 2.27971   2
  -7  -5   8 1.33948 2.04305   1
  -7   5  -8 6.71722 2.60264   1
  -8  -5  -8 23.9675 4.92377   1
  -8   5   8 27.7929 4.65377   2
  -8  -5  -8 20.5720 3.62611   2
  -8  -5   8 27.6263 4.93244   1
  -8  -5   8 32.6387 5.21885   2
  -8   5  -8 28.5533 4.84648   1
  -9  -5  -8 2.37682 2.74481   1
  -9   5   8 6.83049 2.89633   2
  -9  -5  -8 8.67221 2.76325   2
  -9  -5   8 13.6017 3.70720   2
  -9  -5   8 11.6986 3.85170   1
  -9   5  -8 4.65172 2.89827   1
 -10  -5  -8 1.48095 2.16283   2
 -10  -5  -8 -0.4544 2.80983   1
 -10   5   8 0.62928 2.23011   2
 -10  -5   8 3.07920 2.39568   2
 -10  -5   8 -3.1429 1.78419   1
 -10   5  -8 2.59577 2.73869   1
 -11   5   8 18.6984 4.60160   2
 -11  -5  -8 12.9126 5.11407   1
 -11  -5   8 17.4662 4.55169   2
 -11   5  -8 18.7274 4.85801   1
 -11  -5   8 17.5896 5.32615   1
 -12  -5  -8 23.8964 6.83613   1
 -12   5  -8 19.9887 5.36116   1
 -12  -5   8 21.9819 5.20199   2
   0  -6  -8 4.19410 1.38669   2
   0  -6   8 6.75008 1.51372   2
   1   6  -8 346.063 6.86736   1
  -1  -6  -8 357.574 10.1330   2
   1  -6   8 343.807 8.56872   2
  -1  -6  -8 325.100 9.38411   1
   1  -6  -8 341.482 10.0807   2
  -1  -6   8 344.729 9.69196   2
  -2  -6  -8 822.304 18.1850   2
   2  -6   8 814.491 14.3254   1
  -2  -6  -8 806.175 17.6606   1
   2   6  -8 823.725 15.4884   1
   2  -6   8 832.648 15.6221   2
   2  -6  -8 849.927 18.5441   2
  -2  -6   8 827.785 15.4354   1
  -2  -6   8 844.830 18.5776   2
  -2   6  -8 799.189 14.3316   1
  -3  -6  -8 1.51019 1.28573   2
   3  -6   8 0.64345 0.65675   2
  -3  -6  -8 -0.4079 0.98505   1
   3  -6   8 0.04100 0.64525   1
  -3   6  -8 -0.4988 0.68434   1
  -3  -6   8 -0.4837 0.99968   2
  -3  -6   8 1.13744 0.97687   1
   3  -6  -8 -0.6382 0.78252   2
   4  -6   8 463.381 9.69249   2
  -4  -6  -8 486.952 13.3169   2
  -4  -6  -8 464.891 13.4888   1
  -4   6  -8 475.351 11.7696   1
  -4  -6   8 454.970 12.1455   1
  -4  -6   8 467.803 13.8672   2
   4  -6  -8 474.766 13.3737   2
  -5  -6  -8 209.696 8.54306   2
  -5  -6  -8 215.949 9.15214   1
   5  -6   8 223.046 5.90248   2
   5  -6  -8 204.141 8.63498   2
  -5  -6   8 202.572 9.10843   2
  -5  -6   8 222.106 8.56862   1
  -5   6  -8 207.436 7.89405   1
  -6  -6  -8 152.768 7.49982   2
  -6  -6  -8 159.466 8.55783   1
   6  -6   8 152.861 5.03652   2
  -6   6  -8 154.383 7.46468   1
   6  -6  -8 148.505 7.57612   2
  -6  -6   8 143.619 7.56396   1
  -6  -6   8 146.908 8.10298   2
  -7  -6  -8 1.05451 1.94099   1
   7  -6   8 1.65754 1.07574   2
  -7  -6  -8 0.53236 1.45248   2
  -7  -6   8 6.79797 2.83466   1
  -7  -6   8 -0.9567 1.60589   2
   7  -6  -8 -1.4986 1.38580   2
  -7   6  -8 1.77763 1.81436   1
  -8  -6  -8 46.4375 6.51482   1
  -8  -6  -8 57.8564 6.14887   2
   8  -6  -8 52.4190 6.05867   2
  -8  -6   8 58.4361 7.02624   2
  -8  -6   8 50.3451 6.33828   1
  -8   6  -8 43.6181 5.80569   1
  -9  -6  -8 2.16537 2.90338   1
  -9  -6  -8 2.15811 2.05404   2
  -9  -6   8 -0.1124 2.28855   1
   9  -6  -8 1.30129 2.07177   2
  -9   6  -8 -3.3891 1.56171   1
  -9  -6   8 2.40633 2.36078   2
 -10  -6  -8 85.3811 8.23077   2
 -10  -6  -8 72.1788 8.92318   1
 -10   6  -8 73.3797 8.33727   1
 -10  -6   8 78.8926 9.05723   1
 -10  -6   8 86.4973 9.29983   2
  10  -6  -8 74.1258 7.79462   2
 -11  -6  -8 14.5478 4.87435   1
  11  -6  -8 6.52124 3.03515   2
 -11   6  -8 7.24446 3.77634   1
 -11  -6   8 5.64350 3.25643   2
 -11  -6   8 11.8329 4.64356   1
 -12  -6   8 22.4286 5.56796   2
   0  -7  -8 -0.0004 0.95714   2
   0  -7   8 0.35903 0.94883   2
   1   7  -8 38.8566 1.81163   1
  -1  -7  -8 43.7936 3.32158   1
   1  -7   8 44.7628 3.09329   2
  -1  -7  -8 48.2448 4.63634   2
  -1  -7   8 34.4711 3.54331   2
   1  -7  -8 40.8010 4.14205   2
   2   7  -8 89.5986 3.62036   1
  -2  -7  -8 90.4241 5.21407   2
  -2  -7  -8 88.2817 4.74975   1
   2  -7   8 88.1181 3.90742   2
   2  -7   8 86.6662 2.88982   1
   2  -7  -8 92.0778 5.18014   2
  -2  -7   8 90.8367 3.64307   1
  -2  -7   8 99.8682 5.45574   2
  -3  -7  -8 7.61538 2.03469   1
  -3  -7  -8 5.96105 2.00133   2
   3  -7   8 8.49897 1.54281   2
   3  -7   8 7.99647 1.50352   1
  -3  -7   8 7.94170 2.41059   2
  -3  -7   8 6.46793 1.67465   1
   3  -7  -8 6.91056 2.10548   2
  -3   7  -8 7.83836 1.55688   1
  -4  -7  -8 3.42846 1.83420   2
  -4  -7  -8 2.12430 1.63617   1
   4  -7   8 4.69778 1.24168   2
  -4  -7   8 2.30323 1.70472   2
  -4   7  -8 7.89952 1.69825   1
   4  -7  -8 3.26144 1.57070   2
  -4  -7   8 6.85704 1.93031   1
  -5  -7  -8 12.6373 2.81853   2
   5  -7   8 12.6010 1.81561   2
  -5  -7  -8 7.83965 2.60344   1
  -5  -7   8 22.4406 3.83751   2
  -5   7  -8 9.80855 2.15401   1
   5  -7  -8 10.7230 2.58705   2
  -5  -7   8 10.8544 2.60277   1
  -6  -7  -8 0.83154 1.45916   2
   6  -7   8 0.16998 0.87553   2
  -6  -7  -8 2.19830 1.86432   1
  -6  -7   8 2.03606 1.90506   1
  -6  -7   8 -1.3210 1.28486   2
   6  -7  -8 -1.6810 1.10665   2
  -6   7  -8 0.67313 1.57419   1
  -7  -7  -8 10.2475 2.98678   2
  -7  -7  -8 9.04234 3.21558   1
   7  -7   8 8.04124 1.75807   2
  -7  -7   8 9.35973 3.06812   2
  -7   7  -8 4.26003 2.21140   1
  -7  -7   8 11.6388 3.25963   1
   7  -7  -8 5.09315 2.50636   2
  -8  -7  -8 -0.4656 1.85293   2
  -8  -7  -8 3.78632 2.65584   1
  -8   7  -8 -0.2760 2.05940   1
   8  -7  -8 -0.0927 1.69162   2
  -8  -7   8 -0.1811 1.81873   1
  -8  -7   8 0.54599 1.50089   2
  -9  -7  -8 1.92356 1.90001   2
  -9  -7  -8 6.91448 3.40046   1
  -9  -7   8 0.48269 2.55403   1
   9  -7  -8 -3.4477 1.70559   2
  -9  -7   8 2.96170 2.35220   2
  -9   7  -8 3.57470 2.69698   1
 -10  -7  -8 0.47766 2.24460   2
 -10  -7  -8 3.89721 3.45271   1
 -10  -7   8 3.54847 2.98668   1
 -10  -7   8 5.42913 3.20484   2
 -10   7  -8 1.35725 2.68807   1
  10  -7  -8 2.49615 2.71490   2
 -11  -7  -8 6.48601 3.86539   1
 -11  -7  -8 5.39401 3.14512   2
  11  -7  -8 5.01260 3.41954   2
 -11  -7   8 5.60402 3.31638   2
 -11  -7   8 3.09750 3.80808   1
 -12  -7   8 -1.6760 2.60617   2
 -12  -7   8 -0.4975 3.84016   1
   0  -8   8 -0.9266 0.95917   2
   0  -8  -8 -0.5687 0.95410   2
   1   8  -8 435.895 8.22963   1
  -1  -8  -8 438.874 11.8073   1
   1  -8   8 444.800 11.3737   2
  -1  -8  -8 454.843 12.9623   2
  -1  -8   8 438.695 12.3390   2
  -1  -8   8 442.093 8.28415   1
   1  -8  -8 440.159 12.7830   2
   2   8  -8 55.4507 2.90918   1
  -2  -8  -8 56.2499 4.43927   2
  -2  -8  -8 62.7512 4.28286   1
   2  -8   8 57.4364 3.51288   2
   2  -8   8 52.2344 2.25288   1
  -2  -8   8 56.4278 4.49115   2
   2  -8  -8 70.7100 4.97491   2
  -2  -8   8 62.3625 3.05414   1
  -3  -8  -8 3.25093 1.68983   2
   3  -8   8 1.45153 0.95396   1
   3  -8   8 1.40653 1.09305   2
  -3  -8  -8 0.88959 1.17886   1
  -3  -8   8 -0.2599 1.21940   2
  -3  -8   8 2.84521 1.22316   1
   3  -8  -8 1.34979 1.27748   2
  -4  -8  -8 33.6829 4.32007   2
  -4  -8  -8 33.5681 4.22203   1
   4  -8   8 31.6099 2.95239   2
  -4  -8   8 32.7556 3.77208   1
   4  -8  -8 35.5116 4.36095   2
  -4  -8   8 23.7300 3.83617   2
  -5  -8  -8 19.9097 3.63091   2
  -5  -8  -8 17.5775 3.28528   1
   5  -8   8 17.7489 2.27127   2
  -5  -8   8 20.2870 3.18451   1
  -5  -8   8 17.8752 3.72886   2
   5  -8  -8 18.5481 3.12708   2
   6  -8   8 24.0093 2.68409   2
  -6  -8  -8 24.1406 4.34903   1
  -6  -8  -8 22.9313 4.02420   2
  -6  -8   8 23.3013 4.26243   2
  -6  -8   8 24.7741 4.08226   1
   6  -8  -8 26.8833 4.03000   2
  -7  -8  -8 6.75549 2.58522   1
  -7  -8  -8 3.10355 2.15453   2
   7  -8  -8 5.75048 2.55406   2
  -7  -8   8 4.76226 2.49773   2
  -7  -8   8 2.81729 2.55289   1
  -8  -8  -8 -0.7079 1.81081   2
  -8  -8  -8 1.07216 2.46095   1
  -8  -8   8 -0.8739 1.66688   1
  -8  -8   8 -0.5845 1.68960   2
   8  -8  -8 -0.1687 1.62104   2
  -9  -8  -8 34.3088 5.54521   2
  -9  -8  -8 23.1676 5.11456   1
  -9  -8   8 16.4850 4.51752   2
   9  -8  -8 34.0403 5.52342   2
  -9  -8   8 33.5158 5.76073   1
 -10  -8  -8 3.51079 3.25727   1
 -10  -8  -8 4.12028 2.54568   2
 -10  -8   8 -0.0877 2.51330   2
  10  -8  -8 4.26119 2.85387   2
 -10  -8   8 3.09843 3.14698   1
 -11  -8  -8 16.9284 4.94946   1
 -11  -8  -8 16.6441 4.11275   2
 -11  -8   8 27.3637 6.39134   1
  11  -8  -8 15.7369 4.72812   2
 -11  -8   8 13.8163 4.70676   2
   0  -9   8 0.18052 1.18632   2
   0  -9  -8 1.53734 1.39461   2
   1  -9   8 4.34059 1.58689   2
  -1  -9  -8 4.93899 1.64079   1
  -1  -9  -8 4.93838 1.94799   2
   1  -9  -8 2.32753 1.71610   2
  -1  -9   8 6.13098 1.91391   2
  -1  -9   8 4.30860 0.86252   1
   2   9  -8 0.74907 0.75122   1
   2  -9   8 0.57744 0.57746   1
   2  -9   8 0.96619 1.02861   2
  -2  -9  -8 1.13455 1.22054   1
  -2  -9  -8 0.17425 1.50828   2
  -2  -9   8 2.30791 0.94391   1
  -2  -9   8 0.07981 1.29837   2
   2  -9  -8 -1.2252 0.96706   2
  -3  -9  -8 9.56513 2.39354   1
  -3  -9  -8 7.03226 2.36758   2
   3  -9   8 13.4078 1.77019   1
   3  -9   8 4.84544 1.63106   2
  -3  -9   8 12.6672 2.13181   1
  -3  -9   8 5.58693 2.22941   2
   3  -9  -8 4.60811 2.06264   2
   4  -9   8 7.59047 1.70928   2
  -4  -9  -8 2.23743 1.68415   1
  -4  -9  -8 12.2643 2.96046   2
  -4  -9   8 5.01350 2.67612   2
   4  -9  -8 4.39298 1.92920   2
  -4  -9   8 5.90071 1.89930   1
   5  -9   8 19.2312 2.53624   2
  -5  -9  -8 16.4985 3.41294   1
  -5  -9  -8 15.0561 3.52738   2
   5  -9  -8 24.7189 3.95994   2
  -5  -9   8 25.6899 4.37794   2
  -5  -9   8 21.3428 3.34608   1
   6  -9   8 1.40513 1.18767   2
  -6  -9  -8 1.47456 2.10896   1
  -6  -9  -8 0.42406 1.66919   2
   6  -9  -8 0.66491 1.76611   2
  -6  -9   8 3.72233 2.38589   1
  -6  -9   8 1.13381 1.95480   2
  -7  -9  -8 3.03929 2.47231   1
  -7  -9  -8 1.23680 2.01314   2
  -7  -9   8 5.52842 2.59219   1
   7  -9  -8 7.66723 2.83647   2
  -7  -9   8 1.39784 2.15776   2
  -8  -9  -8 3.03902 2.39265   2
  -8  -9  -8 -0.4596 2.18144   1
   8  -9  -8 3.65373 2.28117   2
  -8  -9   8 1.03277 2.03256   1
  -8  -9   8 -1.2096 1.72107   2
  -9  -9  -8 1.17902 2.29665   2
  -9  -9  -8 1.15307 3.04403   1
  -9  -9   8 -1.8574 2.21030   1
  -9  -9   8 1.74282 2.53818   2
   9  -9  -8 5.99430 2.89768   2
 -10  -9  -8 -0.0375 1.97675   2
 -10  -9  -8 -4.5699 2.08451   1
 -10  -9   8 0.89883 2.66715   2
 -10  -9   8 2.16508 3.04697   1
  10  -9  -8 -0.1207 2.34916   2
 -11  -9  -8 4.68453 2.98788   2
 -11  -9  -8 6.20625 3.98916   1
 -11  -9   8 9.94018 4.75216   1
 -11  -9   8 2.40304 3.10642   2
   0 -10  -8 29.7439 4.22511   2
   0 -10   8 31.7526 3.84595   2
   1 -10   8 172.034 7.22452   2
  -1 -10  -8 174.532 7.20831   1
  -1 -10  -8 184.854 8.49852   2
  -1 -10   8 173.790 4.30565   1
  -1 -10   8 175.408 7.89368   2
   1 -10  -8 162.776 7.95658   2
  -2 -10  -8 17.6950 2.85661   1
  -2 -10  -8 14.5844 2.92195   2
   2  10  -8 18.2098 1.99701   1
   2 -10   8 18.1679 1.31146   1
   2 -10   8 14.3689 2.49337   2
   2 -10  -8 15.3229 3.12682   2
  -2 -10   8 24.7396 3.85285   2
  -2 -10   8 19.3508 2.07429   1
   3 -10   8 98.5119 5.13280   2
  -3 -10  -8 107.559 6.90243   2
   3 -10   8 108.538 4.02615   1
  -3 -10  -8 106.376 6.08237   1
  -3 -10   8 107.778 4.82473   1
   3 -10  -8 105.268 6.64901   2
  -3 -10   8 112.412 6.91222   2
  -4 -10  -8 22.5201 3.62265   1
   4 -10   8 16.7312 2.60741   2
  -4 -10  -8 6.85019 2.82438   2
  -4 -10   8 19.4937 2.93757   1
   4 -10  -8 17.8958 3.46740   2
  -4 -10   8 20.2261 4.07149   2
  -5 -10  -8 201.243 9.52771   1
   5 -10   8 208.706 7.39688   2
  -5 -10  -8 209.830 10.1221   2
  -5 -10   8 200.237 10.2807   2
   5 -10  -8 212.904 9.63244   2
  -5 -10   8 193.440 8.30331   1
  -6 -10  -8 20.4567 4.05352   1
  -6 -10  -8 19.8948 4.24544   2
   6 -10   8 22.2383 2.92062   2
  -6 -10   8 17.0289 3.92192   2
   6 -10  -8 22.3652 4.10673   2
  -6 -10   8 30.0109 4.43371   1
  -7 -10  -8 40.7215 5.83749   2
  -7 -10  -8 59.2999 7.18285   1
  -7 -10   8 58.8345 6.50645   1
  -7 -10   8 39.4342 5.94526   2
   7 -10  -8 66.1053 7.09717   2
  -8 -10  -8 43.7170 6.10904   2
  -8 -10  -8 39.2517 6.21363   1
  -8 -10   8 35.0783 5.85266   2
  -8 -10   8 52.4135 6.67743   1
   8 -10  -8 40.1735 5.65535   2
  -9 -10  -8 14.4562 4.42486   1
  -9 -10  -8 10.9754 3.78552   2
   9 -10  -8 10.0909 3.69399   2
  -9 -10   8 16.8647 4.41475   2
  -9 -10   8 19.5888 4.82105   1
 -10 -10  -8 17.9311 4.68962   2
 -10 -10  -8 18.5879 5.95959   1
 -10 -10   8 17.9617 5.24798   1
  10 -10  -8 20.8462 4.73158   2
 -10 -10   8 23.1229 5.84309   2
 -11 -10  -8 9.80037 4.89933   1
 -11 -10  -8 8.68483 3.84434   2
 -11 -10   8 11.6017 5.52229   1
 -11 -10   8 13.8599 4.79035   2
   0 -11   8 -0.5105 1.23977   2
   0 -11  -8 2.13521 1.96239   2
   1 -11   8 7.97226 2.21568   2
  -1 -11  -8 10.1634 2.89205   2
  -1 -11  -8 7.68469 2.08899   1
  -1 -11   8 8.40773 1.12616   1
  -1 -11   8 7.11852 2.29412   2
   1 -11  -8 9.65998 2.79616   2
  -2 -11  -8 1.28553 1.37696   1
  -2 -11  -8 -0.2474 1.23359   2
   2 -11   8 -0.6858 1.08725   2
   2 -11   8 1.09064 0.63190   1
   2  11  -8 0.24225 0.88201   1
  -2 -11   8 0.60075 1.65854   2
   2 -11  -8 0.31217 1.41599   2
  -2 -11   8 1.08816 0.99964   1
  -3 -11  -8 31.1927 4.06848   1
   3 -11   8 31.5616 3.78123   2
   3 -11   8 30.4446 2.23194   1
  -3 -11  -8 30.5607 4.71850   2
  -3 -11   8 28.0179 3.04634   1
   3 -11  -8 32.0819 4.70582   2
  -3 -11   8 24.6349 4.10819   2
   4 -11   8 15.5173 2.69643   2
  -4 -11  -8 20.4273 4.22705   2
  -4 -11  -8 15.3490 3.30006   1
   4 -11  -8 14.0836 3.19018   2
  -4 -11   8 16.7253 2.80582   1
  -4 -11   8 16.5578 3.60396   2
  -5 -11  -8 14.1137 3.53396   2
   5 -11   8 10.0346 2.36388   2
  -5 -11  -8 10.7941 3.05021   1
   5 -11  -8 15.9102 3.48350   2
  -5 -11   8 13.8378 3.00474   1
  -5 -11   8 14.1279 3.94880   2
  -6 -11  -8 14.1612 3.71973   2
   6 -11   8 11.5136 2.49401   2
  -6 -11  -8 14.8793 3.88082   1
  -6 -11   8 5.89778 2.65845   1
  -6 -11   8 9.77708 3.36177   2
   6 -11  -8 9.94435 3.16021   2
  -7 -11  -8 16.9829 4.33497   2
  -7 -11  -8 23.9017 4.80531   1
   7 -11  -8 13.9547 3.75642   2
  -7 -11   8 14.5354 4.16456   2
  -7 -11   8 18.8849 4.01836   1
  -8 -11  -8 3.40448 2.71365   1
  -8 -11  -8 1.95259 2.29312   2
  -8 -11   8 4.48769 2.98042   2
  -8 -11   8 5.86938 3.07824   1
   8 -11  -8 1.73774 2.50547   2
  -9 -11  -8 16.5377 4.64622   1
  -9 -11  -8 12.7849 4.21764   2
  -9 -11   8 11.5776 3.83930   1
  -9 -11   8 14.3844 4.53508   2
   9 -11  -8 10.5317 3.61059   2
 -10 -11  -8 4.81135 3.91039   1
 -10 -11  -8 6.66484 3.41271   2
  10 -11  -8 2.91161 3.17755   2
 -10 -11   8 9.12388 4.20761   1
 -10 -11   8 -0.8274 2.58361   2
 -11 -11  -8 -3.3774 2.45996   2
 -11 -11   8 7.12997 3.80998   2
 -11 -11   8 0.60662 3.82797   1
   0 -12   8 16.1030 3.27945   2
   0 -12  -8 11.4631 2.48362   1
   0 -12  -8 15.8635 3.54172   2
   1 -12   8 151.029 7.50924   2
  -1 -12  -8 150.106 8.49107   2
  -1 -12  -8 162.893 7.41065   1
   1 -12  -8 153.133 8.38586   2
  -1 -12   8 155.095 4.18532   1
  -1 -12   8 159.951 8.28214   2
   2 -12   8 39.9934 1.71597   1
  -2 -12  -8 40.2608 5.43233   2
   2 -12   8 39.8230 4.51030   2
  -2 -12  -8 43.3113 4.64094   1
  -2 -12   8 40.2195 2.63847   1
  -2 -12   8 46.4908 5.73092   2
   2 -12  -8 36.8046 5.06529   2
  -3 -12  -8 26.4917 4.70779   2
   3 -12   8 32.2915 4.03776   2
  -3 -12  -8 31.9178 4.28828   1
  -3 -12   8 33.1960 3.32964   1
  -3 -12   8 36.3409 5.33615   2
   3 -12  -8 29.6276 4.68102   2
  -4 -12  -8 3.52751 2.49678   2
   4 -12   8 8.39919 2.38150   2
  -4 -12  -8 10.0684 2.97701   1
   4 -12  -8 12.5835 3.20572   2
  -4 -12   8 10.6548 2.52715   1
  -4 -12   8 12.3244 3.23228   2
  -5 -12  -8 129.088 7.89822   1
   5 -12   8 122.545 6.34191   2
  -5 -12  -8 137.617 8.83711   2
   5 -12  -8 129.414 8.20686   2
  -5 -12   8 132.065 8.82493   2
  -5 -12   8 122.880 6.81156   1
  -6 -12  -8 16.1026 3.63591   1
  -6 -12  -8 21.7002 4.71797   2
   6 -12  -8 17.3722 3.99501   2
  -6 -12   8 20.8073 3.92092   1
  -6 -12   8 18.7924 4.47754   2
  -7 -12  -8 22.2739 4.61574   2
  -7 -12  -8 24.4346 4.54911   1
   7 -12  -8 24.5741 4.71369   2
  -7 -12   8 25.0949 5.13364   2
  -7 -12   8 22.6822 4.37792   1
  -8 -12  -8 38.9235 6.46187   1
  -8 -12  -8 31.8918 5.80325   2
   8 -12  -8 30.3470 5.28545   2
  -8 -12   8 35.7376 5.71867   1
  -8 -12   8 28.6909 5.56247   2
  -9 -12  -8 7.80112 3.85395   1
  -9 -12  -8 8.43441 4.00863   2
  -9 -12   8 17.8626 4.80500   2
  -9 -12   8 15.0785 4.49837   1
   9 -12  -8 14.4292 4.18425   2
 -10 -12  -8 11.0253 4.30314   2
 -10 -12  -8 24.9905 6.02249   1
 -10 -12   8 21.3589 5.71547   1
  10 -12  -8 15.9800 5.20981   2
 -10 -12   8 17.4935 5.08816   2
   0 -13  -8 -0.0531 1.20482   1
   0 -13   8 -3.6929 1.17684   2
   0 -13  -8 1.87207 2.15532   2
  -1 -13  -8 2.05212 1.52787   1
   1 -13   8 2.58403 2.10378   2
  -1 -13  -8 3.99491 2.44015   2
  -1 -13   8 3.44511 2.02388   2
  -1 -13   8 4.90771 1.09061   1
   1 -13  -8 9.90875 3.01779   2
  -2 -13  -8 -0.8151 1.20766   1
   2 -13   8 0.49282 1.50089   2
  -2 -13  -8 -2.0300 1.62269   2
   2 -13  -8 1.48197 2.23070   2
  -2 -13   8 -1.1276 2.02167   2
  -2 -13   8 -0.6378 0.89020   1
   3 -13   8 47.6753 5.13488   2
  -3 -13  -8 42.9758 5.14198   1
  -3 -13  -8 40.2193 5.57837   2
  -3 -13   8 33.4616 5.14082   2
  -3 -13   8 48.1171 4.08918   1
   3 -13  -8 35.0152 5.13185   2
  -4 -13  -8 -2.1112 1.92634   2
   4 -13   8 1.51707 1.83212   2
  -4 -13  -8 0.87234 1.75255   1
   4 -13  -8 3.66188 2.61313   2
  -4 -13   8 1.93679 1.76265   1
  -4 -13   8 -1.7504 1.60976   2
  -5 -13  -8 10.1746 3.06026   1
   5 -13   8 6.36098 2.34070   2
  -5 -13  -8 8.81626 3.46571   2
  -5 -13   8 6.25552 3.42445   2
   5 -13  -8 7.97864 3.12986   2
  -5 -13   8 11.2579 2.87071   1
  -6 -13  -8 14.7401 3.75810   1
  -6 -13  -8 12.9338 3.86768   2
  -6 -13   8 8.60913 3.13004   2
  -6 -13   8 17.6636 3.70759   1
   6 -13  -8 17.1646 4.34616   2
  -7 -13  -8 11.3197 3.52225   1
  -7 -13  -8 12.8441 3.81377   2
   7 -13  -8 13.9263 4.13143   2
  -7 -13   8 6.96806 3.19365   2
  -7 -13   8 10.4668 3.40153   1
  -8 -13  -8 -0.8356 2.24617   2
  -8 -13  -8 6.34510 3.25358   1
   8 -13  -8 -0.4125 2.27690   2
  -8 -13   8 5.08517 2.95250   2
  -8 -13   8 5.75635 3.32806   1
  -9 -13  -8 4.82420 3.00000   2
  -9 -13  -8 14.2030 4.84350   1
  -9 -13   8 7.86891 4.01166   1
  -9 -13   8 3.75860 3.06481   2
   9 -13  -8 8.04645 3.86659   2
 -10 -13  -8 32.2372 6.27083   2
 -10 -13  -8 34.5997 6.88883   1
 -10 -13   8 27.5379 6.52730   1
 -10 -13   8 26.1791 6.25190   2
   0 -14   8 85.1625 6.65086   2
   0 -14  -8 84.1175 8.35484   2
   0 -14  -8 98.9800 6.03422   1
   1 -14   8 96.7501 6.71606   2
  -1 -14  -8 76.3007 7.65936   2
  -1 -14  -8 101.796 6.17706   1
   1 -14  -8 79.2357 7.80866   2
  -1 -14   8 101.245 7.29791   2
   2 -14   8 195.857 9.20633   2
  -2 -14  -8 196.752 8.87665   1
  -2 -14  -8 181.811 10.1895   2
  -2 -14   8 188.414 10.2148   2
   2 -14  -8 208.647 10.7856   2
  -3 -14  -8 1.36789 2.36895   2
   3 -14   8 1.91119 1.88009   2
  -3 -14  -8 0.92798 1.66847   1
   3 -14  -8 4.18160 2.62019   2
  -3 -14   8 -0.6456 1.87857   2
  -4 -14  -8 78.6621 6.09888   1
  -4 -14  -8 72.9782 8.17599   2
   4 -14   8 71.4387 5.48726   2
   4 -14  -8 70.7043 7.70870   2
  -4 -14   8 81.1551 8.39682   2
  -4 -14   8 72.9332 5.22859   1
  -5 -14  -8 11.9995 3.75161   2
   5 -14   8 15.3727 3.10883   2
  -5 -14  -8 14.0757 3.29004   1
  -5 -14   8 17.4756 3.47778   1
   5 -14  -8 15.1221 3.86130   2
  -5 -14   8 16.7448 4.32023   2
  -6 -14  -8 17.3022 4.41014   2
  -6 -14  -8 10.2083 3.53632   1
   6 -14  -8 26.0369 4.90210   2
  -6 -14   8 16.2850 3.69287   1
  -6 -14   8 11.1868 3.86967   2
  -7 -14  -8 4.69221 2.85043   1
  -7 -14  -8 1.22162 2.44707   2
   7 -14  -8 0.51280 2.31558   2
  -7 -14   8 5.43823 3.27292   1
  -7 -14   8 -0.5478 2.07593   2
  -8 -14  -8 35.6740 6.47469   2
  -8 -14  -8 40.6522 6.86045   1
   8 -14  -8 34.9842 6.04162   2
  -8 -14   8 34.1581 6.33888   2
  -8 -14   8 45.7463 6.54552   1
  -9 -14  -8 3.27628 3.94304   1
  -9 -14  -8 8.71513 3.65851   2
  -9 -14   8 4.08456 3.21701   2
  -9 -14   8 2.52098 3.75863   1
   9 -14  -8 -1.2166 2.43912   2
   0 -15  -8 3.72853 2.99578   2
   0 -15  -8 0.48367 1.54030   1
   0 -15   8 0.05363 2.26172   2
   1 -15   8 12.2869 3.63665   2
  -1 -15  -8 9.22336 3.50176   2
  -1 -15  -8 11.6753 2.73627   1
   1 -15  -8 10.6707 3.60656   2
  -1 -15   8 8.09147 3.43188   2
  -2 -15  -8 3.44721 2.76480   2
  -2 -15  -8 4.14792 2.04081   1
   2 -15   8 2.70825 2.38171   2
   2 -15  -8 3.80776 3.09911   2
  -2 -15   8 4.80856 2.88311   2
  -3 -15  -8 48.6889 5.60550   1
   3 -15   8 35.2113 4.93045   2
  -3 -15  -8 44.1097 6.64323   2
   3 -15  -8 54.5546 7.01166   2
  -3 -15   8 31.9945 5.41036   2
   4 -15   8 2.61425 2.20875   2
  -4 -15  -8 1.68633 1.92171   1
  -4 -15  -8 -2.8328 1.89955   2
   4 -15  -8 0.80957 2.57218   2
  -4 -15   8 1.01787 2.00707   2
   5 -15   8 5.32065 2.96303   2
  -5 -15  -8 5.09126 2.84641   2
  -5 -15  -8 8.28596 2.83388   1
  -5 -15   8 2.35778 2.72156   2
   5 -15  -8 4.06286 3.01228   2
  -6 -15  -8 2.37745 2.59890   2
  -6 -15  -8 5.45324 2.66281   1
   6 -15  -8 1.01510 2.19224   2
  -6 -15   8 0.70485 2.26454   2
  -7 -15  -8 8.05985 3.46171   1
  -7 -15  -8 17.8596 4.76627   2
   7 -15  -8 16.0353 4.43922   2
  -7 -15   8 4.04167 3.04554   2
  -8 -15  -8 0.45633 3.06405   1
  -8 -15  -8 0.84359 2.45383   2
  -8 -15   8 3.91745 2.84941   2
   8 -15  -8 -3.3507 2.42375   2
  -9 -15  -8 0.42750 2.73066   2
  -9 -15  -8 2.70681 3.46497   1
   9 -15  -8 4.87482 3.84430   2
  -9 -15   8 -0.2118 2.63523   2
   0 -16  -8 328.973 14.6980   2
   0 -16  -8 325.655 12.0031   1
   0 -16   8 304.930 13.2152   2
  -1 -16  -8 4.65069 2.94242   2
   1 -16   8 -1.8940 2.00700   2
  -1 -16  -8 3.00734 1.93663   1
  -1 -16   8 3.44019 2.70322   2
   1 -16  -8 1.16329 2.46504   2
   1 -16  -8 4.66642 2.22330   1
  -2 -16  -8 347.553 12.8425   1
  -2 -16  -8 302.835 14.3958   2
   2 -16   8 335.525 13.2255   2
   2 -16  -8 339.084 14.8354   2
  -2 -16   8 328.359 14.4200   2
  -3 -16  -8 5.99420 3.00714   2
  -3 -16  -8 2.56957 2.11780   1
   3 -16   8 7.10693 2.76996   2
  -3 -16   8 6.19576 3.27777   2
   3 -16  -8 4.81344 2.84398   2
  -4 -16  -8 138.374 9.93071   2
  -4 -16  -8 150.454 8.78600   1
   4 -16   8 124.462 7.92319   2
   4 -16  -8 131.722 9.30613   2
  -4 -16   8 140.685 9.74963   2
  -5 -16  -8 12.3207 4.10284   2
  -5 -16  -8 8.54943 3.07518   1
   5 -16  -8 9.06550 3.69863   2
  -5 -16   8 6.20919 3.28968   2
  -6 -16  -8 143.468 9.31490   1
  -6 -16  -8 112.572 11.2851   2
   6 -16  -8 107.698 8.73510   2
  -6 -16   8 100.410 10.6223   2
  -7 -16  -8 -1.2811 2.46282   1
  -7 -16  -8 -1.4280 1.91511   2
   7 -16  -8 -0.4232 2.55857   2
  -7 -16   8 2.18220 2.85106   2
  -8 -16  -8 42.3945 7.20661   1
  -8 -16  -8 39.1779 7.10841   2
  -8 -16   8 30.6704 6.44038   2
   8 -16  -8 50.6002 7.37679   2
   0 -17   8 -0.8992 2.40974   2
   0 -17  -8 -1.1224 1.46870   1
   0 -17  -8 -1.0806 2.47163   2
   1 -17   8 -1.3902 2.43059   2
  -1 -17  -8 2.38139 2.84239   2
  -1 -17  -8 0.48651 1.46485   1
   1 -17  -8 5.36343 2.46164   1
   1 -17  -8 -0.2774 2.32547   2
  -1 -17   8 0.98999 2.44774   2
  -2 -17  -8 -1.7685 1.95103   2
  -2 -17  -8 2.22058 2.03260   1
   2 -17   8 -0.0167 2.25667   2
   2 -17  -8 1.77882 2.88965   2
  -2 -17   8 -0.6927 2.32517   2
  -3 -17  -8 2.25492 2.87931   2
  -3 -17  -8 2.21944 2.03475   1
   3 -17   8 3.36627 2.42493   2
   3 -17  -8 2.77640 3.03065   2
  -3 -17   8 2.28755 2.95582   2
  -4 -17  -8 1.74457 2.13810   1
  -4 -17  -8 1.80207 2.50493   2
   4 -17   8 3.73912 2.60533   2
  -4 -17   8 6.77271 3.31509   2
   4 -17  -8 2.66054 2.93559   2
  -5 -17  -8 17.0041 5.11822   2
  -5 -17  -8 19.4817 4.36526   1
  -5 -17   8 10.9943 4.50645   2
   5 -17  -8 13.8951 4.37237   2
  -6 -17  -8 -2.7212 1.79081   1
  -6 -17  -8 -2.8712 1.88948   2
   6 -17  -8 -4.2298 2.20437   2
  -6 -17   8 -0.8485 2.20705   2
  -7 -17  -8 1.70459 3.13085   1
  -7 -17  -8 -1.8003 2.92671   2
  -7 -17   8 -4.6165 1.80199   2
   7 -17  -8 2.91146 3.26634   2
  -8 -17  -8 15.6636 5.29227   2
  -8 -17  -8 11.8499 4.67566   1
  -8 -17   8 11.9809 4.60736   2
   8 -17  -8 6.85309 4.36344   2
   0 -18  -8 127.921 9.67183   2
   0 -18   8 140.134 9.36663   2
  -1 -18  -8 24.1850 5.95587   2
   1 -18   8 20.7804 4.61393   2
   1 -18  -8 20.3215 4.91672   2
  -1 -18   8 23.4157 5.02010   2
  -2 -18  -8 79.1736 6.23797   1
  -2 -18  -8 87.2138 9.50857   2
   2 -18   8 95.4929 8.96301   2
  -2 -18   8 80.2722 9.04344   2
   2 -18  -8 84.8495 9.86493   2
  -3 -18  -8 -1.6784 1.94970   1
  -3 -18  -8 2.06510 2.61183   2
   3 -18   8 -0.0088 2.37482   2
   3 -18  -8 1.33454 3.07806   2
  -3 -18   8 3.30864 2.55663   2
  -4 -18  -8 51.2381 6.32468   1
  -4 -18  -8 51.0774 7.94015   2
   4 -18   8 42.9488 6.13437   2
   4 -18  -8 45.5934 7.10979   2
  -4 -18   8 45.4010 7.37896   2
  -5 -18  -8 4.19397 2.66816   1
  -5 -18  -8 3.86252 3.23777   2
  -5 -18   8 2.86679 3.52984   2
   5 -18  -8 -0.7397 2.46376   2
  -6 -18  -8 97.8392 9.71928   1
  -6 -18  -8 76.1641 9.70225   2
   6 -18  -8 84.2489 9.63770   2
  -6 -18   8 75.7916 9.74681   2
  -7 -18  -8 -3.5007 2.21784   2
  -7 -18  -8 4.76394 3.28454   1
   7 -18  -8 -0.2802 3.02183   2
  -7 -18   8 -2.9583 2.62770   2
   0 -19  -8 -3.8492 2.55310   2
   0 -19   8 -2.2867 2.19914   2
   1 -19   8 6.75393 3.59347   2
  -1 -19  -8 7.94486 4.04916   2
  -1 -19   8 5.46895 3.44858   2
   1 -19  -8 9.60834 4.15216   2
  -2 -19  -8 15.7174 4.63968   2
   2 -19   8 10.6480 3.86017   2
   2 -19  -8 25.7567 5.80111   2
  -2 -19   8 17.3318 4.75159   2
  -3 -19  -8 0.13008 2.76544   2
   3 -19   8 4.64684 3.48982   2
  -3 -19   8 4.84342 3.08288   2
   3 -19  -8 0.06032 2.39265   2
  -4 -19  -8 3.99173 3.08831   2
   4 -19  -8 13.3295 4.48997   2
  -4 -19   8 14.3465 4.56506   2
  -5 -19  -8 19.1352 5.40963   2
  -5 -19   8 26.8299 6.25429   2
   5 -19  -8 14.7239 4.92129   2
  -6 -19  -8 27.5969 6.09061   2
   6 -19  -8 25.1379 5.95308   2
  -6 -19   8 35.7594 7.54478   2
   0 -20  -8 68.4023 9.09726   2
   0 -20   8 85.1106 9.65103   2
  -1 -20  -8 2.30764 3.51064   2
   1 -20   8 9.70298 3.73092   2
   1 -20  -8 1.51088 3.01351   2
  -1 -20   8 1.39183 3.17441   2
   2 -20   8 17.9780 4.85074   2
  -2 -20  -8 6.75009 3.93837   2
   2 -20  -8 11.0330 4.46908   2
  -2 -20   8 9.49669 4.02162   2
  -3 -20  -8 -0.3472 3.54397   2
   3 -20   8 -3.3479 2.54597   2
  -3 -20   8 2.50588 2.80717   2
   3 -20  -8 -4.9384 2.23964   2
  -4 -20  -8 -1.1083 2.86679   2
   4 -20  -8 0.65232 3.12495   2
  -4 -20   8 2.42943 3.31155   2
  -5 -20  -8 22.7010 6.12360   2
   5 -20  -8 3.28462 3.97012   2
  -5 -20   8 24.8796 6.66905   2
   0 -21   8 2.50352 2.85760   2
   0 -21  -8 -2.6345 3.12013   2
  -1 -21  -8 -1.8544 3.03250   2
   1 -21   8 -1.4766 2.49586   2
   1 -21  -8 3.00068 3.37257   2
  -1 -21   8 5.21590 3.75007   2
   2 -21   8 24.7900 5.35236   2
  -2 -21  -8 21.0057 5.82917   2
   2 -21  -8 21.8068 5.75904   2
  -2 -21   8 19.5460 5.52358   2
   3 -21   8 1.96572 3.98114   2
  -3 -21  -8 0.65592 3.66366   2
   3 -21  -8 1.46128 3.68482   2
  -3 -21   8 0.28231 2.83126   2
   0   0   9 1.39753 0.75441   2
  -1   0  -9 0.04524 0.57681   2
  -1   0  -9 0.22599 0.71305   1
  -1   0   9 -0.8543 0.67923   2
   2   0   9 0.00454 0.51725   2
  -2   0  -9 0.78215 0.57365   2
  -2   0  -9 0.99707 1.00949   1
   2   0   9 -0.2651 0.76228   1
  -2   0   9 -0.0506 0.93535   2
  -3   0  -9 0.25218 0.55227   2
  -3   0  -9 -0.0029 1.11987   1
  -3   0   9 -0.6283 0.84478   2
   3   0   9 -0.6600 0.52612   2
  -4   0  -9 -1.9743 1.04251   1
  -4   0  -9 0.64985 0.57337   2
  -4   0   9 0.69882 1.16227   2
  -5   0  -9 0.80767 0.67697   2
  -5   0  -9 0.09648 1.27675   1
  -5   0   9 0.76805 1.14000   2
  -6   0  -9 1.35240 0.71207   2
  -6   0  -9 -1.2790 1.45286   1
  -6   0   9 0.11451 1.27429   2
  -7   0   9 1.37738 1.48980   2
  -7   0  -9 -0.3934 1.68181   1
  -7   0  -9 0.21427 0.89122   2
  -8   0  -9 0.44363 2.34015   1
  -8   0   9 1.49739 1.66997   2
  -8   0  -9 -0.4718 0.93351   2
  -9   0   9 1.17490 2.00628   2
  -9   0  -9 -1.6295 2.55117   1
 -10   0   9 5.20280 2.49968   2
 -10   0  -9 4.39625 3.22311   1
 -11   0   9 -0.5022 2.09034   2
 -11   0  -9 -3.3430 2.21120   1
 -12   0  -9 5.90291 3.78229   1
 -12   0   9 -1.2581 2.09429   2
   0  -1   9 -0.3528 0.63800   2
   0  -1  -9 -0.3826 0.69331   2
  -1  -1  -9 352.854 8.49750   1
   1  -1   9 343.627 6.77474   2
  -1   1   9 337.437 8.55163   2
  -1  -1  -9 349.825 7.59025   2
  -1   1  -9 349.219 7.85837   1
  -1  -1   9 343.478 8.43573   2
  -1   1  -9 347.539 6.82441   2
  -2   1   9 328.322 8.96336   2
   2  -1   9 336.754 8.17183   1
  -2  -1  -9 310.389 8.44717   1
  -2  -1  -9 340.758 7.26586   2
   2   1   9 338.354 8.76480   1
  -2   1  -9 339.168 8.25278   1
  -2   1  -9 331.893 5.82578   2
  -2   1  -9 331.269 5.81571   2
  -2  -1   9 330.818 8.93736   2
  -3   1   9 21.1451 2.75457   2
  -3  -1  -9 19.3067 1.95540   2
   3  -1   9 16.1877 1.01941   2
  -3  -1  -9 15.7943 2.37091   1
  -3   1  -9 13.1753 0.99279   2
  -3   1  -9 19.6702 2.66103   1
  -3  -1   9 17.0203 2.49963   2
  -4   1   9 11.0623 2.19233   2
  -4  -1  -9 13.0225 2.50672   1
   4  -1   9 16.3163 1.43476   2
  -4  -1  -9 13.4360 1.69740   2
  -4  -1   9 12.7563 2.35423   2
  -4   1  -9 15.3171 1.18887   2
  -4   1  -9 15.2730 2.60248   1
  -5   1   9 5.16992 1.78993   2
  -5  -1  -9 3.12849 1.88770   1
  -5  -1  -9 3.42566 1.15950   2
  -5   1  -9 3.43128 0.95895   2
  -5   1  -9 4.81712 1.85294   1
  -5  -1   9 3.39551 1.53819   2
  -6  -1  -9 14.7456 2.12169   2
  -6  -1  -9 10.6209 2.76562   1
  -6   1   9 12.2439 2.60064   2
  -6   1  -9 7.10639 2.39010   1
  -6  -1   9 8.88853 2.55331   2
  -6   1  -9 10.6839 1.63555   2
  -7  -1  -9 0.61567 0.88191   2
  -7   1   9 1.34930 1.60212   2
  -7  -1  -9 1.71893 1.96429   1
  -7  -1   9 0.66254 1.39232   2
  -7   1  -9 1.31835 0.88457   2
  -7   1  -9 3.33030 1.99396   1
  -8  -1  -9 5.74686 1.84839   2
  -8   1   9 3.35970 2.14164   2
  -8  -1  -9 5.13293 2.43761   1
  -8  -1   9 2.32662 2.04518   2
  -8   1  -9 8.08184 1.85739   2
  -8   1  -9 7.29662 3.01072   1
  -9  -1  -9 20.4423 3.39475   2
  -9  -1  -9 14.6095 4.41885   1
  -9   1   9 16.3661 3.74087   2
  -9   1  -9 19.0572 4.67309   1
  -9  -1   9 14.8831 3.86157   2
 -10   1   9 -2.6416 2.05624   2
 -10  -1  -9 3.61414 3.05048   1
 -10   1  -9 3.25370 2.60128   1
 -10  -1   9 1.72088 2.48820   2
 -11   1   9 9.12435 3.45581   2
 -11  -1  -9 4.18542 3.39316   1
 -11   1  -9 6.32495 3.71640   1
 -11  -1   9 5.06234 3.13413   2
 -12   1   9 -1.2312 2.34130   2
 -12  -1  -9 -5.9064 2.03491   1
 -12  -1   9 -1.1597 2.42794   2
 -12   1  -9 0.34462 2.59740   1
   0  -2   9 176.899 4.98536   2
   0  -2  -9 191.960 5.70763   2
  -1  -2  -9 2247.57 36.8877   2
   1  -2   9 2289.79 35.1892   2
  -1  -2  -9 2265.55 37.3441   1
  -1   2  -9 2315.40 35.2635   2
  -1  -2   9 2256.57 37.5667   2
   1  -2  -9 2226.69 37.8846   2
  -1   2  -9 2234.05 35.5424   1
  -2   2   9 123.764 5.12362   2
  -2  -2  -9 119.564 4.18022   2
  -2  -2  -9 112.956 4.78491   1
  -2   2  -9 120.245 4.29665   1
  -2  -2   9 124.415 5.09837   2
  -3  -2  -9 76.0862 3.41721   2
  -3   2   9 75.0460 4.29623   2
  -3  -2  -9 74.4784 4.24661   1
  -3   2  -9 77.4975 3.96928   1
  -4  -2  -9 208.373 6.40633   2
  -4  -2  -9 200.517 7.79496   1
  -4   2   9 213.490 8.01354   2
   4  -2   9 213.770 4.31046   2
  -4   2  -9 202.004 4.23809   2
  -4  -2   9 216.399 8.17723   2
  -4   2  -9 199.442 7.29773   1
  -5  -2  -9 8.63171 1.71058   2
  -5   2   9 4.02389 1.50707   2
  -5  -2  -9 2.89166 1.83590   1
  -5   2  -9 6.96682 2.08421   1
  -5   2  -9 6.57525 1.04614   2
  -5  -2   9 7.80001 2.19821   2
  -6  -2  -9 20.2554 2.62288   2
  -6   2   9 25.1376 3.78154   2
  -6  -2  -9 23.2407 3.80232   1
  -6  -2   9 23.8763 3.85948   2
  -6   2  -9 21.8694 2.13787   2
  -6   2  -9 20.8784 3.54525   1
  -7  -2  -9 0.23911 1.74587   1
  -7  -2  -9 6.02185 1.77233   2
  -7   2   9 4.41646 1.80623   2
  -7   2  -9 3.26308 1.24886   2
  -7  -2   9 3.37187 1.89233   2
  -7   2  -9 4.78714 2.51410   1
  -8   2   9 42.9111 5.45601   2
  -8  -2  -9 56.5402 5.11699   2
  -8  -2  -9 39.4584 5.88035   1
  -8   2  -9 48.4440 3.46643   2
  -8  -2   9 48.6646 6.19382   2
  -8   2  -9 42.8088 5.99584   1
  -9   2   9 24.7795 4.54436   2
  -9  -2  -9 22.7131 5.23129   1
  -9  -2  -9 24.1221 3.68255   2
  -9   2  -9 15.6250 4.05014   1
  -9  -2   9 23.1070 4.53084   2
 -10  -2  -9 73.1936 9.08124   1
 -10   2   9 47.2362 6.58162   2
 -10   2  -9 65.9768 8.27788   1
 -10  -2   9 54.1819 7.09592   2
 -11  -2  -9 0.37088 2.97818   1
 -11   2   9 3.94763 2.64212   2
 -11   2  -9 0.77675 2.80321   1
 -11  -2   9 7.36161 3.44866   2
 -12  -2  -9 5.71913 3.96350   1
 -12   2   9 6.57623 3.29611   2
 -12   2  -9 1.05770 3.24035   1
 -12  -2   9 2.61305 3.17047   2
   0  -3   9 -0.4916 0.52711   2
   0  -3  -9 0.12176 0.77060   2
   1  -3   9 429.826 8.24662   2
  -1  -3  -9 425.297 10.2693   1
  -1  -3  -9 420.096 9.83032   2
  -1  -3   9 413.289 9.92196   2
   1  -3  -9 418.221 10.4086   2
  -1   3  -9 414.691 8.18608   1
  -2  -3  -9 383.363 10.0835   1
   2  -3   9 398.099 8.68696   1
   2  -3   9 399.190 6.74311   2
  -2  -3  -9 403.635 9.57979   2
   2   3  -9 385.238 9.06955   1
   2  -3  -9 385.195 10.3853   2
  -2   3  -9 404.622 6.76129   2
  -2   3  -9 401.564 8.78543   1
  -2  -3   9 411.859 10.4653   2
  -3  -3  -9 341.695 9.92368   1
  -3   3   9 342.522 10.0813   2
  -3  -3  -9 339.989 8.88334   2
  -3   3  -9 342.045 8.89299   1
  -3  -3   9 330.253 9.99168   2
  -4  -3  -9 111.799 4.87348   2
  -4   3   9 117.488 5.90812   2
  -4  -3  -9 111.389 5.75385   1
  -4   3  -9 114.130 5.29643   1
  -4  -3   9 113.174 5.87112   2
  -5   3   9 21.9693 3.22144   2
   5  -3   9 17.5238 1.30946   2
  -5  -3  -9 20.5945 2.74272   2
  -5  -3  -9 23.5025 3.67353   1
  -5   3  -9 18.9762 3.08023   1
  -5  -3   9 19.4375 3.27385   2
  -6   3   9 51.2749 5.30870   2
  -6  -3  -9 48.7241 3.68266   2
  -6  -3  -9 56.2024 5.79042   1
  -6  -3   9 64.1765 5.11805   2
  -6  -3   9 52.7891 5.28106   1
  -6   3  -9 40.1454 4.58984   1
  -6   3  -9 47.6268 2.54578   2
  -7  -3  -9 11.5946 3.10025   1
  -7   3   9 10.6739 2.67323   2
  -7  -3  -9 8.58872 2.11195   2
  -7   3  -9 11.0691 1.71309   2
  -7  -3   9 4.78767 2.21134   1
  -7  -3   9 10.1826 2.99644   2
  -7   3  -9 9.88038 3.10093   1
  -8  -3  -9 179.931 9.93334   1
  -8  -3  -9 179.030 7.93539   2
  -8   3   9 200.816 9.97558   2
  -8  -3   9 164.448 9.30824   2
  -8   3  -9 163.783 9.39176   1
  -8  -3   9 179.162 9.83586   1
  -9   3   9 90.5568 7.30401   2
  -9  -3  -9 92.1362 9.29712   1
  -9  -3  -9 77.2512 5.68995   2
  -9  -3   9 87.1733 8.50484   2
  -9   3  -9 90.2573 8.66667   1
 -10  -3  -9 3.66618 3.22358   1
 -10   3   9 5.91872 2.95680   2
 -10   3  -9 3.76382 2.77731   1
 -10  -3   9 7.34668 3.15356   2
 -11  -3  -9 14.5291 4.77164   1
 -11   3   9 20.2986 4.91412   2
 -11  -3   9 24.6678 5.37885   2
 -11   3  -9 17.4085 4.78106   1
 -12   3   9 0.02991 2.09717   2
 -12  -3  -9 1.72699 2.99301   1
 -12   3  -9 4.78871 2.97264   1
 -12  -3   9 3.65344 2.97175   2
   0  -4  -9 13.9945 2.10723   2
   0  -4   9 7.83469 1.43575   2
   1   4  -9 70.0955 2.65883   1
  -1  -4  -9 63.0602 3.59276   1
  -1  -4  -9 67.7592 3.59066   2
   1  -4   9 69.3312 2.80152   2
  -1  -4   9 63.8873 3.52670   2
  -1   4  -9 70.5313 2.35389   1
   1  -4  -9 68.3132 3.76701   2
   2  -4   9 7.70033 0.90953   2
  -2  -4  -9 9.52198 1.75769   2
   2   4  -9 9.20761 1.50755   1
  -2  -4  -9 9.07532 1.74416   1
   2  -4   9 9.15487 1.29097   1
  -2   4  -9 8.88528 0.97815   2
   2  -4  -9 6.87587 1.64557   2
  -2  -4   9 11.8706 2.07901   2
  -2   4  -9 12.5657 1.54278   1
  -3  -4  -9 4.28526 1.60587   1
   3  -4   9 5.99231 1.28577   1
   3  -4   9 4.51309 0.58604   2
  -3  -4  -9 3.59376 1.29682   2
  -3   4  -9 5.75341 1.36331   1
[truncated: 737,823 more chars]
