# Supplementary material for: cis-Bis(O-methyl­dithio­carbonato-κ2 S,S′)bis­(tri­phenyl­phosphane-κP)ruthenium(II)
Source: Acta Crystallogr Sect E Struct Rep Online. 2013 Jun 22;69(Pt 7):m408–9. doi: 10.1107/S1600536813016735 (PMC3772435; doi:10.1107/S1600536813016735)
Supplement: Supplementary file 2 [file e-69-0m408-Isup2.hkl]

#
# h,k,l, Fc-squared, Fo-squared, sigma(Fo-squared), status flag
#
data_I
_shelx_title ' 126MMD13 in Pbca'
_shelx_refln_list_code          4
_shelx_F_calc_maximum      819.03
_exptl_crystal_F_000      3440.00
_reflns_d_resolution_high  0.8301

loop_
 _space_group_symop_operation_xyz
 'x, y, z'
 '-x+1/2, -y, z+1/2'
 '-x, y+1/2, -z+1/2'
 'x+1/2, -y+1/2, -z'
 '-x, -y, -z'
 'x-1/2, y, -z-1/2'
 'x, -y-1/2, z-1/2'
 '-x-1/2, y-1/2, z'

_cell_length_a    10.7285
_cell_length_b    18.5470
_cell_length_c    38.0785
_cell_angle_alpha  90.000
_cell_angle_beta   90.000
_cell_angle_gamma  90.000

_shelx_F_squared_multiplier     1.000

loop_
 _refln_index_h
 _refln_index_k
 _refln_index_l
 _refln_F_squared_calc
 _refln_F_squared_meas
 _refln_F_squared_sigma
 _refln_observed_status
   2   0   0      71561.82      76517.22      1073.97 o
   4   0   0      25666.70      25922.93       475.44 o
   6   0   0     179174.66     175323.06      2206.54 o
   8   0   0      41555.41      42823.93       866.29 o
  10   0   0        190.88        149.33        96.64 o
  12   0   0      10132.00      11086.77       796.14 o
   2   1   0        769.65        714.99        37.12 o
   4   1   0        259.21        208.60        45.23 o
   6   1   0       2929.18       3175.86       149.41 o
   8   1   0       1472.92       1421.58       127.57 o
  10   1   0       2862.72       2857.68       208.56 o
  12   1   0       1235.32       1412.25       271.23 o
   0   2   0     670811.19     571935.38     18008.82 o
   2   2   0      43023.77      47767.51       365.56 o
   4   2   0      15088.31      15935.69       249.68 o
   6   2   0      93918.39      89793.24       920.84 o
   8   2   0      14776.54      14651.10       329.45 o
  10   2   0         22.92        111.29        72.43 o
  12   2   0       6680.30       6664.61       721.86 o
   2   3   0         69.16         39.15        36.11 o
   4   3   0      29164.96      30498.39       382.62 o
   6   3   0      21147.47      21242.97       355.07 o
   8   3   0      12035.09      11813.34       296.21 o
  10   3   0      16919.33      17692.43       448.64 o
  12   3   0       1575.08       1776.16       496.81 o
   0   4   0      14865.49      14609.03       397.71 o
   2   4   0       6431.66       6993.19       135.92 o
   4   4   0       3181.51       3336.11       131.27 o
   6   4   0      45729.67      44981.89       587.61 o
   8   4   0       8512.99       8046.34       346.69 o
  10   4   0         69.38        100.62        84.12 o
  12   4   0       2715.63       2787.94       326.61 o
   2   5   0       7008.07       7012.78       150.70 o
   4   5   0      20764.67      20883.56       453.23 o
   6   5   0       8810.71       8555.84       313.88 o
   8   5   0       2028.01       2361.98       276.20 o
  10   5   0       6606.20       7166.12       871.18 o
  12   5   0        825.57       1046.21       220.33 o
   0   6   0      28869.67      30197.14       735.70 o
   2   6   0      27921.46      27282.12       335.21 o
   4   6   0      46042.45      47730.12       635.37 o
   6   6   0      10424.58       9928.76       278.52 o
   8   6   0      28317.41      29541.49       995.89 o
  10   6   0       1321.33       1209.64       215.41 o
  12   6   0        342.29        200.43       160.99 o
   2   7   0       4191.13       4776.33       127.68 o
   4   7   0       7469.00       6838.21       244.36 o
   6   7   0          3.87         15.32        49.25 o
   8   7   0        154.11        268.87       141.32 o
  10   7   0        808.06        390.78       298.95 o
  12   7   0        109.62        347.91       185.55 o
   0   8   0      27237.05      26627.84       694.91 o
   2   8   0       2206.83       2234.38       133.46 o
   4   8   0          4.20        -23.40        53.58 o
   6   8   0        875.14        878.77       116.38 o
   8   8   0       6251.71       5664.42       257.62 o
  10   8   0        114.21        -97.00       101.34 o
  12   8   0        292.58        261.92       237.64 o
   2   9   0         25.63         -9.34        42.58 o
   4   9   0       2388.53       2245.53       199.42 o
   6   9   0        808.43        837.93       143.39 o
   8   9   0          4.68         14.99        67.14 o
  10   9   0        109.94         79.53       124.72 o
   0  10   0         95.89        396.06        76.54 o
   2  10   0         35.69        200.32        58.38 o
   4  10   0       4943.04       5120.89       402.38 o
   6  10   0       7825.54       8135.17       287.69 o
   8  10   0        275.91         39.90       120.63 o
  10  10   0        302.24        408.36       168.03 o
   2  11   0         69.24        -30.54        38.27 o
   4  11   0        653.82        812.42       108.29 o
   6  11   0       5251.32       4994.11       391.02 o
   8  11   0        146.65        209.84       102.99 o
  10  11   0         90.81        232.42       157.85 o
   0  12   0        153.71        172.12        62.30 o
   2  12   0         34.44         12.16        48.92 o
   4  12   0       1951.66       1946.21       218.02 o
   6  12   0       3632.03       3660.63       298.38 o
   8  12   0        718.21        668.66       219.65 o
  10  12   0         19.48        -14.86       232.53 o
   2  13   0        831.92        818.89       144.36 o
   4  13   0       1676.45       1685.70       260.70 o
   6  13   0         38.61         46.15        75.79 o
   8  13   0       1306.80       1667.90       248.59 o
  10  13   0        149.40        290.09       148.85 o
   0  14   0      13219.26      12612.61       373.49 o
   2  14   0       5057.85       4623.02       266.68 o
   4  14   0       9825.91       9627.51       317.65 o
   6  14   0       3271.78       3103.11       230.15 o
   8  14   0        636.34        783.77       196.14 o
  10  14   0        828.53        612.19       270.07 o
   2  15   0       1271.78       1312.93       143.25 o
   4  15   0          4.16        -71.27        71.27 o
   6  15   0          0.38         22.24        91.55 o
   8  15   0        207.13         81.29       140.67 o
   0  16   0      37033.01      36992.07      1256.85 o
   2  16   0      23125.05      23440.57       513.96 o
   4  16   0      21436.49      20167.13       494.63 o
   6  16   0       9446.88       9825.17       753.49 o
   8  16   0       3371.59       3709.72       906.82 o
   2  17   0         41.25          2.71       113.71 o
   4  17   0         21.40        -14.79       193.26 o
   6  17   0        526.78        283.69       161.28 o
   8  17   0          5.94         50.80       153.90 o
   0  18   0       8105.91       6629.04       641.81 o
   2  18   0       9453.37       8581.01       447.70 o
   4  18   0      13634.86      14247.97       575.13 o
   6  18   0       4042.65       4224.01       397.78 o
   2  19   0        496.02        468.92       172.56 o
   4  19   0       3231.15       3109.62       340.07 o
   6  19   0       2703.61       2706.94       513.63 o
   0  20   0         22.58         74.06       182.50 o
   2  20   0       1609.33       1427.83       241.09 o
   4  20   0       3585.76       3632.92       387.83 o
   2  21   0         16.96        231.33       156.17 o
   4  21   0       1814.24       1362.60       526.56 o
   0  22   0        119.32        -25.82       203.87 o
   2  22   0       3942.57       4742.76       464.87 o
   1   1   1       6461.78       6933.58        60.01 o
   2   1   1        190.72        436.27        20.03 o
   3   1   1      14310.95      13649.77       119.09 o
   4   1   1       1111.00       1250.79        55.64 o
   5   1   1       3382.78       3320.07        97.05 o
   6   1   1       1581.61       1804.68        84.85 o
   7   1   1        800.19        807.80        68.11 o
   8   1   1         24.43         -6.82        35.99 o
   9   1   1        437.43        395.38        58.88 o
  10   1   1        172.18        176.86        54.73 o
  11   1   1        463.30        302.45        71.30 o
  12   1   1         20.18         81.11       115.61 o
   0   2   1      59076.91      67024.47       552.94 o
   1   2   1       3816.51       3866.92        43.61 o
   2   2   1      36497.88      38423.58       216.45 o
   3   2   1       6556.84       6612.35        79.92 o
   4   2   1       1981.40       2004.22        70.00 o
   5   2   1      12350.59      12625.25       170.28 o
   6   2   1      16382.51      15819.59       211.50 o
   7   2   1          5.88        -30.91        30.91 o
   8   2   1       7660.52       7769.78       169.32 o
   9   2   1       1039.76        866.65        77.71 o
  10   2   1       1063.17       1134.91        93.17 o
  11   2   1        157.74        202.10        74.41 o
  12   2   1       1234.95       1459.44       224.86 o
   1   3   1      10915.41      11724.96       107.51 o
   2   3   1      44090.38      46913.23       285.29 o
   3   3   1        133.49        193.13        22.77 o
   4   3   1       3325.09       3539.23        80.88 o
   5   3   1       3258.65       3610.41        94.34 o
   6   3   1        557.93        437.52        49.08 o
   7   3   1      14059.56      14403.30       217.83 o
   8   3   1       2793.98       2811.04       121.86 o
   9   3   1          4.06        -38.66        45.76 o
  10   3   1        250.99        277.70        70.55 o
  11   3   1        791.33        727.21       116.84 o
  12   3   1          0.38       -101.31       101.31 o
   0   4   1      12083.02      11855.59       247.21 o
   1   4   1      11468.30      12641.58       123.41 o
   2   4   1       3654.00       4292.22        74.97 o
   3   4   1      14238.25      15625.72       165.69 o
   4   4   1      16493.91      17307.20       270.53 o
   5   4   1       7180.46       6620.26       132.27 o
   6   4   1      13118.36      12235.20       199.34 o
   7   4   1       2412.40       2415.11       134.03 o
   8   4   1       1963.15       1964.87       112.34 o
   9   4   1       5580.94       5843.77       183.41 o
  10   4   1        122.25         23.40        61.08 o
  11   4   1       2767.65       2682.91       243.50 o
  12   4   1       2155.68       2025.18       206.08 o
   1   5   1      35833.27      36240.89       264.18 o
   2   5   1        269.81        321.58        26.39 o
   3   5   1         53.80         14.93        25.15 o
   4   5   1       1266.90       1238.99        69.83 o
   5   5   1      25954.33      27703.50       322.38 o
   6   5   1       3413.94       3792.11       130.24 o
   7   5   1      15089.99      14269.69       250.29 o
   8   5   1       5128.86       5337.00       217.41 o
   9   5   1         28.89         56.93        51.59 o
  10   5   1       1850.01       2034.88       154.19 o
  11   5   1        269.88        339.39       103.25 o
  12   5   1        610.02        865.42       151.60 o
   0   6   1     116320.56     116872.19      1145.71 o
   1   6   1        522.30        462.90        34.13 o
   2   6   1       3839.22       4659.43        85.10 o
   3   6   1       5435.98       5577.23       111.25 o
   4   6   1       4179.46       3790.42       105.75 o
   5   6   1          2.78         22.62        28.32 o
   6   6   1      24539.00      23488.12       315.58 o
   7   6   1        454.29        389.69        62.69 o
   8   6   1       2250.35       2464.54       156.81 o
   9   6   1       4806.00       4996.04       186.90 o
  10   6   1        502.32        592.85        99.92 o
  11   6   1       1468.33       1726.30       219.29 o
  12   6   1       1727.21       1826.24       202.15 o
   1   7   1      96862.83      97752.39       723.02 o
   2   7   1        751.80        712.76        46.55 o
   3   7   1       7280.14       6833.92       137.52 o
   4   7   1       5756.61       6126.00       138.69 o
   5   7   1      37340.53      36521.00       451.51 o
   6   7   1        111.42        121.58        43.16 o
   7   7   1      21819.79      21259.29       446.15 o
   8   7   1        663.77        894.10        90.02 o
   9   7   1       1644.37       1535.51       117.49 o
  10   7   1        548.46        443.83       112.30 o
  11   7   1        170.64        241.68       110.06 o
  12   7   1        520.64        403.24       130.22 o
   0   8   1     129954.97     126381.63      1291.73 o
   1   8   1      11328.91      12532.41       179.31 o
   2   8   1      66935.12      64751.96       501.17 o
   3   8   1        222.08        208.83        38.93 o
   4   8   1      20388.15      20911.92       279.60 o
   5   8   1         95.48        113.52        40.27 o
   6   8   1      48898.35      47578.77       508.94 o
   7   8   1        627.02        674.96        83.79 o
   8   8   1       4911.31       4925.11       178.98 o
   9   8   1          7.96        107.39        64.37 o
  10   8   1        352.32        162.47        90.41 o
  11   8   1        695.27        608.83       132.37 o
  12   8   1       1674.95       1778.39       472.94 o
   1   9   1      64998.00      63684.42       567.22 o
   2   9   1          0.27         10.12        28.44 o
   3   9   1       6337.86       6236.60       143.43 o
   4   9   1          4.63         50.28        35.58 o
   5   9   1      22163.52      20106.74       295.26 o
   6   9   1        473.37        554.90        70.48 o
   7   9   1      21944.16      21190.43       334.01 o
   8   9   1          1.39         21.79        60.86 o
   9   9   1       1765.82       1767.91       148.21 o
  10   9   1       1459.23       1500.93       168.49 o
  11   9   1        503.71        482.55       128.36 o
   0  10   1      32911.23      31793.63       397.30 o
   1  10   1       1759.79       1783.04        88.03 o
   2  10   1      21806.00      21555.72       278.76 o
   3  10   1         48.99         47.15        31.96 o
   4  10   1        351.71        335.97        54.09 o
   5  10   1       1456.26       1387.16        98.02 o
   6  10   1      22510.81      22271.73       337.10 o
   7  10   1       1653.82       1650.11       115.79 o
   8  10   1       2945.29       2946.72       156.01 o
   9  10   1       1497.58       1438.25       162.88 o
  10  10   1        872.62       1077.02       146.46 o
  11  10   1       1404.26       1607.61       194.02 o
   1  11   1      13554.63      13331.59       211.95 o
   2  11   1        435.04        319.27        78.45 o
   3  11   1        339.12        359.23        70.27 o
   4  11   1       5416.98       5040.30       149.81 o
   5  11   1       1909.15       2019.43       118.91 o
   6  11   1       1686.91       1848.54       154.56 o
   7  11   1       7630.96       7967.29       212.36 o
   8  11   1       1473.43       1524.50       132.30 o
   9  11   1        951.63        912.60       142.44 o
  10  11   1       2269.90       2369.59       219.27 o
  11  11   1        747.81        533.39       141.00 o
   0  12   1       8914.44       8345.80       290.87 o
   1  12   1         60.70         53.42        33.63 o
   2  12   1       1381.34       1592.04       102.21 o
   3  12   1      10454.05      10091.71       204.92 o
   4  12   1       1038.53        947.13       103.22 o
   5  12   1       1554.15       1734.81       115.44 o
   6  12   1       1705.89       1602.66       116.32 o
   7  12   1       1611.50       1702.14       123.64 o
   8  12   1       2574.59       2595.66       177.50 o
   9  12   1       3435.30       3833.95       418.12 o
  10  12   1       1259.25       1398.82       178.10 o
   1  13   1      14652.25      14239.70       211.61 o
   2  13   1        123.16         56.98        40.96 o
   3  13   1       2007.81       2016.71       117.90 o
   4  13   1       6589.25       6736.07       182.98 o
   5  13   1       1985.18       2201.88       133.83 o
   6  13   1        957.31       1139.21       105.79 o
   7  13   1       2795.00       2718.50       155.53 o
   8  13   1       1863.76       1997.82       160.84 o
   9  13   1       2332.08       2280.88       210.54 o
  10  13   1       1400.46       1238.85       183.92 o
   0  14   1       1761.84       1921.51       144.95 o
   1  14   1       3658.34       3476.88       104.07 o
   2  14   1       8272.24       7806.30       212.56 o
   3  14   1       5400.39       5851.47       176.39 o
   4  14   1        912.18       1123.81        99.58 o
   5  14   1        353.03        205.23        63.10 o
   6  14   1       1039.82        937.59        96.93 o
   7  14   1         63.99        -21.10        55.04 o
   8  14   1       3697.97       3789.73       253.70 o
   9  14   1        937.58        980.90       152.98 o
  10  14   1       1522.27       1644.52       198.58 o
   1  15   1       6014.32       5743.61       136.98 o
   2  15   1         31.30         46.03        53.55 o
   3  15   1       2458.31       2509.31       140.87 o
   4  15   1         21.74         26.67        53.43 o
   5  15   1       3130.17       3156.70       165.82 o
   6  15   1        291.16        221.88        71.05 o
   7  15   1       2328.58       2492.59       176.43 o
   8  15   1        119.28         53.16        90.33 o
   9  15   1       2840.24       2806.51       244.06 o
   0  16   1          3.90        197.41       142.52 o
   1  16   1         62.05          3.05        60.59 o
   2  16   1       9002.69       8223.16       272.96 o
   3  16   1        983.40       1098.15       117.90 o
   4  16   1       1378.50       1637.90       149.15 o
   5  16   1         20.70         39.91        59.63 o
   6  16   1         47.21         35.75        66.91 o
   7  16   1         18.08         18.32        76.28 o
   8  16   1       1090.68       1122.84       496.64 o
   9  16   1        688.73        714.68       174.06 o
   1  17   1        232.89        265.09        97.11 o
   2  17   1         47.97        -14.43        76.81 o
   3  17   1        306.95        305.72       103.67 o
   4  17   1         76.19        -17.14        71.85 o
   5  17   1         21.36        -72.55        72.55 o
   6  17   1         95.26         98.86        91.43 o
   7  17   1         64.31        152.43       141.69 o
   8  17   1        140.68        103.23       177.93 o
   0  18   1          7.01        221.76       123.22 o
   1  18   1         11.98        -12.65        69.20 o
   2  18   1         95.70         58.85        91.13 o
   3  18   1        189.19        385.52       112.35 o
   4  18   1        294.36        283.71       108.40 o
   5  18   1        370.67        192.50       110.74 o
   6  18   1        276.81        308.38       153.10 o
   7  18   1         15.58        124.17       157.50 o
   1  19   1         94.16         70.48        89.56 o
   2  19   1        111.24        134.51        89.23 o
   3  19   1         68.36        -13.90        86.52 o
   4  19   1          0.80        -53.29        82.98 o
   5  19   1        246.59        345.92       116.55 o
   6  19   1          1.99        -39.60       109.58 o
   0  20   1        164.09        348.23       158.49 o
   1  20   1         84.51         87.55        93.10 o
   2  20   1        226.52        134.79       106.89 o
   3  20   1         76.42        206.29       106.64 o
   4  20   1         27.34         -6.54        91.22 o
   5  20   1        359.49        295.32       129.85 o
   1  21   1         16.86        -41.51        91.06 o
   2  21   1         29.92        -72.23        91.03 o
   3  21   1        347.07        337.09       166.48 o
   4  21   1          5.73         34.61       112.04 o
   0  22   1        122.41         42.29       143.23 o
   1  22   1        192.69        137.09       113.42 o
   2  22   1       1192.24       1485.60       204.10 o
   1   0   2      39068.79      44918.20       319.25 o
   2   0   2       2774.15       3184.93        62.38 o
   3   0   2         53.39        -33.37        33.37 o
   4   0   2         23.76        110.84        35.08 o
   5   0   2          8.70        212.22        47.29 o
   6   0   2        841.54        834.29        85.81 o
   7   0   2       6674.31       6697.74       204.80 o
   8   0   2        770.40        603.05        88.20 o
   9   0   2         55.51        -31.21        49.91 o
  10   0   2        265.78        118.00        75.31 o
  11   0   2       1753.68       2005.10       216.98 o
  12   0   2        281.35         60.14       126.05 o
   1   1   2     302154.94     324086.47      3236.41 o
   2   1   2      15254.26      15889.99       107.33 o
   3   1   2       1587.38       1536.53        46.33 o
   4   1   2       2320.96       2456.27        78.83 o
   5   1   2      74102.74      69917.55       511.29 o
   6   1   2       1088.96       1261.24        72.43 o
   7   1   2      92930.62      91097.21       685.13 o
   8   1   2         26.83          9.25        35.83 o
   9   1   2         60.70         41.16        40.59 o
  10   1   2        329.64        354.46        62.54 o
  11   1   2        480.86        360.05        83.23 o
  12   1   2        224.33         19.82        83.83 o
   0   2   2       6886.98       6272.90        93.61 o
   1   2   2      10314.46      11434.57       111.98 o
   2   2   2      25364.90      25360.51       158.07 o
   3   2   2       3275.08       3490.71        61.19 o
   4   2   2        182.06        126.85        26.21 o
   5   2   2       2659.80       2906.94        86.14 o
   6   2   2        114.72        106.96        33.70 o
   7   2   2         13.81         55.92        36.99 o
   8   2   2         12.97         43.78        39.35 o
   9   2   2       1404.71       1304.18        92.01 o
  10   2   2        307.29        219.94        55.16 o
  11   2   2       5966.89       5969.85       231.52 o
  12   2   2        302.08        385.14       123.27 o
   1   3   2      76469.50      83093.51       434.58 o
   2   3   2         56.30         18.38        14.63 o
   3   3   2        374.73        405.50        29.44 o
   4   3   2         82.63         42.64        23.39 o
   5   3   2      11583.18      11165.66       170.39 o
   6   3   2       2895.49       3160.23       103.42 o
   7   3   2      48879.57      46157.20       431.02 o
   8   3   2        529.38        452.93        57.21 o
   9   3   2         16.58          7.59        44.86 o
  10   3   2         51.72         35.43        58.24 o
  11   3   2       1227.63        998.51       144.63 o
  12   3   2         21.94        140.15       112.88 o
   0   4   2      15070.81      14382.98       242.46 o
   1   4   2       6707.99       6182.14        84.04 o
   2   4   2       7915.05       8145.34        97.12 o
   3   4   2      18924.21      20397.87       208.56 o
   4   4   2          8.52         18.55        23.36 o
   5   4   2       9093.49       8497.22       150.20 o
   6   4   2        341.08        440.49        51.52 o
   7   4   2       4633.65       4298.98       132.97 o
   8   4   2        262.07        233.24        51.89 o
   9   4   2      16120.94      16135.20       281.31 o
  10   4   2        634.80        459.75        83.35 o
  11   4   2       4342.57       4451.72       355.48 o
  12   4   2        122.69         30.23       132.11 o
   1   5   2      21698.94      22779.64       189.03 o
   2   5   2      13181.38      12675.77       130.16 o
   3   5   2         18.79         16.41        30.60 o
   4   5   2        368.66        316.06        40.24 o
   5   5   2      13901.04      14018.04       199.84 o
   6   5   2       1224.46       1254.53        86.63 o
   7   5   2      17468.15      17697.40       260.96 o
   8   5   2       1938.90       1984.01       127.22 o
   9   5   2       4689.82       5146.72       193.15 o
  10   5   2         21.90         30.96        67.52 o
  11   5   2       1527.60       1303.70       170.15 o
  12   5   2        178.40        348.04       143.66 o
   0   6   2        652.70       1041.11        64.30 o
   1   6   2         13.00         38.71        18.80 o
   2   6   2         29.08        130.53        20.88 o
   3   6   2        557.20        544.61        43.86 o
   4   6   2       3426.47       3552.97       121.85 o
   5   6   2       5789.58       5963.74       140.42 o
   6   6   2       2458.46       2724.17       140.60 o
   7   6   2        352.73        366.43        63.74 o
   8   6   2         16.71        -29.36        42.89 o
   9   6   2       3997.38       3982.37       178.29 o
  10   6   2        313.01        250.41        81.76 o
  11   6   2        741.75        676.90       143.62 o
  12   6   2        251.34        163.68       114.54 o
   1   7   2      27991.10      26907.07       249.28 o
   2   7   2       1388.21       1587.71        67.92 o
   3   7   2      10851.97      10347.59       155.68 o
   4   7   2       5130.11       4478.84       119.43 o
   5   7   2       7539.33       6998.98       218.32 o
   6   7   2        808.60        779.37        72.56 o
   7   7   2       9514.60       9636.95       211.99 o
   8   7   2       2392.82       2311.54       132.05 o
   9   7   2       3711.76       3839.13       204.72 o
  10   7   2        106.64         98.20        67.46 o
  11   7   2          1.28       -117.44       117.44 o
  12   7   2        328.37        514.38       140.91 o
   0   8   2         97.65        226.47        50.04 o
   1   8   2         45.44        -12.08        24.62 o
   2   8   2       3403.66       3199.83        88.78 o
   3   8   2        240.42        150.79        39.23 o
   4   8   2        168.49        123.12        39.17 o
   5   8   2          0.58         39.58        35.97 o
   6   8   2         15.04         43.72        45.64 o
   7   8   2         19.45         30.26        43.46 o
   8   8   2          2.00         70.40        53.43 o
   9   8   2         71.41         69.26        65.67 o
  10   8   2         45.59        -53.31        75.33 o
  11   8   2        381.98         76.12       183.14 o
  12   8   2         55.50        -56.20       123.21 o
   1   9   2       3744.26       4434.51       139.60 o
   2   9   2       4547.21       4515.81       106.89 o
   3   9   2       1781.68       1501.67        86.82 o
   4   9   2      10490.57      10572.12       247.45 o
   5   9   2       1941.27       1953.42       109.07 o
   6   9   2       1080.48       1033.33        88.25 o
   7   9   2         31.81        166.29        55.76 o
   8   9   2       4220.03       4119.14       185.01 o
   9   9   2          9.32        -78.27        78.27 o
  10   9   2        128.12         43.04        83.62 o
  11   9   2        951.12        696.22       145.74 o
   0  10   2        729.40        810.78        68.22 o
   1  10   2       2558.97       2719.16        97.40 o
   2  10   2         16.44        -11.57        34.37 o
   3  10   2         68.12         83.32        34.66 o
   4  10   2         83.02        104.17        42.43 o
   5  10   2        709.04        758.40        87.13 o
   6  10   2         18.88        126.85        60.73 o
   7  10   2        512.23        550.18        76.88 o
   8  10   2        534.60        387.96        72.56 o
   9  10   2         42.69         30.76        73.31 o
  10  10   2          8.76        -45.59        82.46 o
  11  10   2        223.26        313.79       122.73 o
   1  11   2       2402.66       2216.06        97.91 o
   2  11   2       2826.74       2630.61       111.08 o
   3  11   2          8.23        -30.20        30.20 o
   4  11   2        102.98         60.95        51.42 o
   5  11   2       4009.99       3901.82       160.55 o
   6  11   2       1301.35       1254.44       125.38 o
   7  11   2       1498.86       1858.85       147.32 o
   8  11   2       2186.06       2455.21       166.62 o
   9  11   2        546.17        501.71       112.70 o
  10  11   2         44.34         -3.80       119.66 o
  11  11   2       1607.82       1556.72       188.28 o
   0  12   2        157.24        132.80        42.28 o
   1  12   2         75.45         78.38        31.45 o
   2  12   2          6.73         12.89        34.53 o
   3  12   2        671.43        845.81        96.90 o
   4  12   2        175.68        133.41        48.69 o
   5  12   2       6031.74       6123.61       191.40 o
   6  12   2         40.03        -28.74        48.62 o
   7  12   2       4015.92       4155.45       185.96 o
   8  12   2        125.49        157.19        74.96 o
   9  12   2       1653.66       1607.93       180.78 o
  10  12   2          5.77        -93.34       125.77 o
   1  13   2       4586.75       4663.32       123.44 o
   2  13   2       4238.21       4242.02       143.47 o
   3  13   2         49.82         69.86        44.85 o
   4  13   2       2712.88       2753.85       147.52 o
   5  13   2       1906.33       2079.48       128.86 o
   6  13   2        200.72        270.77        65.83 o
   7  13   2       2054.17       2209.90       174.89 o
   8  13   2        962.59        878.32       124.54 o
   9  13   2         22.88        -46.82        87.67 o
  10  13   2        150.60        322.65       117.56 o
   0  14   2        837.73       1011.78        91.99 o
   1  14   2         83.42         72.99        34.54 o
   2  14   2         31.48         20.40        45.03 o
   3  14   2         25.88         45.58        54.05 o
   4  14   2        761.64        888.68        91.29 o
   5  14   2        164.60         33.99        54.03 o
   6  14   2          5.29          6.44        55.73 o
   7  14   2        353.40        370.30        88.23 o
   8  14   2          0.64         -4.87       112.86 o
   9  14   2        386.73        332.51       112.10 o
  10  14   2         93.08        161.88       156.27 o
   1  15   2      26028.66      24716.40       315.07 o
   2  15   2        466.00        571.34        72.21 o
   3  15   2      23374.49      22804.77       530.85 o
   4  15   2        581.69        665.53        90.29 o
   5  15   2      10310.07      10259.29       246.89 o
   6  15   2         21.81        -16.09        59.60 o
   7  15   2       4191.51       4496.16       234.92 o
   8  15   2        253.48        246.20       101.27 o
   9  15   2       1559.79       1541.51       192.05 o
   0  16   2         15.00         21.71        72.74 o
   1  16   2       1380.84       1280.97       103.63 o
   2  16   2        192.51        346.92        83.73 o
   3  16   2       1206.45       1413.66       130.81 o
   4  16   2        381.30        662.31        98.47 o
   5  16   2        115.81         52.54        64.41 o
   6  16   2         38.42        -21.82        62.29 o
   7  16   2          0.55        -88.80        88.80 o
   8  16   2          2.34        -22.95        97.08 o
   9  16   2          1.19         74.37       142.30 o
   1  17   2      16619.94      17038.74       424.08 o
   2  17   2        482.93        352.29       109.52 o
   3  17   2      16415.97      15663.12       411.32 o
   4  17   2          3.14        -39.32        76.59 o
   5  17   2       8657.84       9175.89       371.74 o
   6  17   2          0.21        -76.76        76.76 o
   7  17   2       3843.55       4104.10       323.90 o
   8  17   2          7.15         25.93       115.44 o
   0  18   2       1126.61        991.79       374.12 o
   1  18   2          2.90          6.53       117.59 o
   2  18   2         34.87        -31.12        76.80 o
   3  18   2          2.00        -70.51        70.51 o
   4  18   2        168.82        -15.25        74.79 o
   5  18   2       1099.99       1075.58       155.46 o
   6  18   2         81.01        108.49       105.93 o
   7  18   2       1035.54       1211.97       306.62 o
   1  19   2        368.35        321.76       105.68 o
   2  19   2         76.19         43.87        84.16 o
   3  19   2       6322.72       6515.63       343.22 o
   4  19   2         92.59         59.89        95.78 o
   5  19   2        897.37        742.89       148.24 o
   6  19   2        133.07        274.69       130.94 o
   0  20   2          8.89        -75.04       119.65 o
   1  20   2         20.09        -71.92       104.73 o
   2  20   2        303.21        232.31       103.42 o
   3  20   2        405.84        299.43       120.85 o
   4  20   2         29.50         63.77       140.73 o
   5  20   2       1950.45       1296.12       212.16 o
   1  21   2        323.24         61.08       114.86 o
   2  21   2        773.32        593.58       227.22 o
   3  21   2       5557.01       6124.28       353.30 o
   4  21   2        212.99        230.18       128.23 o
   0  22   2        187.19        156.55       172.09 o
   1  22   2          0.04        -35.80       102.25 o
   2  22   2          0.02       -103.35       103.54 o
   1   1   3       1866.56       2129.14        39.08 o
   2   1   3      11680.77      12058.55        92.38 o
   3   1   3      11748.55      12794.81       118.36 o
   4   1   3       2181.39       2140.05        71.21 o
   5   1   3        747.98        712.81        50.38 o
   6   1   3       1494.99       1519.57        77.67 o
   7   1   3       5461.22       5492.13       134.76 o
   8   1   3        111.61         38.39        37.86 o
   9   1   3         19.91        -34.69        34.69 o
  10   1   3        119.50        109.66        52.27 o
  11   1   3        716.83        726.37       120.15 o
  12   1   3         81.51         13.36        95.41 o
   0   2   3      35833.20      38335.08       397.50 o
   1   2   3      15093.42      14588.99        96.20 o
   2   2   3      38256.18      40610.82       245.71 o
   3   2   3       1558.67       1750.56        49.91 o
   4   2   3       1139.41       1179.20        58.15 o
   5   2   3          1.05        -22.34        22.34 o
   6   2   3       5649.44       5519.12       122.35 o
   7   2   3       1103.66       1090.89        75.53 o
   8   2   3       5521.83       6014.51       153.93 o
   9   2   3       1863.37       1807.86       106.30 o
  10   2   3         85.00         70.48        55.24 o
  11   2   3          4.48         60.74        61.48 o
  12   2   3        830.73       1225.54       163.75 o
   1   3   3      60294.54      63251.05       324.49 o
   2   3   3       3542.72       3684.52        56.90 o
   3   3   3       1591.77       1477.44        49.80 o
   4   3   3         79.07         49.43        28.23 o
   5   3   3       8644.01       8603.51       190.76 o
   6   3   3      10055.94      10726.67       182.40 o
   7   3   3      16670.13      17286.36       255.01 o
   8   3   3        143.12        126.91        45.37 o
   9   3   3         25.45        -40.55        40.55 o
  10   3   3        804.12       1031.14       107.39 o
  11   3   3       1539.28       1704.06       142.72 o
  12   3   3        101.37        200.00       111.29 o
   1   4   3      18396.38      16940.57       135.22 o
   2   4   3      12306.27      13215.20       120.36 o
   3   4   3      15773.26      17295.34       187.52 o
   4   4   3       4534.15       4324.75       119.15 o
   5   4   3         52.75         41.85        34.14 o
   6   4   3      10062.09      10031.91       177.54 o
   7   4   3       4131.99       3977.11       131.17 o
   8   4   3       2156.41       2109.60       117.97 o
   9   4   3       1933.09       1928.84       119.93 o
  10   4   3        102.23        149.01        79.20 o
  11   4   3        332.44        281.38        88.04 o
  12   4   3       1496.82       1502.25       232.58 o
   1   5   3      12093.81      12176.50       134.26 o
   2   5   3       2965.48       2892.27        59.97 o
   3   5   3        755.43        825.60        48.34 o
   4   5   3        678.14        513.41        43.96 o
   5   5   3       8776.69       8606.05       153.12 o
   6   5   3        985.31        995.32        70.00 o
   7   5   3       5524.91       5519.85       147.80 o
   8   5   3        769.01        797.10        75.73 o
   9   5   3        946.98        782.87        83.08 o
  10   5   3       5974.59       6008.18       241.19 o
  11   5   3       1567.42       1558.27       184.22 o
  12   5   3       1048.10        797.59       185.64 o
   0   6   3      44914.56      45356.72       512.89 o
   1   6   3         38.57        143.94        22.10 o
   2   6   3      14804.65      14955.69       158.18 o
   3   6   3      12095.13      12993.09       169.52 o
   4   6   3       2102.97       1942.95        84.75 o
   5   6   3         35.58         40.31        36.50 o
   6   6   3       7288.80       6988.67       164.32 o
   7   6   3       3297.92       3096.55       135.02 o
   8   6   3       3412.63       3426.06       148.59 o
   9   6   3        621.84        590.28        94.72 o
  10   6   3         63.18         57.18        67.55 o
  11   6   3        183.90        218.25       101.36 o
  12   6   3       1187.00       1356.91       190.18 o
   1   7   3      99561.38     103330.48       691.82 o
   2   7   3       1989.61       1943.19        63.31 o
   3   7   3       5351.67       4688.49       102.97 o
   4   7   3        175.16        105.45        34.99 o
   5   7   3      30482.84      29600.85       351.57 o
   6   7   3        625.26        709.25       105.66 o
   7   7   3      18979.89      18561.58       297.45 o
   8   7   3        382.36        379.49        67.73 o
   9   7   3        305.25        206.50       120.67 o
  10   7   3       2123.68       2193.10       170.78 o
  11   7   3       1157.08       1473.84       180.20 o
  12   7   3        264.29        274.80       140.46 o
   0   8   3     134521.77     134273.16      1335.43 o
   1   8   3       3628.38       4019.50        99.10 o
   2   8   3      24239.80      23410.79       225.21 o
   3   8   3       1288.69       1141.31        64.97 o
   4   8   3      14986.39      14928.90       229.90 o
   5   8   3        193.04        174.24        44.38 o
   6   8   3      19605.74      18271.04       287.18 o
   7   8   3        753.17        839.35        82.95 o
   8   8   3       9218.21       9375.94       269.30 o
   9   8   3         26.77          7.48        63.26 o
  10   8   3        164.69         64.13        87.51 o
  11   8   3        192.94        243.49       100.30 o
  12   8   3        764.46        905.95       218.08 o
   1   9   3      93289.62      92230.44       722.31 o
   2   9   3       1251.88       1447.75        64.17 o
   3   9   3      14934.79      13945.95       196.97 o
   4   9   3        983.30       1022.50        76.12 o
   5   9   3      19232.71      17765.25       275.09 o
   6   9   3        158.07        233.03        57.13 o
   7   9   3      17472.36      16925.86       295.51 o
   8   9   3        519.89        445.96        76.35 o
   9   9   3        818.96        980.46       118.78 o
  10   9   3       1532.73       1511.31       181.46 o
  11   9   3        829.54        918.20       161.86 o
   0  10   3      47785.79      47425.62       526.48 o
   1  10   3       2046.74       2258.05        93.21 o
   2  10   3      14377.10      14613.57       272.11 o
   3  10   3        246.82        231.68        45.33 o
   4  10   3       2756.00       2574.96       119.82 o
   5  10   3       3555.75       3746.97       164.27 o
   6  10   3      14343.43      14273.62       263.81 o
   7  10   3       2165.01       2240.52       134.28 o
   8  10   3       6879.81       7066.03       240.79 o
   9  10   3        764.97        915.13       117.45 o
  10  10   3          1.93         13.99        86.37 o
  11  10   3       2743.26       2643.45       262.46 o
   1  11   3       4406.58       4417.76       121.53 o
   2  11   3       8443.48       7798.19       168.59 o
   3  11   3        490.39        464.97        57.77 o
   4  11   3       1029.84       1239.31        89.94 o
   5  11   3       1448.54       1421.12       103.83 o
   6  11   3       1657.94       1695.57       115.92 o
   7  11   3       8299.42       8569.06       219.85 o
   8  11   3       2654.79       2591.76       174.00 o
   9  11   3        870.81        930.61       127.25 o
  10  11   3       2046.66       2054.53       203.83 o
  11  11   3       1352.31       1770.37       200.14 o
   0  12   3       1082.83       1103.63        85.69 o
   1  12   3        455.13        357.61        43.44 o
   2  12   3        477.12        452.53        65.71 o
   3  12   3         19.49         12.98        38.51 o
   4  12   3          4.69        -41.83        42.96 o
   5  12   3      14150.49      14521.20       271.63 o
   6  12   3       2337.48       2447.44       140.70 o
   7  12   3       1066.56       1299.90       110.16 o
   8  12   3       3630.50       3810.21       215.20 o
   9  12   3       1501.52       1623.45       181.98 o
  10  12   3        629.60        574.36       123.65 o
   1  13   3       1690.61       1582.12        82.45 o
   2  13   3      12380.60      12063.44       223.47 o
   3  13   3       5752.86       5485.05       160.52 o
   4  13   3        129.29        112.44        51.58 o
   5  13   3       4597.85       4894.95       181.42 o
   6  13   3         65.51         80.60        58.28 o
   7  13   3       4741.43       4850.08       208.96 o
   8  13   3       4674.49       5220.23       255.53 o
   9  13   3       2419.95       2474.74       217.74 o
  10  13   3        422.92        335.73       125.04 o
   0  14   3       5377.85       5383.00       192.65 o
   1  14   3       7298.80       6952.06       146.62 o
   2  14   3       3539.63       3596.94       141.22 o
   3  14   3       1531.69       1695.11       111.29 o
   4  14   3        829.03       1004.15        98.44 o
   5  14   3       3920.07       3882.05       176.00 o
   6  14   3        731.97        745.35        95.29 o
   7  14   3         19.98         45.44        65.04 o
   8  14   3       4600.68       4941.12       251.49 o
   9  14   3          2.15         10.08        91.50 o
  10  14   3        451.22        602.74       145.32 o
   1  15   3       4228.48       3932.39       214.36 o
   2  15   3       5173.90       4827.01       167.03 o
   3  15   3      12731.56      12491.17       337.40 o
   4  15   3       5397.78       5256.47       191.78 o
   5  15   3       5492.86       5783.69       209.84 o
   6  15   3         11.70        -47.11        53.98 o
   7  15   3       1270.69       1298.42       139.71 o
   8  15   3        269.19        394.38       116.87 o
   9  15   3       2538.46       2539.08       226.42 o
   0  16   3       4793.48       4475.52       240.85 o
   1  16   3       5504.60       5776.76       188.33 o
   2  16   3       3287.69       3254.76       185.31 o
   3  16   3        238.85        162.81        87.52 o
   4  16   3         82.34        167.73        73.40 o
   5  16   3       2091.35       2044.68       157.77 o
   6  16   3          3.81        -57.23        67.76 o
   7  16   3        119.63        215.42        95.60 o
   8  16   3       1910.31       1891.18       235.38 o
   1  17   3        732.21        956.48       140.06 o
   2  17   3       1029.03       1118.00       145.27 o
   3  17   3        348.93        645.56       122.01 o
   4  17   3        634.60        723.01       106.71 o
   5  17   3        188.34        183.96        82.86 o
   6  17   3        297.17        571.90       118.68 o
   7  17   3        129.59        147.47       107.83 o
   8  17   3        777.64        773.92       213.67 o
   0  18   3          1.94        -44.91       108.95 o
   1  18   3        261.12        151.52        95.59 o
   2  18   3        161.31        305.83        99.66 o
   3  18   3       1516.60       1539.40       310.80 o
   4  18   3       1409.45       1392.33       167.08 o
   5  18   3        435.55        648.21       129.77 o
   6  18   3        227.31          8.63       105.03 o
   7  18   3        211.29        479.52       173.43 o
   1  19   3        127.90         59.47        82.04 o
   2  19   3       1356.76       1527.62       175.07 o
   3  19   3         19.76         83.12        94.81 o
   4  19   3        436.00        294.40       136.75 o
   5  19   3        231.93        -13.80       124.68 o
   6  19   3        623.42        466.74       159.97 o
   0  20   3        282.66        319.56       153.16 o
   1  20   3        316.66        265.28       111.44 o
   2  20   3         59.45        110.29        97.52 o
   3  20   3        242.21        261.09       116.01 o
   4  20   3        160.17        235.72       115.11 o
   5  20   3         32.38       -106.92       106.92 o
   1  21   3         10.69        -84.90        93.22 o
   2  21   3        510.27        635.32       148.76 o
   3  21   3        800.36        892.10       162.30 o
   4  21   3        232.31        362.81       131.99 o
   0  22   3          3.37        -41.60       152.28 o
   1  22   3          7.07       -124.84       124.84 o
   2  22   3        967.50       1210.92       206.57 o
   0   0   4     300662.75     320202.84      3399.99 o
   2   0   4      88632.02      92615.21       945.33 o
   3   0   4       2335.59       1866.54        67.02 o
   4   0   4     145870.17     147798.31      1267.65 o
   5   0   4       2231.88       2395.82       183.80 o
   6   0   4      89069.52      83938.42       872.18 o
   7   0   4       3270.81       3366.24       166.73 o
   8   0   4      17893.20      17064.38       355.58 o
   9   0   4        129.52         43.35        60.07 o
  10   0   4       1847.74       1733.93       155.38 o
  11   0   4          0.12         81.08       113.88 o
  12   0   4       1921.16       1447.06       245.91 o
   1   1   4          9.01         18.79        12.69 o
   2   1   4      75918.40      78847.55       404.29 o
   3   1   4       6253.67       5959.42        84.55 o
   4   1   4       8647.38       9315.03       128.35 o
   5   1   4       8512.32       9093.89       148.17 o
   6   1   4        109.44        230.78        39.19 o
   7   1   4          0.21        -27.64        27.64 o
   8   1   4       1421.65       1459.62        89.37 o
   9   1   4        255.18        212.13        50.37 o
  10   1   4       3601.81       3765.73       169.53 o
  11   1   4        706.97        872.72       121.28 o
  12   1   4        931.57        916.36       166.84 o
   0   2   4     210753.59     228602.95      2026.92 o
   1   2   4       9859.97       7986.08        64.45 o
   2   2   4      78417.25      81972.23       441.26 o
   3   2   4       1476.14       1722.37        46.12 o
   4   2   4      23130.57      23182.16       236.64 o
   5   2   4       4212.30       4764.06       108.59 o
   6   2   4      52583.70      50490.06       456.86 o
   7   2   4       1123.42       1130.67        79.97 o
   8   2   4       9615.92       9489.93       198.10 o
   9   2   4         14.44         15.35        43.74 o
  10   2   4       2214.32       2248.16       177.39 o
  11   2   4         89.56        -43.68        72.46 o
  12   2   4       2605.51       2537.13       232.29 o
   1   3   4      15658.15      16067.81       110.22 o
   2   3   4      30164.00      32771.68       203.80 o
   3   3   4       2788.10       2908.38        60.79 o
   4   3   4      17895.47      17979.33       204.60 o
   5   3   4       8819.78       9303.30       154.65 o
   6   3   4       8063.84       7658.59       153.02 o
   7   3   4         31.88         86.79        39.18 o
   8   3   4       7131.98       7050.39       199.07 o
   9   3   4        179.09         90.79        51.43 o
  10   3   4      12824.10      13428.95       361.38 o
  11   3   4        196.67        279.45        81.33 o
  12   3   4       2867.34       3308.31       259.77 o
   0   4   4     117165.57     127034.48      1988.40 o
   1   4   4       1685.54       2502.99        47.87 o
   2   4   4      13291.68      13615.12       122.70 o
   3   4   4       4985.19       4787.41        85.80 o
   4   4   4        349.63        423.99        38.87 o
   5   4   4       3714.10       3709.68       100.07 o
   6   4   4      23611.82      23599.30       285.61 o
   7   4   4        610.73        584.96        62.67 o
   8   4   4       7640.72       8120.07       265.94 o
   9   4   4         19.94         56.20        45.88 o
  10   4   4       2066.14       2203.38       149.57 o
  11   4   4        210.46        112.73        72.74 o
  12   4   4       2570.49       2799.03       301.95 o
   1   5   4       2487.79       2446.86        54.57 o
   2   5   4      37370.87      38715.64       289.72 o
   3   5   4        100.59        140.85        23.97 o
   4   5   4       4421.28       4230.79        97.75 o
   5   5   4          3.38        -24.38        24.38 o
   6   5   4       1319.45       1123.96        73.93 o
   7   5   4         93.44         92.87        41.58 o
   8   5   4       4053.78       3944.01       149.51 o
   9   5   4         99.24         74.53        60.41 o
  10   5   4       1800.42       1651.34       132.32 o
  11   5   4       1098.70        996.32       193.64 o
  12   5   4        619.17        418.30       155.94 o
   0   6   4       9503.02       9147.71       210.71 o
   1   6   4       5980.94       6347.31        84.26 o
   2   6   4       3145.10       3333.88        70.24 o
   3   6   4       8137.12       7820.09       135.44 o
   4   6   4       5867.11       5616.53       126.75 o
   5   6   4       8008.84       7552.19       146.18 o
   6   6   4      14353.61      14396.08       220.18 o
   7   6   4         10.31        -36.08        36.08 o
   8   6   4      10557.36      10940.09       217.55 o
   9   6   4         24.47         27.75        57.23 o
  10   6   4       2757.01       3025.09       191.86 o
  11   6   4          9.26        -12.27       106.39 o
  12   6   4       1846.00       2368.14       267.23 o
   1   7   4       1279.23       1275.36        56.35 o
   2   7   4       8442.44       8427.43       116.80 o
   3   7   4       1539.40       1495.18        85.70 o
   4   7   4       2272.70       2329.05        98.09 o
   5   7   4        885.80        827.20        80.15 o
   6   7   4         34.09         26.26        42.40 o
   7   7   4        942.48        766.85        79.26 o
   8   7   4        861.43        936.90        90.38 o
   9   7   4         68.62         15.42        58.44 o
  10   7   4         38.06         41.10        64.07 o
  11   7   4        851.54        730.58       134.14 o
  12   7   4         26.19        169.86       155.47 o
   0   8   4      11184.71      10924.66       205.80 o
   1   8   4      26203.42      25218.68       275.12 o
   2   8   4      12182.04      12307.52       151.37 o
   3   8   4         39.81         65.96        29.62 o
   4   8   4       4106.39       3850.11       120.92 o
   5   8   4       5013.58       4926.10       141.15 o
   6   8   4        717.24        752.03        75.94 o
   7   8   4        159.54        109.67        48.39 o
   8   8   4        979.13        868.69        91.35 o
   9   8   4       1379.02       1517.45       137.95 o
  10   8   4        433.49        404.99        96.54 o
  11   8   4        800.64        709.14       141.42 o
  12   8   4          0.79        210.15       132.75 o
   1   9   4        396.41        353.01        45.05 o
   2   9   4       2585.82       2754.08        76.93 o
   3   9   4        825.02        857.07        60.72 o
   4   9   4        530.35        594.98        61.53 o
   5   9   4         28.20         90.24        40.54 o
   6   9   4        109.33         97.58        47.46 o
   7   9   4       2026.73       2160.80       128.27 o
   8   9   4         52.58         37.83        58.84 o
   9   9   4        108.62        138.83        71.53 o
  10   9   4        233.73        268.62        97.18 o
  11   9   4        612.03        606.37       300.29 o
   0  10   4         26.02         48.43        31.22 o
   1  10   4      14961.47      15390.88       234.51 o
   2  10   4         17.93         23.15        24.04 o
   3  10   4       2789.15       2685.29        97.32 o
   4  10   4         63.82         75.70        40.02 o
   5  10   4      15920.98      15809.47       265.54 o
   6  10   4       7175.44       7269.88       190.37 o
   7  10   4       3008.63       2985.29       150.83 o
   8  10   4       1115.65       1158.38       122.49 o
   9  10   4       3091.66       3286.75       202.55 o
  10  10   4        428.67        352.66       111.01 o
  11  10   4       2343.16       2463.16       238.92 o
   1  11   4        135.84        109.45        28.30 o
   2  11   4        865.54       1016.39        62.92 o
   3  11   4         95.67         25.85        37.41 o
   4  11   4        782.97        933.64        81.49 o
   5  11   4        789.60        767.73        80.81 o
   6  11   4       1367.02       1286.05       103.09 o
   7  11   4        568.15        582.46        92.03 o
   8  11   4          8.52         81.22        70.27 o
   9  11   4        204.05        288.77        90.08 o
  10  11   4          1.09         93.34        97.54 o
  11  11   4        168.58        171.72       119.23 o
   0  12   4       3333.24       3065.89       122.93 o
   1  12   4       6527.75       6582.51       172.54 o
   2  12   4       3172.35       3436.45       110.17 o
   3  12   4       1456.25       1469.19        96.69 o
   4  12   4       1561.55       1851.42       113.05 o
   5  12   4      13568.50      12805.41       254.03 o
   6  12   4       4171.62       4232.91       175.33 o
   7  12   4       2256.75       2480.25       148.56 o
   8  12   4        725.02        790.72       112.19 o
   9  12   4       1546.21       1300.54       140.14 o
  10  12   4        342.92        664.76       131.40 o
   1  13   4        273.78        322.15        43.63 o
   2  13   4        227.21        208.34        52.00 o
   3  13   4         12.51          1.89        42.14 o
   4  13   4        265.89        384.43        69.23 o
   5  13   4          0.43         27.20        52.92 o
   6  13   4        860.29        680.27        82.90 o
   7  13   4        499.87        495.57        92.96 o
   8  13   4       2063.87       2350.02       187.04 o
   9  13   4          2.00         45.84        98.13 o
  10  13   4        466.41        536.41       137.75 o
   0  14   4      17786.46      16410.48       297.35 o
   1  14   4      11617.63      10716.25       201.75 o
   2  14   4       3874.27       3945.73       179.48 o
   3  14   4       1163.21       1213.33       102.11 o
   4  14   4      10554.11      10457.98       234.41 o
   5  14   4       2002.23       1897.08       127.17 o
   6  14   4       3944.44       4176.52       201.21 o
   7  14   4          8.26        -34.62        59.77 o
   8  14   4       1243.29       1387.48       144.78 o
   9  14   4        341.63        538.15       123.21 o
  10  14   4        525.10        419.84       127.87 o
   1  15   4        510.69        418.55        69.07 o
   2  15   4       1556.66       1700.08       133.95 o
   3  15   4         45.72        112.04        60.90 o
   4  15   4        172.44        246.73        70.56 o
   5  15   4         14.41         80.65        60.64 o
   6  15   4         26.09         17.62        58.75 o
   7  15   4         12.31          9.59       119.51 o
   8  15   4        201.36        203.02       109.12 o
   9  15   4          9.57        115.61       110.30 o
   0  16   4      22041.01      21425.01       487.85 o
   1  16   4        129.80        114.66        69.85 o
   2  16   4      31775.84      30617.70       816.91 o
   3  16   4       1178.01       1123.64       118.10 o
   4  16   4      13695.49      13640.57       347.41 o
   5  16   4         92.14        -29.30        66.90 o
   6  16   4       7668.50       8325.17       316.92 o
   7  16   4          0.84        190.37        98.47 o
   8  16   4       2545.11       2696.04       270.35 o
   1  17   4        402.10        561.30       121.93 o
   2  17   4         28.77        121.24        69.25 o
   3  17   4         31.06         80.12        67.02 o
   4  17   4         12.26         10.87        65.93 o
   5  17   4        451.15        433.01        95.76 o
   6  17   4         51.94         57.10        83.12 o
   7  17   4          7.65        -80.94        80.94 o
   8  17   4        152.90        335.89       216.65 o
   0  18   4       7738.03       8182.35       493.00 o
   1  18   4         44.02        -73.75        73.75 o
   2  18   4       7677.04       7700.42       320.66 o
   3  18   4        252.34        208.17        92.31 o
   4  18   4       6146.92       5910.00       391.31 o
   5  18   4        903.15       1167.42       162.50 o
   6  18   4       3242.62       3669.04       334.85 o
   7  18   4        234.90        303.66       131.70 o
   1  19   4         23.41        123.10        90.44 o
   2  19   4        700.51        593.39       155.79 o
   3  19   4        195.31        167.21       109.60 o
   4  19   4       4196.68       4556.56       285.47 o
   5  19   4        578.06        446.08       148.81 o
   6  19   4       3262.31       3159.93       318.86 o
   0  20   4       1032.77       1275.63       249.60 o
   1  20   4        654.74        658.37       143.18 o
   2  20   4       1324.22       1845.36       199.69 o
   3  20   4         44.21         77.78        94.19 o
   4  20   4       2410.35       2308.24       216.38 o
   5  20   4       1184.87        955.05       216.02 o
   1  21   4          6.71         94.52        94.56 o
   2  21   4        296.26        353.49       130.95 o
   3  21   4         61.85        163.31       117.32 o
   4  21   4       1205.31       1079.43       201.79 o
   0  22   4       3078.08       3436.00       484.65 o
   1  22   4       1045.20        837.11       166.81 o
   1   1   5      13811.04      14935.98       144.92 o
   2   1   5      18789.95      19860.24       138.79 o
   3   1   5         27.31          5.90        15.99 o
   4   1   5        255.66        343.10        34.63 o
   5   1   5      16728.16      16729.50       210.12 o
   6   1   5        578.76        480.26        48.86 o
   7   1   5        433.91        331.42        47.73 o
   8   1   5        107.24        118.88        45.12 o
   9   1   5       1203.28       1317.51        97.20 o
  10   1   5        380.19        455.16        79.54 o
  11   1   5          1.36        -84.31        84.31 o
  12   1   5          2.49        -42.81        83.64 o
   0   2   5         30.54        120.21        35.26 o
   1   2   5      11018.35      10744.65        95.23 o
   2   2   5      22843.72      24153.42       170.03 o
   3   2   5          0.11          7.23        14.60 o
   4   2   5       8307.60       8928.74       132.94 o
   5   2   5       2689.07       2760.00        90.79 o
   6   2   5       5224.11       5074.54       123.49 o
   7   2   5        160.92        149.87        41.36 o
   8   2   5       2577.29       2551.47       123.24 o
   9   2   5        968.79       1018.91        87.64 o
  10   2   5       3266.18       3504.80       183.91 o
  11   2   5        905.33       1046.04       129.87 o
  12   2   5        714.01        529.73       152.67 o
   1   3   5      29165.76      32595.61       189.14 o
   2   3   5         64.06         70.69        15.08 o
   3   3   5        475.64        632.74        31.12 o
   4   3   5          9.90         38.96        20.62 o
   5   3   5      16928.36      17271.27       239.31 o
   6   3   5       4240.54       4259.47       117.68 o
   7   3   5       3772.32       3863.16       130.56 o
   8   3   5       7075.55       6810.16       169.25 o
   9   3   5        319.64        228.72        56.92 o
  10   3   5         34.32         75.91        58.88 o
  11   3   5        278.71        419.75        98.48 o
  12   3   5         20.77        163.76       149.47 o
   0   4   5      33102.38      37363.85       553.07 o
   1   4   5        432.93        317.60        21.81 o
   2   4   5      15132.42      15127.62       131.07 o
   3   4   5       1577.44       1687.15        53.61 o
   4   4   5      12419.52      12776.48       168.95 o
   5   4   5      12139.62      11618.54       186.01 o
   6   4   5       3091.90       3279.39       111.98 o
   7   4   5          8.24         56.48        39.04 o
   8   4   5       2251.73       2276.11       118.30 o
   9   4   5       2343.39       2611.90       153.24 o
  10   4   5       4727.34       4855.02       209.77 o
  11   4   5       2957.29       3119.05       187.16 o
  12   4   5       1411.53       1566.39       193.21 o
   1   5   5       3577.14       3500.01        56.95 o
   2   5   5      11202.24      11330.44       117.98 o
   3   5   5       2236.59       2409.96        67.18 o
   4   5   5        369.40        417.39        46.22 o
   5   5   5       8689.50       9213.52       156.97 o
   6   5   5       3087.23       3160.00       112.66 o
   7   5   5       2375.70       2175.13       108.31 o
   8   5   5       7231.28       6609.18       199.99 o
   9   5   5        795.95        799.59        96.61 o
  10   5   5        888.65        998.05       109.89 o
  11   5   5       1843.81       1623.29       147.28 o
  12   5   5       1308.47       1973.36       483.05 o
   0   6   5     101364.04     102011.56      1312.14 o
   1   6   5       1599.90       1726.19        44.10 o
   2   6   5      26734.19      28011.11       235.98 o
   3   6   5       5076.85       5602.70       107.29 o
   4   6   5       6562.79       5612.73       116.00 o
   5   6   5      11838.42      11420.04       180.78 o
   6   6   5       9579.17       9121.46       172.81 o
   7   6   5        459.90        437.15        59.24 o
   8   6   5       2932.96       3079.30       134.45 o
   9   6   5       1391.81       1633.64       128.07 o
  10   6   5        779.78        758.79       107.52 o
  11   6   5       1772.50       1872.28       165.24 o
  12   6   5       2134.01       2532.28       285.86 o
   1   7   5      41746.71      40571.00       296.73 o
   2   7   5      15411.37      15726.13       166.93 o
   3   7   5      34021.76      32272.21       337.02 o
   4   7   5       1114.76        986.62        68.99 o
   5   7   5      21516.79      20741.94       283.12 o
   6   7   5         65.57         84.03        44.35 o
   7   7   5       7202.02       6969.57       179.18 o
   8   7   5       1147.66       1228.46       101.11 o
   9   7   5       5215.44       5241.28       231.31 o
  10   7   5         17.39         52.54        73.56 o
  11   7   5       1175.68       1341.57       314.99 o
  12   7   5        754.59        510.05       516.12 o
   0   8   5     114417.13     113740.13      1143.68 o
   1   8   5        606.83        837.98        46.78 o
   2   8   5      37522.12      36679.27       352.94 o
   3   8   5         84.28        136.91        32.69 o
   4   8   5      21699.32      20814.82       278.41 o
   5   8   5        756.89        786.86        70.19 o
   6   8   5      28199.16      26756.83       354.23 o
   7   8   5       2232.26       2265.80       125.44 o
   8   8   5       4080.23       4256.67       288.09 o
   9   8   5        552.62        679.60       103.24 o
  10   8   5        466.96        348.10        95.35 o
  11   8   5        361.66        237.02       103.88 o
   1   9   5      47519.48      45792.39       427.61 o
   2   9   5         33.49        119.62        26.91 o
   3   9   5      20018.19      19273.74       234.87 o
   4   9   5        975.29       1112.89        84.87 o
   5   9   5       4393.39       4413.23       147.35 o
   6   9   5        167.17        271.29        58.19 o
   7   9   5       4449.57       4412.34       171.10 o
   8   9   5         18.62         36.92        58.57 o
   9   9   5       4896.83       4484.81       323.60 o
  10   9   5        538.73        672.59       114.68 o
  11   9   5        257.16         97.94       103.78 o
   0  10   5      33083.25      32689.47       451.47 o
   1  10   5       3799.73       4126.84        90.26 o
   2  10   5      25144.18      24519.59       241.73 o
   3  10   5        585.86        610.27        59.83 o
   4  10   5      15053.34      14309.02       239.79 o
   5  10   5         19.10         97.41        47.18 o
   6  10   5      25516.12      24791.76       357.61 o
   7  10   5          2.58         -9.40        49.51 o
   8  10   5       2168.43       2112.24       156.21 o
   9  10   5       4075.93       4137.14       277.15 o
  10  10   5       1173.57       1036.62       155.32 o
  11  10   5       1072.95       1148.18       172.56 o
   1  11   5       2842.68       2916.28        84.61 o
   2  11   5       2001.60       2287.54        78.89 o
   3  11   5       2442.58       2596.48       121.86 o
   4  11   5      12351.43      11851.67       226.02 o
   5  11   5        413.30        405.25        65.53 o
   6  11   5       5521.59       5740.68       181.45 o
   7  11   5       1593.14       1771.66       140.05 o
   8  11   5       1255.10       1101.36       150.57 o
   9  11   5       3041.81       3438.72       214.10 o
  10  11   5       2328.42       2556.25       228.86 o
  11  11   5        268.14        490.48       143.45 o
   0  12   5        116.12         90.22        35.61 o
   1  12   5       1623.26       1322.53        68.10 o
   2  12   5        210.36        256.25        41.91 o
   3  12   5       4518.48       4756.66       173.41 o
   4  12   5      14483.50      13436.25       316.83 o
   5  12   5       1220.32       1412.53       107.84 o
   6  12   5       4378.90       5017.17       184.75 o
   7  12   5       5472.60       5508.34       343.09 o
   8  12   5       3323.70       3456.93       208.33 o
   9  12   5       7492.91       7740.85       299.28 o
  10  12   5       2790.84       2621.58       231.64 o
   1  13   5       4175.55       4128.72       108.33 o
   2  13   5       3509.60       3704.89       141.70 o
   3  13   5       3823.34       3836.64       150.08 o
   4  13   5      11700.64      11918.41       243.28 o
   5  13   5      10459.08      10330.63       234.23 o
   6  13   5       8469.44       7995.97       340.39 o
   7  13   5       2865.10       2896.95       184.56 o
   8  13   5        194.26        202.10        98.35 o
   9  13   5       2759.32       2867.99       207.36 o
  10  13   5       1767.86       1987.86       208.40 o
   0  14   5       1300.07       1338.29        99.26 o
   1  14   5       9045.47       9299.46       195.85 o
   2  14   5       5916.74       5544.70       164.47 o
   3  14   5        241.01        224.32        60.31 o
   4  14   5       8318.08       8447.21       261.28 o
   5  14   5       2202.68       2159.38       135.50 o
   6  14   5       3550.97       4062.10       187.97 o
   7  14   5       1143.32       1346.44       169.24 o
   8  14   5       1933.88       1925.76       168.62 o
   9  14   5       2748.28       3078.74       253.12 o
   1  15   5       5482.30       5870.26       213.88 o
   2  15   5      10781.02      10522.37       270.01 o
   3  15   5       5316.90       5478.30       219.13 o
   4  15   5       1927.34       1838.27       144.67 o
   5  15   5       3480.65       3629.94       179.87 o
   6  15   5        887.32       1073.81       124.02 o
   7  15   5       2184.82       2345.78       178.30 o
   8  15   5        898.80        822.44       140.50 o
   9  15   5        982.75        996.06       187.02 o
   0  16   5       2634.11       2733.45       510.56 o
   1  16   5       8342.07       8350.32       217.45 o
   2  16   5       7842.89       8033.40       265.47 o
   3  16   5       1044.24        908.45       139.21 o
   4  16   5       4254.44       4454.91       225.62 o
   5  16   5       2003.06       1923.50       155.47 o
   6  16   5        622.90        627.75       117.96 o
   7  16   5        161.27         33.29       168.80 o
   8  16   5         22.30        114.88        91.42 o
   1  17   5       1020.66        980.30       118.40 o
   2  17   5       2531.50       2950.76       184.36 o
   3  17   5        452.25        466.19       125.68 o
   4  17   5         22.44        -19.97        69.27 o
   5  17   5         17.46        -63.22        63.22 o
   6  17   5        780.22        897.42       145.03 o
   7  17   5          3.22        192.41       108.82 o
   8  17   5        677.67        552.24       174.56 o
   0  18   5        137.82         82.74       123.98 o
   1  18   5       1871.27       2306.98       345.40 o
   2  18   5         13.93        -67.93        67.93 o
   3  18   5       2112.47       2265.32       203.98 o
   4  18   5         83.34         46.23        91.16 o
   5  18   5       3487.83       3464.29       301.79 o
   6  18   5        110.18        -12.11       110.42 o
   7  18   5        190.76         79.19       120.33 o
   1  19   5         12.38        -31.89        81.15 o
   2  19   5       1191.63       1430.42       173.61 o
   3  19   5         63.30        -63.05        79.85 o
   4  19   5        403.65        495.79       121.11 o
   5  19   5        399.36        333.09       138.07 o
   6  19   5        107.14          5.15       109.56 o
   0  20   5        366.13        346.03       391.85 o
   1  20   5       1015.88        928.90       146.23 o
   2  20   5         30.97         93.33        90.64 o
   3  20   5        110.31        150.48       102.37 o
   4  20   5         13.34         93.72       111.63 o
   5  20   5       2180.52       2617.56       283.88 o
   1  21   5         16.34        -89.77        89.77 o
   2  21   5        118.75         29.98       108.21 o
   3  21   5        162.85        131.53       112.81 o
   4  21   5        113.46        228.79       153.12 o
   0  22   5        952.52        804.92       228.07 o
   1  22   5        571.83        732.93       157.80 o
   0   0   6        100.84         22.30        19.84 o
   1   0   6      56342.34      57315.27       440.96 o
   2   0   6        183.22        321.45        49.63 o
   3   0   6       1420.31       1555.90        94.88 o
   4   0   6        702.60        958.81        79.00 o
   5   0   6       1863.32       2084.70       106.46 o
   6   0   6        528.30        334.43       101.53 o
   7   0   6       3156.39       3313.90       162.31 o
   8   0   6        356.23        437.74        81.12 o
   9   0   6        637.91        570.64       109.52 o
  10   0   6        644.40        853.57       182.89 o
  11   0   6       3438.47       3685.42       577.90 o
  12   0   6       1281.13       1803.76       276.49 o
   1   1   6      55883.92      56035.17       340.56 o
   2   1   6       5573.88       5076.91        79.16 o
   3   1   6     124936.80     127825.31       753.47 o
   4   1   6       3013.17       3060.28        78.67 o
   5   1   6      40388.84      38108.88       353.42 o
   6   1   6        603.81        623.77        54.43 o
   7   1   6      32472.50      32411.73       362.82 o
   8   1   6          2.55        -31.39        31.39 o
   9   1   6       8933.52       9163.57       206.37 o
  10   1   6       3336.28       3031.59       186.47 o
  11   1   6       2531.66       2417.03       208.91 o
  12   1   6        543.52        389.91       116.10 o
   0   2   6        315.88        379.28        45.06 o
   1   2   6       5608.70       6188.00        67.59 o
   2   2   6       3740.05       3484.58        73.32 o
   3   2   6       6136.10       6039.57        76.54 o
   4   2   6       7700.21       7905.76       123.86 o
   5   2   6       5830.18       5763.64       117.64 o
   6   2   6        920.02        943.95        65.80 o
   7   2   6       3814.33       3814.23       126.60 o
   8   2   6         76.72         94.21        44.93 o
   9   2   6       2550.84       2498.75       174.05 o
  10   2   6         39.73         22.56        60.05 o
  11   2   6       4316.06       4506.99       287.56 o
  12   2   6        704.45        689.46       132.94 o
   1   3   6      62175.07      67269.53       384.62 o
   2   3   6      10300.50      10363.07        91.56 o
   3   3   6      34289.88      34165.07       258.42 o
   4   3   6        866.17       1116.78        55.66 o
   5   3   6      20521.96      19321.07       282.02 o
   6   3   6       5950.38       5901.88       132.49 o
   7   3   6       3998.10       3909.18       124.92 o
   8   3   6       1350.78       1313.79        92.77 o
   9   3   6       7117.43       7095.42       209.86 o
  10   3   6        342.62        254.24        84.64 o
  11   3   6       3289.50       3417.63       218.85 o
  12   3   6        237.20        124.52       116.23 o
   0   4   6      12934.83      11187.61       302.72 o
   1   4   6        691.34        661.70        28.55 o
   2   4   6         13.27          4.88        14.40 o
   3   4   6       6243.59       6782.59        89.86 o
   4   4   6        368.17        446.89        39.23 o
   5   4   6       5140.02       4830.07       115.21 o
   6   4   6       5310.59       5488.16       128.29 o
   7   4   6      10015.10       9739.30       209.42 o
   8   4   6          1.14        -28.49        37.93 o
   9   4   6       5520.75       5163.87       196.27 o
  10   4   6        183.21        146.96        68.94 o
  11   4   6       2821.90       3267.04       237.18 o
  12   4   6       1069.41        741.28       153.65 o
   1   5   6      58611.48      61780.69       394.90 o
   2   5   6       2703.68       2502.09        54.07 o
   3   5   6      23061.56      22004.89       208.55 o
   4   5   6       2750.07       2634.70        83.65 o
   5   5   6      11343.45      11436.69       232.64 o
   6   5   6       9425.54       8887.54       166.15 o
   7   5   6       8069.55       7988.53       303.14 o
   8   5   6       2339.06       2233.37       149.76 o
   9   5   6       7657.25       7998.10       226.38 o
  10   5   6         29.82         33.51        58.39 o
  11   5   6       7005.23       7309.36       266.86 o
  12   5   6        518.70        521.74       175.68 o
   0   6   6      13192.09      13567.20       346.77 o
   1   6   6        473.71        557.37        34.62 o
   2   6   6       1323.22       1439.42        53.95 o
   3   6   6       9600.27       9759.43       131.81 o
   4   6   6       1612.32       1719.74        74.79 o
   5   6   6       1996.10       1946.14        85.35 o
   6   6   6         11.53         10.19        29.85 o
   7   6   6       4247.39       4312.52       133.83 o
   8   6   6        570.20        690.48        75.08 o
   9   6   6        316.48        275.97        69.25 o
  10   6   6          0.91        -42.04        59.45 o
  11   6   6        120.04        162.51        89.09 o
  12   6   6        611.69        511.59       228.23 o
   1   7   6      50565.13      50693.46       388.23 o
   2   7   6       8645.76       8486.19       117.74 o
   3   7   6        546.31        327.60        39.45 o
   4   7   6      10357.04      11033.79       202.29 o
   5   7   6       6322.17       5684.04       129.76 o
   6   7   6        830.69        784.97        66.55 o
   7   7   6       5721.11       5633.12       155.19 o
   8   7   6       1887.10       2076.69       165.30 o
   9   7   6       1792.12       2050.35       155.52 o
  10   7   6        247.14         31.01        66.31 o
  11   7   6       1124.52       1334.88       156.63 o
  12   7   6        646.91        656.42       228.04 o
   0   8   6        310.38         38.00        82.57 o
   1   8   6        199.93        134.95        20.40 o
   2   8   6        682.37        850.62        47.31 o
   3   8   6        988.41       1084.38        61.99 o
   4   8   6       8866.27       8767.97       173.65 o
   5   8   6        100.81         94.64        39.01 o
   6   8   6         14.61         46.19        40.78 o
   7   8   6        192.10        141.79        56.02 o
   8   8   6        852.18        937.13       108.17 o
   9   8   6         12.76         47.96        60.60 o
  10   8   6         18.15          0.35        68.05 o
  11   8   6          7.40         17.77        90.71 o
   1   9   6       1666.77       1951.56        49.87 o
   2   9   6      32047.45      32424.05       281.38 o
   3   9   6        121.46        136.47        34.34 o
   4   9   6       7329.06       6979.00       159.98 o
   5   9   6        775.66        803.97       125.39 o
   6   9   6        432.66        361.47        61.61 o
   7   9   6        250.01        157.10        90.52 o
   8   9   6       7549.97       7498.80       240.15 o
   9   9   6        241.42        277.81        82.95 o
  10   9   6         39.50          4.68        74.96 o
  11   9   6        162.39        161.08       101.15 o
   0  10   6        426.70        513.34        53.81 o
   1  10   6        745.29        835.23        44.95 o
   2  10   6       1782.91       2214.92        97.80 o
   3  10   6       1953.84       2008.12        88.69 o
   4  10   6       1129.13       1354.14        91.98 o
   5  10   6         27.54         54.17        49.91 o
   6  10   6        199.55         70.14        54.19 o
   7  10   6          4.99         55.71        60.97 o
   8  10   6        110.19        148.44        70.18 o
   9  10   6         10.91        -52.61        65.18 o
  10  10   6         25.90        -39.15        73.90 o
  11  10   6          2.43         35.64       102.90 o
   1  11   6       1605.72       1606.63        51.70 o
   2  11   6      20602.30      19908.23       215.88 o
   3  11   6          1.41         61.60        33.30 o
   4  11   6       8766.21       8252.27       188.80 o
   5  11   6        747.11        809.17        81.47 o
   6  11   6       4015.22       3913.71       161.09 o
   7  11   6       1641.26       1469.07       131.57 o
   8  11   6      12377.65      11899.98       328.47 o
   9  11   6        888.31        770.78       117.35 o
  10  11   6         69.14        -12.63        92.45 o
  11  11   6        806.72        799.99       180.55 o
   0  12   6       5327.79       5042.18       158.72 o
   1  12   6         45.38         13.72        20.07 o
   2  12   6         23.71          5.85        33.56 o
   3  12   6       3122.89       3145.21       131.65 o
   4  12   6        912.38        963.26        94.79 o
   5  12   6       2439.54       2406.08       132.95 o
   6  12   6        202.23        126.35        57.11 o
   7  12   6       1402.03       1588.33       138.25 o
   8  12   6        368.61        590.58       103.26 o
   9  12   6        901.16        958.15       133.01 o
  10  12   6          0.07         -7.20        91.55 o
   1  13   6       3882.65       4146.79       102.59 o
   2  13   6      12956.38      12815.26       230.93 o
   3  13   6        760.33        682.82        74.21 o
   4  13   6       4702.76       4912.34       175.17 o
   5  13   6       4912.42       4589.63       198.87 o
   6  13   6       1949.62       1986.99       134.75 o
   7  13   6       2623.94       2678.81       181.42 o
   8  13   6       4035.51       3886.11       224.73 o
   9  13   6        567.47        630.84       123.10 o
  10  13   6         45.33         52.41       139.36 o
   0  14   6       1452.53       1542.40       148.06 o
   1  14   6        125.99        146.61        63.36 o
   2  14   6         45.74          6.98        44.16 o
   3  14   6        256.92        181.87        58.10 o
   4  14   6          8.14         24.99        56.36 o
   5  14   6        414.48        295.13        75.24 o
   6  14   6        378.39        342.88        85.64 o
   7  14   6         78.36        129.54        73.01 o
   8  14   6        978.41        869.92       123.48 o
   9  14   6        677.71        498.87       133.88 o
   1  15   6      18708.07      17607.04       411.20 o
   2  15   6        661.82        706.79        99.93 o
   3  15   6      28916.34      27897.09       457.28 o
   4  15   6        165.90        249.41       106.21 o
   5  15   6      14587.06      14938.01       338.72 o
   6  15   6         53.26        -58.35        68.88 o
   7  15   6       5412.82       5043.68       303.70 o
   8  15   6        255.75        275.28       103.70 o
   9  15   6       1628.06       1834.23       237.06 o
   0  16   6        954.80        747.57       127.27 o
   1  16   6       1508.83       1573.24       118.75 o
   2  16   6       1178.70       1659.35       138.32 o
   3  16   6        130.20        173.45        96.57 o
   4  16   6        100.85         82.85        69.82 o
   5  16   6        278.62        231.75        84.20 o
   6  16   6         22.02         73.43       106.60 o
   7  16   6         12.16        138.05       165.65 o
   8  16   6          4.94        -56.11        92.52 o
   1  17   6      12885.33      13202.47       279.28 o
   2  17   6        273.38        224.00        84.27 o
   3  17   6      11936.38      11608.08       302.10 o
   4  17   6        201.50        139.49        75.52 o
   5  17   6       6145.43       6995.32       320.02 o
   6  17   6         39.47         85.11       109.06 o
   7  17   6       4531.18       4720.04       296.37 o
   8  17   6          0.87        -71.71       110.50 o
   0  18   6        431.25        343.37       138.46 o
   1  18   6         44.48        -10.75        96.27 o
   2  18   6       1111.41       1237.20       158.76 o
   3  18   6       1153.62       1025.91       159.46 o
   4  18   6        333.19        339.17       104.41 o
   5  18   6       1088.30       1083.78       277.75 o
   6  18   6        160.45         36.06       116.22 o
   7  18   6       1554.35       1128.07       183.03 o
   1  19   6       2809.11       2095.76       200.59 o
   2  19   6        746.24        810.26       139.68 o
   3  19   6       1648.40       1557.51       177.12 o
   4  19   6         49.96         73.78        95.98 o
   5  19   6       1004.48       1028.33       189.38 o
   6  19   6        396.50        238.96       144.93 o
   0  20   6          5.65         47.57       120.40 o
   1  20   6       1143.53       1205.88       168.13 o
   2  20   6         41.23        224.04       100.03 o
   3  20   6       1606.75       1774.09       195.93 o
   4  20   6          4.32         37.37       116.65 o
   5  20   6       1232.35       1126.85       195.08 o
   1  21   6       4084.58       4328.84       299.97 o
   2  21   6        415.84        332.54       135.45 o
   3  21   6       1813.41       1908.47       213.23 o
   4  21   6        385.82        318.26       162.16 o
   0  22   6          1.93        -82.85       259.24 o
   1  22   6        156.74        185.63       130.29 o
   1   1   7      33142.78      32892.86       237.56 o
   2   1   7       3565.66       4150.58       113.77 o
   3   1   7      12207.16      12089.28       122.63 o
   4   1   7         38.77         20.14        22.14 o
   5   1   7       1222.03       1341.56        68.16 o
   6   1   7       1476.52       1375.62        75.98 o
   7   1   7        513.63        470.21        53.40 o
   8   1   7       1244.24       1247.14        89.31 o
   9   1   7        476.56        457.26        68.99 o
  10   1   7        265.14         74.53        84.59 o
  11   1   7       1853.32       1890.48       198.31 o
  12   1   7         11.78        100.28       100.27 o
   0   2   7      15786.85      16607.44       284.13 o
   1   2   7      47614.16      50014.48       316.31 o
   2   2   7      11156.17      11723.86       139.30 o
   3   2   7       4072.36       4158.76       120.66 o
   4   2   7      11698.12      11584.76       135.25 o
   5   2   7       4777.18       5290.31       111.07 o
   6   2   7       6537.31       6564.18       137.20 o
   7   2   7        491.58        580.97        59.53 o
   8   2   7       4159.82       4194.15       143.86 o
   9   2   7        364.05        169.00        66.27 o
  10   2   7        510.43        363.90        87.30 o
  11   2   7         32.69        -27.47        73.31 o
  12   2   7        217.58        177.99       102.31 o
   1   3   7      13623.39      13518.97       113.60 o
   2   3   7       5676.89       5267.32        64.70 o
   3   3   7      22951.89      23249.38       191.95 o
   4   3   7         61.84         84.37        26.15 o
   5   3   7       3050.31       2980.96       106.73 o
   6   3   7       2699.56       2756.36       132.15 o
   7   3   7        119.77         53.05        34.57 o
   8   3   7       2163.02       2309.01       118.38 o
   9   3   7       3640.15       3859.84       183.85 o
  10   3   7        252.71        308.81        77.14 o
  11   3   7       1555.71       1923.90       191.56 o
  12   3   7        494.01        593.51       133.59 o
   0   4   7         26.03         37.81        46.94 o
   1   4   7         28.39         23.38        13.75 o
   2   4   7       5105.85       4597.86        65.87 o
   3   4   7       1530.06       1546.99        57.98 o
   4   4   7       1569.75       1390.13        72.57 o
   5   4   7        599.30        638.14        50.68 o
   6   4   7        335.22        288.97        42.66 o
   7   4   7       4260.97       3969.48       156.40 o
   8   4   7       2203.95       2366.91       124.16 o
   9   4   7        606.33        508.28        82.45 o
  10   4   7        830.22        762.66       101.65 o
  11   4   7        184.52        259.58        93.15 o
  12   4   7        663.05        529.63       150.04 o
   1   5   7       5505.30       5582.27        68.94 o
   2   5   7         30.60         10.80        15.36 o
   3   5   7      44760.57      44140.45       336.99 o
   4   5   7      12667.70      12787.67       172.40 o
   5   5   7      17857.34      17400.99       221.55 o
   6   5   7       4648.46       4372.39       140.02 o
   7   5   7       1214.94       1195.74        82.00 o
   8   5   7        224.64        214.00        58.07 o
   9   5   7       5516.35       5878.72       286.22 o
  10   5   7       3963.37       4004.01       201.66 o
  11   5   7        926.54       1082.30       137.56 o
  12   5   7       1423.22       1520.09       198.70 o
   0   6   7       3340.12       4033.82       170.11 o
   1   6   7       6842.92       7141.15       101.80 o
   2   6   7      30490.21      29160.13       243.41 o
   3   6   7        166.56        173.71        27.15 o
   4   6   7       8889.64       8548.52       143.42 o
   5   6   7        111.83         98.05        38.18 o
   6   6   7        385.68        262.14        45.49 o
   7   6   7       4211.89       4221.47       138.02 o
   8   6   7       1312.02       1406.08       110.80 o
   9   6   7        848.84        879.44       102.38 o
  10   6   7       2524.99       2732.67       170.31 o
  11   6   7         12.98         54.91        74.01 o
  12   6   7        205.90        133.69       148.15 o
   1   7   7      65600.98      67507.54       486.70 o
   2   7   7       1676.53       1693.88        65.13 o
   3   7   7      50977.40      48086.52       513.59 o
   4   7   7       1948.48       2126.87       121.08 o
   5   7   7      11617.87      10314.81       174.94 o
   6   7   7         17.10         -3.53        33.15 o
   7   7   7       8162.37       7749.90       171.75 o
   8   7   7        631.81        731.22        87.50 o
   9   7   7       4568.59       4464.02       204.50 o
  10   7   7       1634.96       1568.78       145.82 o
  11   7   7       2377.45       2476.70       189.51 o
  12   7   7        457.41        727.11       228.62 o
   0   8   7      63833.97      65463.69       993.52 o
   1   8   7       2695.79       2878.15       108.42 o
   2   8   7      35684.05      34264.40       302.72 o
   3   8   7       2178.42       2323.44        81.38 o
   4   8   7      31397.84      29723.92       347.07 o
   5   8   7        194.27        119.90        41.37 o
   6   8   7       2337.82       2415.90       116.19 o
   7   8   7         36.41         84.46        49.42 o
   8   8   7       5420.67       5383.63       237.26 o
   9   8   7        165.85        250.69        81.36 o
  10   8   7       3229.73       3740.37       218.66 o
  11   8   7          3.93         28.49        88.74 o
   1   9   7      25014.39      24753.59       279.64 o
   2   9   7        135.14        167.45        27.74 o
   3   9   7      33557.22      31925.64       319.92 o
   4   9   7       2523.14       2722.84       120.91 o
   5   9   7       7494.99       7594.38       175.67 o
   6   9   7          4.29        -23.80        39.22 o
   7   9   7       1868.34       2145.87       150.77 o
   8   9   7        188.06        192.05        71.66 o
   9   9   7       3406.50       3501.78       206.98 o
  10   9   7       1131.35       1146.21       138.78 o
  11   9   7       2363.50       2720.63       234.71 o
   0  10   7       2434.75       2535.56       204.62 o
   1  10   7          8.94          9.81        24.62 o
   2  10   7      10597.28      10474.04       140.51 o
   3  10   7          1.68          7.87        28.90 o
   4  10   7       9639.74       9798.11       200.60 o
   5  10   7        948.06       1131.60        89.29 o
   6  10   7        353.06        386.93        70.67 o
   7  10   7       4431.21       4475.87       212.62 o
   8  10   7       4025.38       4088.10       217.53 o
   9  10   7       1544.38       1765.66       158.56 o
  10  10   7       1417.22       1315.19       144.06 o
  11  10   7       1055.66       1030.25       157.63 o
   1  11   7       2885.16       2706.40        97.90 o
   2  11   7       3515.57       3678.26       101.31 o
   3  11   7       9104.63       9695.33       217.45 o
   4  11   7        196.56        245.48        55.05 o
   5  11   7       6505.32       6116.02       174.05 o
   6  11   7       2369.33       2336.23       132.05 o
   7  11   7       1719.12       1608.00       137.21 o
   8  11   7       4508.53       4914.73       237.63 o
   9  11   7       1892.81       2054.36       179.77 o
  10  11   7       2019.68       2101.31       182.57 o
  11  11   7       3416.57       4271.68       308.44 o
   0  12   7        544.65        667.78        98.94 o
   1  12   7          2.02        -26.70        26.70 o
   2  12   7       1402.45       1470.03        69.45 o
   3  12   7       1138.62       1065.34        83.00 o
   4  12   7       3911.07       4370.86       160.09 o
   5  12   7      20422.64      19558.14       317.38 o
   6  12   7       2026.09       2135.22       132.26 o
   7  12   7       3380.19       3525.60       198.77 o
   8  12   7       2216.01       2714.66       185.90 o
   9  12   7        765.21       1002.91       172.74 o
  10  12   7        445.50        535.17       166.11 o
   1  13   7       3538.18       3415.77       121.37 o
   2  13   7       7848.77       8082.25       147.04 o
   3  13   7      14280.27      14143.86       254.24 o
   4  13   7       2506.85       2584.42       137.66 o
   5  13   7       7917.51       7710.18       204.38 o
   6  13   7        647.17        536.53        89.35 o
   7  13   7       3070.62       3232.58       197.46 o
   8  13   7       4438.10       5357.60       314.16 o
   9  13   7       1382.02       1614.44       175.69 o
  10  13   7        371.13        691.42       144.18 o
   0  14   7       1757.49       1842.43       166.83 o
   1  14   7       1423.14       1470.26       121.33 o
   2  14   7       5691.79       5659.29       204.01 o
   3  14   7        147.88         93.90        66.74 o
   4  14   7       3508.16       3814.59       171.14 o
   5  14   7       3016.19       3087.67       158.69 o
   6  14   7       2475.91       2339.87       166.42 o
   7  14   7        137.58        145.07        70.39 o
   8  14   7       3300.04       3187.50       210.80 o
   9  14   7         90.37         96.10       109.50 o
   1  15   7        570.81        541.53        90.49 o
   2  15   7       5888.77       5565.84       215.24 o
   3  15   7       4103.32       4158.63       226.01 o
   4  15   7       5663.40       5774.43       325.82 o
   5  15   7       7194.45       7477.04       255.30 o
   6  15   7        739.47        931.25       134.58 o
   7  15   7        423.18        334.90       147.50 o
   8  15   7       2018.23       1901.71       194.72 o
   9  15   7        235.67        122.62       122.92 o
   0  16   7       3343.67       3849.83       254.81 o
   1  16   7       2011.38       1987.86       130.71 o
   2  16   7       1104.54       1321.69       132.35 o
   3  16   7         79.29        213.45        74.05 o
   4  16   7         78.19         23.59        68.89 o
   5  16   7       1350.92       1380.66       139.03 o
   6  16   7        550.07        574.20       119.38 o
   7  16   7         26.41        -72.46        75.68 o
   8  16   7        540.67        564.22       180.60 o
   1  17   7          5.91         15.43        53.74 o
   2  17   7       4839.40       4576.87       227.28 o
   3  17   7       1257.12       1194.24       127.98 o
   4  17   7       2625.39       2249.97       168.28 o
   5  17   7        250.27        273.95        91.85 o
   6  17   7        470.26        383.08       110.36 o
   7  17   7        107.13        187.64       100.18 o
   8  17   7       1552.26       1888.58       206.82 o
   0  18   7         68.37        205.52       143.62 o
   1  18   7        294.92         85.04        86.10 o
   2  18   7         65.96        118.28        99.27 o
   3  18   7        514.72        519.57       122.17 o
   4  18   7        216.94         97.24       100.54 o
   5  18   7       1026.78       1195.62       160.63 o
   6  18   7         48.93        113.62       119.28 o
   7  18   7        203.39        220.86       126.99 o
   1  19   7         90.40         55.64       124.25 o
   2  19   7       2002.00       1930.60       193.32 o
   3  19   7        592.85        230.42       112.92 o
   4  19   7        352.49        343.12       115.71 o
   5  19   7         17.96        -21.09       112.33 o
   6  19   7         95.60        180.80       141.95 o
   0  20   7         71.58       -117.79       117.79 o
   1  20   7       1538.94       1953.53       202.73 o
   2  20   7         27.46        -88.54        88.54 o
   3  20   7        268.30        334.80       123.38 o
   4  20   7        117.63        -71.21       112.60 o
   5  20   7        274.69        387.93       229.25 o
   1  21   7        684.94        712.79       151.04 o
   2  21   7        434.71        291.78       117.99 o
   3  21   7         35.74        138.14       118.93 o
   0  22   7        618.97        591.41       221.88 o
   1  22   7        184.12         11.22       105.77 o
   0   0   8      88072.30      88958.02      1492.00 o
   1   0   8       8463.99       7043.78       114.19 o
   2   0   8     612825.12     644254.56      8425.65 o
   3   0   8         36.55         12.47        23.01 o
   4   0   8     129386.86     125475.12      1271.16 o
   5   0   8         32.96         10.05        74.46 o
   6   0   8      22900.58      23186.79       413.61 o
   7   0   8       2025.09       2112.82       153.24 o
   8   0   8       6327.71       6093.62       238.41 o
   9   0   8          9.95        -62.83        62.83 o
  10   0   8      15432.72      16356.23       641.37 o
  11   0   8          0.95         49.02       106.27 o
  12   0   8        512.80        270.27       162.74 o
   1   1   8      46613.70      49480.12       339.68 o
   2   1   8       4153.65       4088.37        64.62 o
   3   1   8       1538.39       1588.38        61.91 o
   4   1   8        401.95        345.62        36.53 o
   5   1   8       2665.88       2995.14       101.61 o
   6   1   8         74.72         95.46        30.77 o
   7   1   8         49.02         95.30        36.78 o
   8   1   8        288.53        382.56        58.36 o
   9   1   8        486.91        404.69        96.49 o
  10   1   8        963.29        981.56       153.15 o
  11   1   8        711.82        380.28       109.99 o
  12   1   8       1428.08       1707.23       179.22 o
   0   2   8      19229.16      17382.64       302.98 o
   1   2   8      50980.52      49967.87       322.13 o
   2   2   8      37118.41      34857.70       289.06 o
   3   2   8        479.90        454.70        41.22 o
   4   2   8     115499.41     115241.83       761.25 o
   5   2   8        626.25        616.92        47.53 o
   6   2   8       1287.82       1456.68        80.37 o
   7   2   8       1030.58        960.91        86.31 o
   8   2   8       3964.64       4050.69       141.33 o
   9   2   8        429.11        331.97        77.82 o
  10   2   8      13687.08      13919.89       460.07 o
  11   2   8         10.38         -4.78        75.83 o
  12   2   8        655.23        546.71       126.17 o
   1   3   8      14056.12      14615.28       131.54 o
   2   3   8       7329.14       7746.43        80.95 o
   3   3   8       1245.99       1057.03        68.53 o
   4   3   8       6676.92       7073.58        96.80 o
   5   3   8      12865.30      13551.75       219.82 o
   6   3   8      13101.33      12555.26       193.60 o
   7   3   8        346.09        248.86        45.91 o
   8   3   8      10179.18      10124.03       204.11 o
   9   3   8        525.47        358.14        74.12 o
  10   3   8       3400.94       3389.92       201.22 o
  11   3   8        434.65        307.03       182.88 o
  12   3   8       3129.19       3609.69       267.65 o
   0   4   8      51519.29      54215.02      1528.16 o
   1   4   8       1000.73        963.35        47.07 o
   2   4   8        437.13        609.00        29.67 o
   3   4   8       2347.04       2051.98        47.88 o
   4   4   8      45253.22      45631.42       344.77 o
   5   4   8       7486.78       7310.38       146.71 o
   6   4   8       2943.99       3126.45       105.14 o
   7   4   8       2153.92       2231.73       100.68 o
   8   4   8       2215.49       2371.16       208.10 o
   9   4   8        110.97        116.24        59.46 o
  10   4   8       7740.08       7920.81       241.95 o
  11   4   8         51.60        -73.56        73.56 o
  12   4   8       1114.54       1357.99       177.78 o
   1   5   8       2179.93       2249.57        53.14 o
   2   5   8      14295.26      14003.93       135.32 o
   3   5   8        815.54        871.71        45.80 o
   4   5   8       1242.26       1378.31        62.96 o
   5   5   8       1819.47       1753.96        75.62 o
   6   5   8       4651.98       4662.12       124.22 o
   7   5   8        364.03        340.34        52.99 o
   8   5   8       1742.93       1773.78       124.98 o
   9   5   8        657.92        515.21        99.83 o
  10   5   8         73.77         32.58        61.74 o
  11   5   8       1306.91       1154.05       144.85 o
  12   5   8       1525.57       1450.36       218.19 o
   0   6   8        481.20        377.09        85.10 o
   1   6   8      21182.14      22871.56       240.91 o
   2   6   8      53557.59      54805.16       359.87 o
   3   6   8          0.94          6.50        19.09 o
   4   6   8      32522.22      31237.18       308.58 o
   5   6   8      14260.67      14245.74       201.26 o
   6   6   8      10136.76      10085.89       178.65 o
   7   6   8         18.09         63.09        47.63 o
   8   6   8       3405.53       3447.08       170.76 o
   9   6   8         92.11         28.97        56.91 o
  10   6   8       4753.82       5233.37       232.66 o
  11   6   8        608.52        570.90       110.76 o
  12   6   8       1317.68       1493.54       370.78 o
   1   7   8       2477.61       2733.04       112.53 o
   2   7   8       5655.00       5981.71        95.24 o
   3   7   8        420.30        505.16        41.94 o
   4   7   8        346.26        308.28        50.36 o
   5   7   8        752.06        828.36        81.14 o
   6   7   8         94.36         11.41        32.64 o
   7   7   8        662.71        535.91        63.60 o
   8   7   8         42.28         25.93        50.13 o
   9   7   8         12.30         97.49        76.49 o
  10   7   8        150.57        177.21        76.09 o
  11   7   8        208.17        342.06       103.57 o
  12   7   8        100.95        -79.88       143.60 o
   0   8   8         46.25        -45.04        45.04 o
   1   8   8      28684.01      29388.45       265.56 o
   2   8   8       4404.25       3851.77       106.05 o
   3   8   8        194.75         98.98        29.90 o
   4   8   8       2086.01       2128.55       103.34 o
   5   8   8       1239.73       1237.05        83.56 o
   6   8   8       1579.27       1621.92       101.54 o
   7   8   8        299.65        304.89        73.00 o
   8   8   8          5.75        -22.37        53.30 o
   9   8   8       1617.43       1942.38       220.04 o
  10   8   8         60.83        193.80        83.85 o
  11   8   8       1131.78       1197.52       143.85 o
   1   9   8        381.45        295.07        38.52 o
   2   9   8         55.70         41.48        21.48 o
   3   9   8        716.42        639.84        90.34 o
   4   9   8        553.23        415.57        73.42 o
   5   9   8       1186.87       1359.78       104.06 o
   6   9   8        149.07         90.81        46.50 o
   7   9   8        298.07        232.02        73.29 o
   8   9   8         50.64         68.79        61.92 o
   9   9   8         51.87         95.59        75.57 o
  10   9   8         12.46        -38.27        69.59 o
  11   9   8         53.75        356.81       117.21 o
   0  10   8       1722.29       2055.98       189.39 o
   1  10   8      12230.94      11576.31       179.23 o
   2  10   8       1183.00       1200.82        58.19 o
   3  10   8       6900.99       7099.15       137.61 o
   4  10   8        943.30       1190.32       103.26 o
   5  10   8      14657.60      13617.45       245.13 o
   6  10   8       1500.64       1491.79       104.16 o
   7  10   8       3375.88       3558.94       337.21 o
   8  10   8       2851.71       2821.31       180.85 o
   9  10   8       1100.94        964.39       123.98 o
  10  10   8       1331.11       1316.05       155.29 o
  11  10   8        672.16        721.50       154.53 o
   1  11   8        583.14        559.67        51.70 o
   2  11   8         97.06         33.59        24.02 o
   3  11   8       1875.93       1991.57        86.83 o
   4  11   8       1239.76       1084.54        86.87 o
   5  11   8        774.40        861.40        84.31 o
   6  11   8        641.17        733.65        83.93 o
   7  11   8       1086.17       1189.47       124.31 o
   8  11   8        205.61        221.91        79.40 o
   9  11   8        664.49        871.91       122.46 o
  10  11   8        157.02        266.14        98.55 o
  11  11   8         19.98         47.03       166.48 o
   0  12   8        817.80        943.67       115.08 o
   1  12   8      10561.94      10356.02       180.77 o
   2  12   8       2637.39       2693.74        80.63 o
   3  12   8       2052.67       2129.42       115.61 o
   4  12   8        608.59        639.98        74.49 o
   5  12   8       8423.15       8516.67       207.55 o
   6  12   8       1045.35       1260.24       121.95 o
   7  12   8       1437.03       1583.89       138.74 o
   8  12   8       1793.05       2205.33       170.61 o
   9  12   8        779.66        848.90       125.98 o
  10  12   8        963.04       1211.10       153.72 o
   1  13   8        301.38        286.97        56.38 o
   2  13   8         19.80        -35.19        37.13 o
   3  13   8       2852.18       2842.85       149.26 o
   4  13   8         30.94         34.11        53.73 o
   5  13   8        562.11        572.78        80.68 o
   6  13   8        711.33        962.10       110.16 o
   7  13   8        588.46        733.07       106.30 o
   8  13   8        127.40        176.36       105.12 o
   9  13   8        552.74        475.42       106.74 o
  10  13   8       1674.60       2021.83       215.42 o
   0  14   8       5983.69       6084.36       330.70 o
   1  14   8       6872.09       6247.13       335.89 o
   2  14   8      13162.79      12957.97       291.18 o
   3  14   8        213.90         91.83        59.58 o
   4  14   8       5214.71       4953.73       176.31 o
   5  14   8        836.34       1018.55        97.11 o
   6  14   8       1011.62       1117.28       149.41 o
   7  14   8        101.51        126.70        74.36 o
   8  14   8       2493.20       2565.64       191.65 o
   9  14   8        161.68        204.75        96.67 o
   1  15   8        821.33        704.95        98.99 o
   2  15   8        198.48        250.88        75.81 o
   3  15   8       2870.23       2857.34       247.97 o
   4  15   8        141.65         38.83        62.03 o
   5  15   8        665.73        333.64        85.47 o
   6  15   8          0.86        150.09        80.04 o
   7  15   8        621.54        734.19       209.47 o
   8  15   8         60.33         21.57        88.51 o
   9  15   8         68.49        109.34       101.66 o
   0  16   8      20589.90      21310.67       506.34 o
   1  16   8        277.63        155.73        62.53 o
   2  16   8      23295.84      22124.27       413.31 o
   3  16   8        327.51        341.83        80.72 o
   4  16   8       8833.89       9128.68       269.42 o
   5  16   8        787.24        589.59       115.80 o
   6  16   8       7112.52       7955.68       593.32 o
   7  16   8          3.13        -26.55        78.85 o
   8  16   8       2579.63       2750.94       233.21 o
   1  17   8         74.30         75.78        58.95 o
   2  17   8         91.47         14.86        66.40 o
   3  17   8         46.82        171.80        76.61 o
   4  17   8        303.23        208.24        77.81 o
   5  17   8       1061.68       1051.31       151.89 o
   6  17   8          0.73        -66.49        66.49 o
   7  17   8         73.17        -76.17       106.04 o
   8  17   8        519.36        758.03       156.49 o
   0  18   8       8749.82       8956.52       448.06 o
   1  18   8       1486.18       1468.95       168.48 o
   2  18   8       6270.22       5637.97       248.67 o
   3  18   8        252.19         54.17        72.42 o
   4  18   8       3191.44       3149.96       204.94 o
   5  18   8        198.42        158.94        96.03 o
   6  18   8       4709.89       5624.97       323.01 o
   7  18   8         24.46        -61.13       105.18 o
   1  19   8        279.91        488.15       125.73 o
   2  19   8        798.82       1155.78       161.21 o
   3  19   8         80.74        142.47        94.86 o
   4  19   8        756.45        648.18       218.96 o
   5  19   8        919.91       1362.66       210.85 o
   6  19   8       1991.57       1945.94       246.90 o
   0  20   8       5144.29       5139.17       556.31 o
   1  20   8        218.31        233.00       110.63 o
   2  20   8        749.18        755.01       142.34 o
   3  20   8         61.04       -100.39       100.39 o
   4  20   8         90.44         38.12       118.60 o
   5  20   8       1138.09       1045.19       448.90 o
   1  21   8        256.83         55.47       110.99 o
   2  21   8       1324.93       1467.40       186.66 o
   3  21   8          0.86         67.77       114.88 o
   1   1   9      22328.67      23067.96       193.54 o
   2   1   9      22714.66      22135.84       166.67 o
   3   1   9       1090.41       1078.15        61.34 o
   4   1   9        997.62        975.95        44.54 o
   5   1   9        291.11        251.74        37.59 o
   6   1   9        758.92        757.77        61.79 o
   7   1   9         21.64         87.28        33.38 o
   8   1   9        458.02        367.34        58.00 o
   9   1   9       1157.36       1171.06       117.30 o
  10   1   9         15.20         76.66        85.81 o
  11   1   9        422.43        408.50       113.41 o
  12   1   9         11.77        -79.39        79.39 o
   0   2   9      10829.05      12234.09       501.46 o
   1   2   9     143913.14     150739.52       918.11 o
   2   2   9       8138.23       7997.46       138.36 o
   3   2   9       4691.69       5053.32       130.91 o
   4   2   9      13331.47      13834.07       164.36 o
   5   2   9        447.80        427.62        50.70 o
   6   2   9       1507.09       1478.41        82.60 o
   7   2   9        279.78        242.71        46.72 o
   8   2   9       3068.33       3183.38       141.31 o
   9   2   9       1730.72       1497.52       128.54 o
  10   2   9       4353.16       3950.45       362.86 o
  11   2   9        316.79        197.20        97.67 o
  12   2   9        319.06        259.02       112.49 o
   1   3   9      26937.77      28004.93       253.79 o
   2   3   9      27076.47      26509.13       191.15 o
   3   3   9      21598.24      22608.74       283.10 o
   4   3   9       7456.70       7557.37       163.63 o
   5   3   9       1369.33       1278.63        63.92 o
   6   3   9       3577.41       3367.93       145.13 o
   7   3   9        720.26        650.58        60.07 o
   8   3   9      12001.46      11866.84       269.50 o
   9   3   9       5698.18       5726.19       224.05 o
  10   3   9        468.33        342.80       100.30 o
  11   3   9       1295.88       1305.25       164.61 o
  12   3   9         76.14        154.00        88.56 o
   0   4   9        910.62        707.66       205.09 o
   1   4   9       5111.78       4553.67        76.62 o
   2   4   9        547.87        616.69        29.88 o
   3   4   9        282.66        314.56        27.40 o
   4   4   9      24385.01      23967.92       210.62 o
   5   4   9      25996.76      26231.46       277.59 o
   6   4   9          5.26         48.46        29.77 o
   7   4   9        199.79        110.71        43.02 o
   8   4   9       4345.71       4291.81       177.65 o
   9   4   9       1831.60       1899.27       134.17 o
  10   4   9       7217.11       7085.83       297.77 o
  11   4   9       2391.32       2583.77       272.07 o
  12   4   9        152.13        178.48       103.79 o
   1   5   9       4839.61       5038.54        80.43 o
   2   5   9        317.27        424.70        32.34 o
   3   5   9       8354.61       8153.07       102.50 o
   4   5   9        285.12        365.28        31.63 o
   5   5   9        461.16        442.82        43.34 o
   6   5   9       8382.80       9022.64       197.47 o
   7   5   9        193.67        206.06        46.18 o
   8   5   9       5092.52       4841.48       190.38 o
   9   5   9       2381.77       2219.14       142.76 o
  10   5   9       1243.65       1264.30       123.52 o
  11   5   9       1096.30       1039.45       238.77 o
  12   5   9       1340.13       1648.12       285.67 o
   0   6   9      18229.60      18858.39       400.42 o
   1   6   9       1175.39        999.42        73.06 o
   2   6   9      58209.45      55005.92       386.98 o
   3   6   9        475.99        592.80        40.76 o
   4   6   9      62612.10      61115.48       492.82 o
   5   6   9       4294.62       4498.69       110.34 o
   6   6   9       1392.13       1429.67        81.33 o
   7   6   9         23.89          8.06        37.71 o
   8   6   9       5163.81       4652.50       188.03 o
   9   6   9        691.79        741.47       106.05 o
  10   6   9       3485.31       3932.71       201.44 o
  11   6   9       1976.07       2391.69       220.30 o
  12   6   9         39.12         98.57       137.89 o
   1   7   9       6376.60       5787.04       110.17 o
   2   7   9       6118.91       6651.76       101.09 o
   3   7   9      32225.94      31095.52       275.00 o
   4   7   9        230.85        272.01        42.92 o
   5   7   9       2673.61       2538.69        96.31 o
   6   7   9         41.11        -19.23        34.18 o
   7   7   9       1695.44       1722.58       116.21 o
   8   7   9         10.16         22.73        53.53 o
   9   7   9       3088.93       3183.80       177.93 o
  10   7   9        343.35        361.25        87.08 o
  11   7   9       1019.63        732.01       145.96 o
  12   7   9        952.66       1046.34       328.17 o
   0   8   9       2302.80       1944.08       230.84 o
   1   8   9         97.63         23.49        27.11 o
   2   8   9      91800.54      87563.19       663.30 o
   3   8   9         19.29         49.49        29.16 o
   4   8   9      93858.09      89985.44       762.93 o
   5   8   9          7.19         51.46        32.27 o
   6   8   9       3444.33       3593.48       127.42 o
   7   8   9         77.63        123.13        53.15 o
   8   8   9       5338.60       5713.51       202.00 o
   9   8   9        130.24        178.66        71.33 o
  10   8   9       6749.15       7844.72       295.46 o
  11   8   9        102.11        208.88       107.21 o
   1   9   9       3996.92       3559.92        92.36 o
   2   9   9          6.58         25.99        31.40 o
   3   9   9      21968.88      20129.78       238.30 o
   4   9   9       1357.50       1497.59        91.07 o
   5   9   9      11948.09      11839.85       220.00 o
   6   9   9        337.18        340.49        60.23 o
   7   9   9       3929.13       4253.71       206.30 o
   8   9   9        677.42        847.80       103.64 o
   9   9   9       3174.09       3551.03       211.28 o
  10   9   9        201.85        192.18        91.37 o
  11   9   9        952.40        973.18       141.17 o
   0  10   9      25761.50      26585.34       590.57 o
   1  10   9        216.37        229.06        49.59 o
   2  10   9       9791.51       9696.35       153.56 o
   3  10   9        143.04        179.08        38.25 o
   4  10   9      38860.24      37512.04       426.56 o
   5  10   9        346.24        342.40        61.16 o
   6  10   9       5406.28       5743.92       180.09 o
   7  10   9       4149.49       4163.72       206.16 o
   8  10   9       2724.30       2993.43       187.73 o
   9  10   9        490.34        528.68        99.24 o
  10  10   9       5229.64       5816.27       285.57 o
  11  10   9        271.11        315.95       125.85 o
   1  11   9          3.67         -1.41        40.17 o
   2  11   9        155.86        106.02        32.76 o
   3  11   9       4728.80       4519.84       115.50 o
   4  11   9       3534.52       3386.18       138.62 o
   5  11   9       1883.75       1991.32       116.97 o
   6  11   9       3492.21       3251.91       258.34 o
   7  11   9         67.13        191.93        68.39 o
   8  11   9       2191.72       2686.55       183.83 o
   9  11   9       1698.42       1931.86       262.20 o
  10  11   9        852.90       1169.59       151.32 o
   0  12   9      11569.32      12769.03       336.13 o
   1  12   9       2153.65       2061.86        91.73 o
   2  12   9       3547.64       3541.64       127.46 o
   3  12   9        712.21        840.17        75.72 o
   4  12   9      11330.02      10968.16       234.63 o
   5  12   9          0.32        -46.28        46.28 o
   6  12   9       4130.06       4409.50       212.75 o
   7  12   9       2543.10       2454.65       169.86 o
   8  12   9       1698.91       1938.61       159.08 o
   9  12   9       1426.85       1526.53       155.39 o
  10  12   9       3259.98       3667.36       289.97 o
   1  13   9       4004.17       3990.49       177.75 o
   2  13   9          5.42         78.09        55.28 o
   3  13   9       3459.72       3510.66       196.62 o
   4  13   9       3352.12       3269.66       169.41 o
   5  13   9       1484.72       1428.04       109.53 o
   6  13   9       7121.18       7342.22       331.02 o
   7  13   9        111.93         31.92        79.80 o
   8  13   9       1561.10       1921.85       163.32 o
   9  13   9       1533.14       1571.61       161.45 o
  10  13   9        663.69        884.40       167.03 o
   0  14   9      16067.11      15760.47       407.61 o
   1  14   9       1445.42       1688.01       130.33 o
   2  14   9        794.25        900.27       105.53 o
   3  14   9        129.83         25.31        58.86 o
   4  14   9       3277.71       3138.69       176.59 o
   5  14   9        905.65       1032.07       114.02 o
   6  14   9       6903.19       7064.28       473.68 o
   7  14   9        343.79        142.12       153.40 o
   8  14   9        442.79        187.03       103.04 o
   9  14   9        156.57        258.89        99.22 o
   1  15   9       5787.56       6115.57       272.94 o
   2  15   9       1326.57       1407.90       128.79 o
   3  15   9       1997.46       1981.33       158.32 o
   4  15   9       1333.86       1312.70       124.50 o
   5  15   9       2252.19       2484.83       197.79 o
   6  15   9       1233.80       1249.85       168.14 o
   7  15   9       4300.34       4315.87       276.06 o
   8  15   9        206.54        172.61        98.71 o
   9  15   9        176.87        396.23       152.05 o
   0  16   9       2756.43       2641.12       226.58 o
   1  16   9        283.81        335.30        73.16 o
   2  16   9       2218.14       2341.18       164.29 o
   3  16   9         11.35         15.45        59.67 o
   4  16   9       4994.70       5115.18       242.49 o
   5  16   9        429.58        547.34       154.17 o
   6  16   9       1179.30       1514.50       170.80 o
   7  16   9       1321.90       1128.21       160.63 o
   8  16   9          6.77        259.97       111.28 o
   1  17   9         30.70        119.56        60.69 o
   2  17   9       1287.86       1480.54       141.71 o
   3  17   9        294.22        281.32       124.93 o
   4  17   9        226.29        300.43        83.37 o
   5  17   9        203.00        192.09        92.93 o
   6  17   9         42.07        -67.64        79.43 o
   7  17   9        111.60        -35.12        99.91 o
   0  18   9        277.50        154.95        97.52 o
   1  18   9        557.14        509.34       100.07 o
   2  18   9        288.60        272.42        87.01 o
   3  18   9        221.38        205.98        80.27 o
   4  18   9        651.14        422.19       107.56 o
   5  18   9        192.45        185.50       110.89 o
   6  18   9         60.35         33.05       129.98 o
   7  18   9       1006.68       1041.98       230.02 o
   1  19   9         89.69        125.82        98.26 o
   2  19   9       1683.89       1924.48       291.73 o
   3  19   9        423.96        308.63       113.47 o
   4  19   9        218.46        100.95       111.81 o
   5  19   9         83.30        254.93       137.14 o
   6  19   9          2.44        -55.11       122.42 o
   0  20   9        606.87        694.34       203.75 o
   1  20   9        200.07        371.39       112.84 o
   2  20   9         76.41        -18.94        92.53 o
   3  20   9          0.64         17.64       102.43 o
   4  20   9         58.80        213.79       169.59 o
   5  20   9        532.98        559.20       165.73 o
   1  21   9        112.00        160.61       105.67 o
   2  21   9        604.09        768.47       153.47 o
   3  21   9        125.39        289.08       159.42 o
   0   0  10        970.91        537.23       103.69 o
   1   0  10      35426.01      35597.59       425.84 o
   2   0  10      15639.27      14793.05       175.51 o
   4   0  10       6590.56       5928.35       197.00 o
   5   0  10       1368.11       1572.03       108.91 o
   6   0  10        986.02       1005.94        98.45 o
   7   0  10       1159.03       1123.72       115.25 o
   8   0  10        863.15        841.08       134.53 o
   9   0  10         11.36         27.57       112.24 o
  10   0  10        115.18         24.94       113.51 o
  11   0  10         20.19        198.84       203.16 o
  12   0  10         42.37        -21.49       136.20 o
   1   1  10      38199.39      39751.87       327.19 o
   2   1  10       3435.42       3150.39        54.22 o
   3   1  10     367756.66     368457.50      2151.83 o
   4   1  10       7213.40       7173.96       103.79 o
   5   1  10      42651.78      42075.89       403.15 o
   6   1  10         64.62         56.83        29.61 o
   7   1  10         35.89         77.26        37.58 o
   8   1  10        551.61        494.96        64.84 o
   9   1  10      25409.11      25264.03       569.74 o
  10   1  10        401.85        375.28       105.43 o
  11   1  10       9054.74       9008.81       333.91 o
  12   1  10          3.26        -51.95        96.22 o
   0   2  10       1219.29       1221.54        91.51 o
   1   2  10        336.71        469.96        42.75 o
   2   2  10      33003.21      34987.68       353.17 o
   3   2  10       6188.29       6688.23       161.44 o
   4   2  10       1001.40        824.44        66.31 o
   5   2  10       4005.16       3903.20        86.38 o
   6   2  10         57.32         44.64        27.38 o
   7   2  10       7597.93       7003.83       162.04 o
   8   2  10        276.85        243.08        71.27 o
   9   2  10       2765.61       2931.12       175.02 o
  10   2  10       2023.13       2180.87       195.05 o
  11   2  10       1201.42       1252.76       160.97 o
  12   2  10        203.72         36.10       101.24 o
   1   3  10       7914.07       8479.46       139.21 o
   2   3  10       9169.65       8989.42        92.88 o
   3   3  10     109401.27     111982.66       911.01 o
   4   3  10        156.04        189.62        43.82 o
   5   3  10      22596.36      21674.38       236.37 o
   6   3  10        905.26        875.93        68.91 o
   7   3  10        540.20        503.66        77.74 o
   8   3  10        446.80        442.77        76.34 o
   9   3  10      22799.80      22900.02       416.30 o
  10   3  10          3.41         35.00        74.80 o
  11   3  10       6102.97       6511.61       341.29 o
  12   3  10        215.27        181.93       103.65 o
   0   4  10       3959.28       4131.11       156.28 o
   1   4  10          9.14         22.69        17.69 o
   2   4  10      15338.45      16191.17       146.09 o
   3   4  10       5086.26       4996.63       112.16 o
   4   4  10        421.85        247.71        46.43 o
   5   4  10       7157.07       6972.86       104.75 o
   6   4  10        392.03        460.54        49.82 o
   7   4  10      24304.89      23342.36       293.76 o
   8   4  10        201.47        151.51        65.77 o
   9   4  10       5976.39       6509.79       297.26 o
  10   4  10       1328.80       1127.46       162.14 o
  11   4  10       2154.84       2106.64       203.93 o
  12   4  10        358.41        244.87       119.31 o
   1   5  10       1479.60       1702.63        58.70 o
   2   5  10       1323.88       1308.33        47.62 o
   3   5  10      38146.11      38309.72       293.91 o
   4   5  10        549.85        644.60        72.02 o
   5   5  10       7685.19       7333.09       109.15 o
   6   5  10       3081.15       2832.60        96.85 o
   7   5  10        323.30        308.18        63.59 o
   8   5  10         10.30        -54.04        54.04 o
   9   5  10       9537.12       9189.51       243.84 o
  10   5  10        709.00        448.67        99.25 o
  11   5  10       6262.61       7419.11       411.18 o
  12   5  10        550.31        342.79       253.27 o
   0   6  10       9831.44      10955.56       301.32 o
   1   6  10       4925.02       5172.46       103.42 o
   2   6  10        838.95        737.99        40.18 o
   3   6  10       2542.92       2625.44        77.51 o
   4   6  10       1399.30       1376.36        68.74 o
   5   6  10        802.27        887.95        63.33 o
   6   6  10         97.80        146.31        39.13 o
   7   6  10       3388.79       3617.26       199.17 o
   8   6  10        920.29        820.82        95.52 o
   9   6  10        998.55       1005.22       103.57 o
  10   6  10        631.58        677.61       106.43 o
  11   6  10         33.81        114.33        98.69 o
  12   6  10        107.11         26.88       120.89 o
   1   7  10       5750.29       5735.57       116.75 o
   2   7  10        622.70        728.66        52.46 o
   3   7  10      37303.04      35798.05       304.10 o
   4   7  10       2643.74       2754.47        92.47 o
   5   7  10       9961.67       9769.04       166.67 o
   6   7  10        620.43        445.13        52.96 o
   7   7  10        291.88        211.28        62.52 o
   8   7  10        184.93         92.89        56.40 o
   9   7  10       1303.48       1289.12       117.73 o
  10   7  10        453.43        324.82       113.39 o
  11   7  10       3308.72       3640.15       265.34 o
   0   8  10       4100.70       4810.60       216.72 o
   1   8  10        280.58        400.30        38.40 o
   2   8  10        421.50        441.99        45.72 o
   3   8  10       1057.59       1110.64        72.86 o
   4   8  10        982.95       1068.49        69.22 o
   5   8  10         15.28         28.70        37.90 o
   6   8  10        850.97        919.58        72.84 o
   7   8  10        736.47        695.07        85.51 o
   8   8  10        318.02        206.51        65.73 o
   9   8  10        383.57        182.36        69.09 o
  10   8  10         96.63        131.80        84.82 o
  11   8  10        225.28        241.51       146.93 o
   1   9  10        151.13         62.94        32.45 o
   2   9  10       5769.39       5728.72       130.38 o
   3   9  10        991.75       1037.58        65.47 o
   4   9  10       1198.28       1361.48        87.32 o
   5   9  10        715.26        626.52        69.17 o
   6   9  10          4.98         17.05        59.93 o
   7   9  10       1276.14       1214.34       122.08 o
   8   9  10        594.35        928.60       114.77 o
   9   9  10        561.70        668.20       107.64 o
  10   9  10          4.58         51.55        90.49 o
  11   9  10        203.57        124.81       115.24 o
   0  10  10       8242.83       8232.93       314.05 o
   1  10  10         13.42          3.07        33.74 o
   2  10  10       1088.51       1113.24        64.12 o
   3  10  10         44.97         43.10        29.47 o
   4  10  10       2910.38       2887.20       124.27 o
   5  10  10         42.69         34.98        46.08 o
   6  10  10       1444.67       1681.84       131.61 o
   7  10  10         82.39         29.94        59.99 o
   8  10  10         14.12        -48.87        56.70 o
   9  10  10          9.06        -56.36        72.67 o
  10  10  10        309.16        308.48       102.69 o
  11  10  10         78.83        148.57       114.46 o
   1  11  10          1.10         23.87        39.47 o
   2  11  10       6850.50       7299.78       135.86 o
   3  11  10       4324.57       4425.67       118.03 o
   4  11  10        859.34        884.25        79.78 o
   5  11  10       2308.17       2445.90       153.70 o
   6  11  10        265.34        235.81        69.46 o
   7  11  10       1429.32       1429.03       130.54 o
   8  11  10        101.28         60.66        67.18 o
   9  11  10       2330.61       2523.67       185.46 o
  10  11  10         63.52        120.06        88.76 o
   0  12  10         14.86         -8.22        74.32 o
   1  12  10        107.69         94.81        49.02 o
   2  12  10        237.33        220.67        63.92 o
   3  12  10       1219.66       1203.98        89.10 o
   4  12  10       2538.59       2527.24       139.16 o
   5  12  10       4012.22       4044.42       157.80 o
   6  12  10         79.42        189.28        74.27 o
   7  12  10        526.86        444.00        88.98 o
   8  12  10        166.88         92.12        76.10 o
   9  12  10       1834.12       1950.83       174.23 o
  10  12  10        798.97        688.69       123.76 o
   1  13  10       1013.70        952.28        98.13 o
   2  13  10       2975.85       2776.66       157.68 o
   3  13  10       3860.99       4069.90       153.48 o
   4  13  10          0.22        -45.72        45.72 o
   5  13  10        553.09        501.87       116.16 o
   6  13  10        340.44        317.26        92.17 o
   7  13  10        372.03        407.05        89.48 o
   8  13  10        624.44        559.36       105.49 o
   9  13  10       2252.94       2299.05       184.66 o
  10  13  10        252.22        342.04       113.29 o
   0  14  10        464.08        671.51       117.42 o
   1  14  10        303.97        314.47        80.08 o
   2  14  10       3876.12       4068.80       197.91 o
   3  14  10        753.15        629.42        91.82 o
   4  14  10       2614.44       2230.79       155.76 o
   5  14  10        806.96        867.83       223.21 o
   6  14  10       1391.21       1419.13       160.27 o
   7  14  10         43.17         65.10        82.85 o
   8  14  10        192.89        249.62        97.04 o
   9  14  10        218.68         61.78       172.76 o
   1  15  10      25822.78      25470.34       482.29 o
   2  15  10         49.14        -23.50        58.59 o
   3  15  10      12034.76      11647.12       343.80 o
   4  15  10        282.03        281.52        80.87 o
   5  15  10       7410.74       8183.89       327.78 o
   6  15  10        114.05          3.01        99.14 o
   7  15  10       4303.87       4391.64       310.94 o
   8  15  10        401.10        232.48       103.26 o
   9  15  10       2562.24       2509.35       305.99 o
   0  16  10        126.81        194.90        96.87 o
   1  16  10         26.09         14.28        52.38 o
   2  16  10        351.35        343.19        85.33 o
   3  16  10        440.44        444.64        93.71 o
   4  16  10          0.54        -63.68        63.68 o
   5  16  10         43.74         36.91        82.59 o
   6  16  10        433.85        534.74       131.17 o
   7  16  10        103.49        240.05       101.42 o
   8  16  10         57.80        -37.60        94.81 o
   1  17  10      18579.23      18936.64       395.64 o
   2  17  10         58.16         50.40        74.86 o
   3  17  10      10920.24      10301.83       291.67 o
   4  17  10        850.78        850.25       133.89 o
   5  17  10       9013.12       9325.28       334.38 o
   6  17  10          9.47          0.94        92.12 o
   7  17  10       6628.45       7166.45       377.08 o
   0  18  10         10.45         13.50       112.65 o
   1  18  10        351.84        337.47        78.39 o
   2  18  10       1211.68       1027.16       124.69 o
   3  18  10        325.69        345.06        87.75 o
   4  18  10          9.64         34.64        82.54 o
   5  18  10         82.90        109.81        89.20 o
   6  18  10        488.65        589.67       149.75 o
   7  18  10       1028.83        655.97       145.45 o
   1  19  10       3186.98       3425.51       249.93 o
   2  19  10         38.96        -33.70        79.87 o
   3  19  10        769.91        718.64       156.59 o
   4  19  10         38.98        132.70       108.86 o
   5  19  10       3530.63       3474.53       437.21 o
   6  19  10        125.56        135.32       125.43 o
   0  20  10        171.27        -56.20       221.38 o
   1  20  10        630.15        624.96       155.79 o
   2  20  10        389.09        309.10       117.97 o
   3  20  10        806.05        761.74       166.43 o
   4  20  10        150.73        109.95       129.03 o
   5  20  10        273.17         33.52       142.37 o
   1  21  10       2551.07       3156.27       258.38 o
   2  21  10         13.16        168.56       108.68 o
   3  21  10        221.28         80.49       258.33 o
   1   1  11      16604.08      16559.63       181.85 o
   2   1  11       4289.79       4811.59        72.05 o
   3   1  11       4617.24       4377.79        79.16 o
   4   1  11       1766.77       1928.19        54.78 o
   5   1  11          6.74        -16.70        36.44 o
   6   1  11         81.27         95.14        32.45 o
   7   1  11          8.78         10.09        33.56 o
   8   1  11       1257.41       1368.50       112.74 o
   9   1  11        945.12        782.30       122.89 o
  10   1  11        135.74        277.15       102.00 o
  11   1  11        135.50        143.38       104.44 o
  12   1  11          6.65        -10.52        96.16 o
   0   2  11       9492.60      10341.63       240.09 o
   1   2  11        895.05        841.98        46.25 o
   2   2  11      75621.34      81315.02       542.34 o
   3   2  11        173.65        145.64        35.93 o
   4   2  11       4240.07       3870.14       120.43 o
   5   2  11         88.67         82.83        21.43 o
   6   2  11       1421.44       1374.76        77.11 o
   7   2  11       5301.20       5100.19       138.56 o
   8   2  11       4571.68       4479.17       188.69 o
   9   2  11       1271.32       1160.04       145.86 o
  10   2  11       2688.28       2894.41       218.58 o
  11   2  11        154.69         28.66        86.67 o
  12   2  11        247.23        -32.07        87.73 o
   1   3  11       2218.03       2214.10        66.01 o
   2   3  11       2770.61       2789.12        52.39 o
   3   3  11       6561.34       6479.99       178.60 o
   4   3  11      21364.05      22416.77       307.22 o
   5   3  11       2970.03       2900.80       125.49 o
   6   3  11        955.56        930.46        61.02 o
   7   3  11        270.16        220.22        58.05 o
   8   3  11       2183.08       2413.21       151.91 o
   9   3  11       6178.45       6505.67       240.67 o
  10   3  11        186.19        270.38        97.10 o
  11   3  11       1275.25       1400.24       170.04 o
  12   3  11        504.14        462.74       128.66 o
   0   4  11       8957.33       9578.43       247.08 o
   1   4  11       4856.43       5969.08       104.47 o
   2   4  11       4916.82       5104.44        78.54 o
   3   4  11       2914.51       2728.51        90.25 o
   4   4  11      13581.70      13418.72       247.58 o
   5   4  11        558.62        469.88        88.75 o
   6   4  11       4758.89       4687.23       155.38 o
   7   4  11       6817.64       7051.09       203.92 o
   8   4  11       1077.99       1243.87       115.64 o
   9   4  11       1117.74        717.93       100.67 o
  10   4  11       1786.19       1590.10       171.09 o
  11   4  11        847.44        653.73       130.61 o
  12   4  11          3.75         26.94       113.62 o
   1   5  11        333.45        323.14        28.68 o
   2   5  11        108.68        122.13        23.76 o
   3   5  11      68073.84      66288.72       449.93 o
   4   5  11        755.70        853.02        74.56 o
   5   5  11       2207.79       2210.93       189.31 o
   6   5  11       1493.19       1355.54        85.86 o
   7   5  11        239.95        168.30        57.51 o
   8   5  11       1029.93       1188.33       149.63 o
   9   5  11      13552.00      13826.42       326.24 o
  10   5  11       1814.22       1989.40       189.34 o
  11   5  11       2001.29       1921.93       196.66 o
  12   5  11       1407.94       1287.30       203.28 o
   0   6  11       3200.74       3271.05        65.94 o
   1   6  11       5966.34       5583.32        89.20 o
   2   6  11      16484.75      15197.16       160.10 o
   3   6  11       7350.01       7669.73       124.36 o
   4   6  11      14209.17      13851.27       184.13 o
   5   6  11       2746.97       2873.31        85.72 o
   6   6  11         63.58         49.78        32.95 o
   7   6  11        524.12        435.27        70.60 o
   8   6  11          6.18        -19.41        48.59 o
   9   6  11        567.72        753.47       103.64 o
  10   6  11       3395.40       3409.38       209.20 o
  11   6  11        697.09        501.30       119.37 o
  12   6  11          3.11        166.07       124.68 o
   1   7  11      20083.08      18308.83       221.89 o
   2   7  11       1693.07       1888.39        56.40 o
   3   7  11     127240.35     124625.09       849.10 o
   4   7  11         41.55         57.86        31.38 o
   5   7  11      17174.72      16756.52       223.17 o
   6   7  11        397.55        448.80        53.47 o
   7   7  11       1589.93       1777.66       122.05 o
   8   7  11       1341.90       1298.66       112.45 o
   9   7  11       7975.18       8169.27       235.06 o
  10   7  11        458.24        335.46        93.37 o
  11   7  11       1476.47       1765.26       355.16 o
   0   8  11      11844.08      11067.70       333.20 o
   1   8  11       2127.19       2301.77        76.27 o
   2   8  11      40034.03      39396.11       385.29 o
   3   8  11       4716.00       5118.09       106.68 o
   4   8  11      33569.73      32010.29       330.10 o
   5   8  11          3.15          4.84        31.38 o
   6   8  11      11689.38      12508.89       249.05 o
   7   8  11        375.32        278.22        70.65 o
   8   8  11       1506.37       1595.30       126.09 o
   9   8  11         21.97         12.02        60.02 o
  10   8  11       5361.38       5638.40       271.83 o
  11   8  11        453.96        395.00       304.27 o
   1   9  11      26177.99      25255.01       279.24 o
   2   9  11        133.19         85.02        34.04 o
   3   9  11     105140.03      98939.83       794.32 o
   4   9  11         34.34        112.86        42.98 o
   5   9  11      21408.67      21358.71       303.67 o
   6   9  11          7.84         24.58        50.48 o
   7   9  11       1640.11       1715.05       122.15 o
   8   9  11       3218.84       3241.42       196.87 o
   9   9  11       7951.87       8169.91       389.59 o
  10   9  11         18.76         49.81        82.44 o
  11   9  11       1807.12       1871.48       237.58 o
   0  10  11       8535.90       8959.79       418.12 o
   1  10  11        207.30        217.39        51.37 o
   2  10  11       4938.72       4768.29       124.90 o
   3  10  11       1378.19       1384.36        72.54 o
   4  10  11      15672.53      15625.34       229.40 o
   5  10  11       2440.15       2538.49       125.98 o
   6  10  11       3343.28       3147.55       209.27 o
   7  10  11       3126.34       2953.21       179.90 o
   8  10  11        521.46        616.84        98.59 o
   9  10  11       1642.46       1731.42       159.02 o
  10  10  11       2356.33       2308.73       230.17 o
  11  10  11        849.66        242.35       395.66 o
   1  11  11       3271.80       3415.58       152.10 o
   2  11  11       3240.04       3307.31       117.77 o
   3  11  11      11620.71      11424.01       213.48 o
   4  11  11        890.45        881.05       111.45 o
   5  11  11       5027.70       5297.77       165.25 o
   6  11  11       2114.36       2263.38       153.16 o
   7  11  11       1262.10       1572.99       173.44 o
   8  11  11       1338.02       1326.47       137.49 o
   9  11  11       4168.71       4311.46       244.16 o
  10  11  11        635.65        587.37       117.12 o
   0  12  11       2237.99       2536.32       238.63 o
   1  12  11       3900.47       3830.79       168.40 o
   2  12  11       2718.38       2580.53       145.76 o
   3  12  11       1120.44       1309.71        92.54 o
   4  12  11       1141.93       1272.58       111.63 o
   5  12  11       4266.78       4197.25       192.40 o
   6  12  11          9.79         17.26        57.63 o
   7  12  11       3894.33       4268.33       242.29 o
   8  12  11         81.48         66.76        70.48 o
   9  12  11       1053.80       1361.35       147.64 o
  10  12  11       1224.97       1095.20       148.06 o
   1  13  11       3065.22       2977.15       163.80 o
   2  13  11       1559.82       1591.08       158.52 o
   3  13  11       2981.72       3168.76       170.40 o
   4  13  11        283.88        213.99        57.89 o
   5  13  11       2424.17       2517.20       158.41 o
   6  13  11       1194.55       1394.11       127.96 o
   7  13  11       4368.33       4783.84       239.72 o
   8  13  11         65.81        129.74        80.23 o
   9  13  11        532.32        715.49       122.17 o
  10  13  11         82.86        355.48       110.64 o
   0  14  11        502.78        478.14       100.32 o
   1  14  11       1534.45       1501.21       122.95 o
   2  14  11       8439.58       8163.80       237.08 o
   3  14  11        684.71        817.69       101.55 o
   4  14  11       5994.54       5343.12       227.04 o
   5  14  11       1142.89       1159.32       140.66 o
   6  14  11       1380.49       1742.58       175.87 o
   7  14  11        842.23        848.32       136.85 o
   8  14  11        221.25        176.96       114.17 o
   9  14  11        121.25         75.81        98.65 o
   1  15  11       5410.01       5093.70       218.10 o
   2  15  11        125.48         42.58        73.71 o
   3  15  11       1525.92       1706.72       139.72 o
   4  15  11          1.14        -30.97        60.42 o
   5  15  11       5936.57       6713.75       305.25 o
   6  15  11         88.58          9.59        73.72 o
   7  15  11       2112.12       2428.02       211.76 o
   8  15  11        229.21        -10.08        88.88 o
   9  15  11        327.46        540.95       130.87 o
   0  16  11        541.70        965.75       149.39 o
   1  16  11          2.33        -35.12        57.48 o
   2  16  11       1019.61       1002.42       116.17 o
   3  16  11          3.06         12.75        62.18 o
   4  16  11       2665.91       2388.81       199.15 o
   5  16  11        314.33        266.98       100.91 o
   6  16  11        885.00        652.83       122.83 o
   7  16  11        172.74        146.11        97.00 o
   8  16  11         29.30        152.39       104.09 o
   1  17  11       1271.00       1323.90       119.61 o
   2  17  11         66.56        -42.91        63.69 o
   3  17  11        365.69        315.69       109.32 o
   4  17  11         35.59        102.61        82.38 o
   5  17  11        238.83        184.67        98.14 o
   6  17  11        469.84        427.25       141.73 o
   7  17  11        163.55         71.50       103.75 o
   0  18  11        907.64        809.92       179.58 o
   1  18  11        154.66        241.90        72.28 o
   2  18  11        970.61       1175.38       132.70 o
   3  18  11       1280.38       1061.26       126.39 o
   4  18  11         10.58        -72.64        74.69 o
   5  18  11        177.90         75.88       116.30 o
   6  18  11          0.44        107.18       105.42 o
   7  18  11         12.60        114.53       233.36 o
   1  19  11          0.00         14.62        86.84 o
   2  19  11         99.91        139.28       103.38 o
   3  19  11         14.23         25.88        96.33 o
   4  19  11        247.28        284.51       142.30 o
   5  19  11          4.05        143.44       189.50 o
   6  19  11        101.32        131.77       128.97 o
   0  20  11         38.74        330.36       160.05 o
   1  20  11        177.70         76.58       117.01 o
   2  20  11         26.78        167.71       108.96 o
   3  20  11        511.10        665.08       158.12 o
   4  20  11        121.08       -113.99       170.16 o
   1  21  11        420.27        535.60       133.56 o
   2  21  11        108.67         62.86       111.47 o
   3  21  11        137.28        -76.41       102.93 o
   0   0  12        200.32         59.71        68.01 o
   1   0  12      28474.45      29072.93       384.81 o
   2   0  12     391323.09     400909.03      3577.40 o
   3   0  12       1680.87       1581.98        85.00 o
   4   0  12     201497.17     193643.11      1875.16 o
   5   0  12       1150.99       1158.45       131.15 o
   6   0  12       1406.32       1325.89       109.80 o
   7   0  12        569.29        625.71        88.66 o
   8   0  12       9408.35       8579.02       396.34 o
   9   0  12       2845.28       3062.30       308.04 o
  10   0  12      24916.43      25505.90      1142.37 o
  11   0  12        137.59        -35.07       264.93 o
  12   0  12        776.08        339.80       195.33 o
   1   1  12       1856.97       1995.24        64.88 o
   2   1  12       2489.91       2519.15        56.78 o
   3   1  12      20112.97      20315.44       188.66 o
   4   1  12       7636.66       7780.57       105.85 o
   5   1  12       5580.99       5467.60       115.39 o
   6   1  12       2383.05       2467.77        92.79 o
   7   1  12         11.45          2.44        31.29 o
   8   1  12        693.29        551.30        80.90 o
   9   1  12        251.82        198.06        88.92 o
  10   1  12          9.06        147.15        92.26 o
  11   1  12         85.85         80.49        90.47 o
  12   1  12       1140.00        826.74       149.18 o
   0   2  12         70.07         90.01        75.15 o
   1   2  12        581.94        729.81        44.04 o
   2   2  12      65300.63      64663.99       453.95 o
   3   2  12      13088.57      14725.18       222.66 o
   4   2  12      89261.21      85246.01       910.45 o
   5   2  12       2588.62       2634.81       127.10 o
   6   2  12        854.39        759.76        55.81 o
   7   2  12         27.99         57.88        42.90 o
   8   2  12       5145.11       5154.32       276.80 o
   9   2  12          4.15          9.51        69.37 o
  10   2  12      15218.88      15751.23       425.46 o
  11   2  12        150.97        102.30        94.99 o
  12   2  12        563.54        362.57       162.82 o
   1   3  12       5139.12       5379.14       100.19 o
   2   3  12       1382.17       1343.44        41.89 o
   3   3  12      14933.41      14332.63       289.51 o
   4   3  12      13152.03      13354.12       230.72 o
   5   3  12       1467.89       1488.07        97.02 o
   6   3  12      11067.67      10619.46       294.41 o
   7   3  12       2103.30       2123.61       134.59 o
   8   3  12       8207.93       8173.78       286.28 o
   9   3  12       3114.48       3137.12       258.17 o
  10   3  12        586.43        656.27       126.62 o
  11   3  12        279.86        386.84       116.21 o
  12   3  12       5319.70       6038.34       350.89 o
   0   4  12      12930.21      13324.55       307.66 o
   1   4  12       1177.09       1469.06        59.04 o
   2   4  12       3157.81       3262.80        60.29 o
   3   4  12       6976.76       7884.81       146.47 o
   4   4  12      34495.98      32360.47       396.81 o
   5   4  12         22.72         33.76        39.60 o
   6   4  12       1025.04        800.31        87.16 o
   7   4  12        109.76         65.10        53.01 o
   8   4  12       4989.67       4870.85       206.91 o
   9   4  12         12.45         46.92        55.56 o
  10   4  12       4818.84       4647.90       365.71 o
  11   4  12         44.83        -77.49        77.49 o
  12   4  12        502.71        582.85       155.28 o
   1   5  12       4183.43       3966.49       103.06 o
   2   5  12         14.69         95.98        20.61 o
   3   5  12       1025.93        963.08        40.27 o
   4   5  12       2263.42       2309.93       119.22 o
   5   5  12         94.15         21.34        66.57 o
   6   5  12      15555.24      15633.99       295.62 o
   7   5  12        575.04        473.39       114.51 o
   8   5  12       2921.03       2979.43       175.70 o
   9   5  12       2471.43       2371.74       167.97 o
  10   5  12        611.13        620.53       129.03 o
  11   5  12        392.44        303.04       111.76 o
  12   5  12       1049.27       1040.80       189.91 o
   0   6  12       2835.81       3720.61       337.71 o
   1   6  12       4486.63       4264.75        80.64 o
   2   6  12      15794.66      15489.84       164.54 o
   3   6  12        185.77        162.74        37.03 o
   4   6  12      23714.51      22386.87       259.58 o
   5   6  12         16.46          4.17        42.39 o
   6   6  12      10319.22      10055.29       238.85 o
   7   6  12       2184.85       1975.59       136.29 o
   8   6  12       3653.00       3557.22       194.51 o
   9   6  12        695.52        712.96       104.92 o
  10   6  12       3097.11       3229.55       237.35 o
  11   6  12          6.34        -31.53        84.99 o
   1   7  12       2419.39       2425.88        81.41 o
   2   7  12        330.68        398.35        32.26 o
   3   7  12        377.35        455.88        45.55 o
   4   7  12        165.72        177.49        37.30 o
   5   7  12         52.22         65.94        38.58 o
   6   7  12       1848.58       1802.82       126.74 o
   7   7  12         84.41         85.04        56.87 o
   8   7  12        240.19        193.18        71.42 o
   9   7  12          4.20        127.43        70.00 o
  10   7  12        100.66         97.38        72.89 o
  11   7  12        150.12        181.84        96.76 o
   0   8  12       4494.38       4258.38       254.85 o
   1   8  12       9323.90       9101.92       150.20 o
   2   8  12       4251.07       4136.13       113.03 o
   3   8  12          8.06        -13.76        24.10 o
   4   8  12       6215.07       5994.24       174.61 o
   5   8  12       3615.50       3829.66       123.07 o
   6   8  12       1949.50       1937.75       178.75 o
   7   8  12       1176.78       1147.73       110.77 o
   8   8  12          0.45         17.27        49.82 o
   9   8  12        769.77        721.66       105.93 o
  10   8  12         60.78         13.09        76.90 o
  11   8  12         62.05         83.27        96.87 o
   1   9  12       1591.79       1689.40       107.34 o
   2   9  12        363.48        227.59        46.01 o
   3   9  12        506.42        623.90        59.40 o
   4   9  12        486.96        485.40        68.10 o
   5   9  12       1237.33       1345.36        81.79 o
   6   9  12        437.30        401.90        68.40 o
   7   9  12       1024.58       1045.05       157.10 o
   8   9  12        136.63        116.40        58.65 o
   9   9  12        340.83        443.16       123.41 o
  10   9  12          1.32         16.03        84.67 o
  11   9  12          7.32       -109.90       109.90 o
   0  10  12        509.25        518.34       111.19 o
   1  10  12         10.40         49.77        39.92 o
   2  10  12       1238.87       1255.74        76.66 o
   3  10  12        188.67        198.90        40.24 o
   4  10  12       2859.79       3077.08       169.02 o
   5  10  12       6455.23       6418.86       166.74 o
   6  10  12         15.39          8.18        52.59 o
   7  10  12        761.28        713.75        95.57 o
   8  10  12       4651.39       5008.66       311.49 o
   9  10  12         50.32         85.47        80.44 o
  10  10  12       1566.60       1591.15       182.68 o
  11  10  12        192.22        168.20       283.31 o
   1  11  12       4869.18       4641.55       166.61 o
   2  11  12        282.27        234.46        44.32 o
   3  11  12       2220.60       2353.10       138.56 o
   4  11  12       1277.25       1208.77        92.43 o
   5  11  12        517.64        415.54        86.34 o
   6  11  12          6.71         46.94        58.21 o
   7  11  12       1188.42        957.67       111.01 o
   8  11  12        435.90        446.72        95.90 o
   9  11  12       2684.96       2398.33       189.60 o
  10  11  12        331.09        455.93       128.36 o
   0  12  12        520.89        385.52       169.06 o
   1  12  12        156.22        109.81        53.51 o
   2  12  12       4204.35       4589.05       181.01 o
   3  12  12        164.53         71.94        48.78 o
   4  12  12       2857.92       2789.85       137.17 o
   5  12  12        664.38        684.65        94.94 o
   6  12  12        225.87        189.38        75.66 o
   7  12  12        930.80        564.70       132.53 o
   8  12  12       2434.36       2519.69       183.70 o
   9  12  12         32.50         37.03        85.16 o
  10  12  12       1497.46       1617.46       191.11 o
   1  13  12       1535.95       1588.46       122.36 o
   2  13  12        795.67        850.79        96.20 o
   3  13  12       1461.46       1368.83       125.94 o
   4  13  12        514.93        281.89        73.16 o
   5  13  12         50.67        -56.67        56.67 o
   6  13  12       2057.03       2316.59       165.55 o
   7  13  12        411.24        471.58        96.36 o
   8  13  12        464.69        449.34       103.13 o
   9  13  12        142.09         52.12        87.14 o
   0  14  12       2203.39       2560.81       232.85 o
   1  14  12        880.90        691.60       109.83 o
   2  14  12      13745.86      13215.15       322.95 o
   3  14  12       2129.07       2191.25       209.56 o
   4  14  12        929.49       1148.83       177.80 o
   5  14  12       1462.94       1477.20       161.01 o
   6  14  12       1776.24       1751.71       258.39 o
   7  14  12         18.41        -74.24        74.24 o
   8  14  12       1798.61       1896.81       194.13 o
   9  14  12        157.15        143.53        97.10 o
   1  15  12       2947.30       2922.61       178.20 o
   2  15  12          0.37         37.10        60.80 o
   3  15  12       1296.38       1254.06       123.74 o
   4  15  12         73.39         69.46        73.13 o
   5  15  12         67.51         95.75        79.85 o
   6  15  12         86.66        -44.53        82.59 o
   7  15  12        152.77         28.41       122.83 o
   8  15  12         46.38         60.18        90.37 o
   0  16  12      40293.27      40365.11       756.17 o
   1  16  12         15.68         19.22        61.68 o
   2  16  12      10243.81       9502.79       313.87 o
   3  16  12          2.51        -31.23        62.17 o
   4  16  12      11924.98      12240.74       371.50 o
   5  16  12         50.72         96.81        86.96 o
   6  16  12       5393.72       5859.82       340.98 o
   7  16  12         54.95        138.81       104.40 o
   8  16  12       3951.10       4292.64       297.79 o
   1  17  12       1286.87       1238.25       117.16 o
   2  17  12         55.29        116.63        72.49 o
   3  17  12         37.28        -15.99        65.88 o
   4  17  12        227.21         82.79       101.62 o
   5  17  12        895.91        801.34       142.50 o
   6  17  12        156.30         -0.51        91.60 o
   7  17  12        273.47         83.29       104.24 o
   0  18  12      11752.02      11999.76       663.48 o
   1  18  12          3.65          5.84        60.80 o
   2  18  12       4076.52       4435.73       346.03 o
   3  18  12        541.35        254.65        92.79 o
   4  18  12       3235.97       3346.29       246.57 o
   5  18  12         28.15       -109.48       157.31 o
   6  18  12       6238.53       6523.09       358.53 o
   1  19  12        247.22        209.72       108.73 o
   2  19  12        791.08        404.00       127.83 o
   3  19  12        204.74         54.07        99.56 o
   4  19  12        451.25        409.79       170.58 o
   5  19  12        839.69        486.69       181.99 o
   0  20  12       1500.50       1378.15       248.17 o
   1  20  12         97.03        160.72        96.89 o
   2  20  12        349.76        127.20       103.67 o
   3  20  12        398.33        408.30       150.91 o
   4  20  12        523.39        143.50       131.46 o
   1  21  12        133.35         82.29       111.99 o
   2  21  12         50.85       -139.74       139.74 o
   1   1  13       8409.54       8444.81       130.12 o
   2   1  13       1060.98       1103.55        51.94 o
   3   1  13       6475.61       5770.23        89.47 o
   4   1  13         72.58         76.85        19.84 o
   5   1  13       2725.34       2500.58        71.85 o
   6   1  13        475.17        486.10        50.13 o
   7   1  13       1912.84       1856.40        92.74 o
   8   1  13          3.59        -41.21        66.37 o
   9   1  13        900.52       1010.75       139.27 o
  10   1  13        257.17        209.62        99.35 o
  11   1  13        118.50        224.27        99.16 o
  12   1  13          9.54        -60.47        90.43 o
   0   2  13        609.64        743.49        82.03 o
   1   2  13        560.32        643.51        46.49 o
   2   2  13      15620.65      15140.88       159.33 o
   3   2  13       1146.19       1094.52        71.90 o
   4   2  13      16378.07      16028.19       252.93 o
   5   2  13       1595.81       1763.11       108.91 o
   6   2  13        417.80        452.30        37.97 o
   7   2  13        292.69        308.74        65.16 o
   8   2  13       3693.41       3537.91       168.85 o
   9   2  13        140.81        218.46        92.08 o
  10   2  13       5062.00       5383.29       294.72 o
  11   2  13         35.02         85.32        98.22 o
  12   2  13        172.40        109.68        99.47 o
   1   3  13       3604.51       3640.69        90.32 o
   2   3  13       2143.00       2135.57        53.05 o
   3   3  13       3247.98       2940.54       110.54 o
   4   3  13       3442.55       3407.68       123.54 o
   5   3  13       1064.99       1008.23        87.36 o
   6   3  13       2823.31       2663.33       133.66 o
   7   3  13         55.25         55.52        51.79 o
   8   3  13       5448.61       5296.17       209.52 o
   9   3  13        855.89        958.85       134.47 o
  10   3  13        834.88        753.95       135.76 o
  11   3  13        351.67        346.62       101.41 o
  12   3  13        443.77        459.15       148.80 o
   0   4  13        945.77       1159.20       109.54 o
   1   4  13       2394.31       2936.11        82.87 o
   2   4  13       7189.96       7417.59       102.87 o
   3   4  13        608.06        453.81        58.11 o
   4   4  13      15744.74      14780.11       251.22 o
   5   4  13          0.86         -5.80        34.15 o
   6   4  13        121.13         38.13        44.67 o
   7   4  13       1468.93       1418.16       115.81 o
   8   4  13       4345.40       4421.27       198.83 o
   9   4  13        946.32        863.71       129.48 o
  10   4  13       7449.67       7957.83       322.32 o
  11   4  13         52.54         96.96        99.16 o
  12   4  13        102.69         -4.68       116.91 o
   1   5  13       6849.11       7579.52       128.11 o
   2   5  13          1.52         21.10        17.81 o
   3   5  13        184.66        150.39        24.78 o
   4   5  13       4065.11       4307.71       136.68 o
   5   5  13         17.02         80.31        42.70 o
   6   5  13       6393.06       5953.42       184.42 o
   7   5  13        145.90        169.81        59.66 o
   8   5  13       3459.78       3250.88       184.22 o
   9   5  13        264.68        249.65        78.37 o
  10   5  13       1462.72       1281.91       176.78 o
  11   5  13        155.90        189.84       106.94 o
  12   5  13       1730.83       2064.60       347.57 o
   0   6  13        413.30        356.28        73.50 o
   1   6  13         15.75         32.09        19.71 o
   2   6  13      43311.72      40561.21       348.72 o
   3   6  13       1179.09       1399.09        60.96 o
   4   6  13      37094.39      35851.32       441.62 o
   5   6  13       3117.29       3022.00       150.42 o
   6   6  13        377.74        442.85        68.95 o
   7   6  13       3953.58       3480.01       179.62 o
   8   6  13       3835.07       3755.67       252.48 o
   9   6  13          1.09         50.77        68.74 o
  10   6  13       6554.87       6889.87       344.80 o
  11   6  13        226.15        176.42       102.30 o
   1   7  13        261.14        125.83        44.71 o
   2   7  13         16.35         80.61        26.91 o
   3   7  13      42787.00      40838.01       361.58 o
   4   7  13       1004.94       1026.80        83.14 o
   5   7  13       9786.29       9153.53       219.35 o
   6   7  13         26.27        -41.01        41.01 o
   7   7  13       3272.07       3519.47       246.10 o
   8   7  13        700.39        619.97        93.58 o
   9   7  13       2333.24       2417.00       170.43 o
  10   7  13        232.65        193.84       103.65 o
  11   7  13       1434.72       1618.83       196.12 o
   0   8  13      10086.82       9544.71       559.46 o
   1   8  13        820.12        841.46        94.21 o
   2   8  13      71651.60      68576.42       627.90 o
   3   8  13        125.94        202.35        38.55 o
   4   8  13      64487.29      62705.53       680.55 o
   5   8  13        939.58        840.57        65.78 o
   6   8  13       4744.89       5090.59       206.00 o
   7   8  13       1671.95       1592.94       151.54 o
   8   8  13       3978.85       3978.10       206.75 o
   9   8  13        497.84        531.14       115.55 o
  10   8  13       8383.96       9553.90       354.84 o
  11   8  13          0.15          8.36       119.35 o
   1   9  13       7897.44       7731.85       271.89 o
   2   9  13        212.74        175.75        37.84 o
   3   9  13      30529.51      28825.86       330.58 o
   4   9  13       1267.07       1443.10        86.96 o
   5   9  13       5116.45       5368.27       149.28 o
   6   9  13        508.32        374.52        74.12 o
   7   9  13       1008.56        939.48       149.49 o
   8   9  13        827.58        778.59       107.01 o
   9   9  13       1685.09       1962.59       162.32 o
  10   9  13        211.73        231.44        98.79 o
  11   9  13       1440.88       1502.10       262.97 o
   0  10  13      11548.94      11565.11       379.24 o
   1  10  13         14.58         17.14        37.72 o
   2  10  13      28906.78      28563.39       338.14 o
   3  10  13          4.12         -2.61        43.90 o
   4  10  13      43230.64      41793.64       712.48 o
   5  10  13          0.84        -46.07        54.81 o
   6  10  13        801.98        820.75       118.33 o
   7  10  13        653.38        548.71       139.53 o
   8  10  13       4513.13       4478.37       265.01 o
   9  10  13         18.97        -29.94        96.24 o
  10  10  13       5079.74       5304.20       590.55 o
   1  11  13        126.22        169.86        53.31 o
   2  11  13       2079.71       1953.99       126.13 o
   3  11  13       1422.98       1422.14       112.06 o
   4  11  13       1076.53       1137.05       101.93 o
   5  11  13          2.23         -8.15        57.36 o
   6  11  13        885.90       1006.24       129.26 o
   7  11  13        555.35        392.97        96.23 o
   8  11  13       4716.61       4964.48       355.83 o
   9  11  13        425.75        382.65       117.09 o
  10  11  13       1229.57       1620.77       191.26 o
   0  12  13          9.40         75.09        82.30 o
   1  12  13       1118.15        995.64        95.59 o
   2  12  13       5076.63       4924.98       311.52 o
   3  12  13        102.10         61.95        51.60 o
   4  12  13       3677.50       3616.34       169.29 o
   5  12  13       1430.12       1643.15       158.85 o
   6  12  13       2815.02       3196.37       218.66 o
   7  12  13       2763.47       2959.06       188.66 o
   8  12  13       2286.85       2685.52       217.63 o
   9  12  13         34.91         29.46        92.39 o
  10  12  13       3493.22       3939.64       279.20 o
   1  13  13        966.31       1013.92       104.69 o
   2  13  13       5040.18       4870.79       277.78 o
   3  13  13       3761.95       4004.91       196.92 o
   4  13  13       2905.57       2638.19       158.24 o
   5  13  13        505.92        385.87        90.27 o
   6  13  13       3607.37       3769.66       245.49 o
   7  13  13        430.31        485.00       106.80 o
   8  13  13       5427.73       5784.94       319.70 o
   9  13  13        137.94        110.10       100.00 o
   0  14  13       6660.32       6582.22       284.97 o
   1  14  13       4096.13       4061.72       201.45 o
   2  14  13       1794.12       2051.73       147.30 o
   3  14  13        690.15        740.59        96.61 o
   4  14  13       1520.67       1333.49       156.32 o
   5  14  13       2777.81       2855.95       212.26 o
   6  14  13       4333.61       5130.74       294.61 o
   7  14  13         37.17        133.82       109.16 o
   8  14  13       1479.87       1086.47       159.07 o
   9  14  13        395.90        245.91       109.43 o
   1  15  13       2362.87       2483.16       166.90 o
   2  15  13        799.46        801.23       107.03 o
   3  15  13       3175.25       3221.24       189.67 o
   4  15  13         34.59        -40.61        70.21 o
   5  15  13       1516.63       1730.28       174.38 o
   6  15  13         76.95         30.92        83.86 o
   7  15  13        358.23        108.47        91.46 o
   8  15  13        751.34       1331.16       334.87 o
   0  16  13      14142.03      13906.38       529.13 o
   1  16  13        604.69        530.02       102.04 o
   2  16  13       2518.07       2410.03       169.14 o
   3  16  13        108.49         29.16        79.03 o
   4  16  13       2238.08       2406.26       297.32 o
   5  16  13       1670.51       1672.27       177.78 o
   6  16  13       2629.73       3117.02       244.48 o
   7  16  13          0.39         -3.63        89.46 o
   8  16  13         14.42         32.27       102.58 o
   1  17  13        446.36        516.04        89.03 o
   2  17  13        421.25        440.13        96.08 o
   3  17  13          3.55        -12.51        64.26 o
   4  17  13        614.09        586.09       121.21 o
   5  17  13         16.73        -74.19        74.19 o
   6  17  13        463.94        593.04       127.65 o
   7  17  13         73.88        145.59       100.63 o
   0  18  13       1499.10       1795.41       202.61 o
   1  18  13        517.95        305.31        81.81 o
   2  18  13         13.95         80.11        74.93 o
   3  18  13         20.68          7.54        75.01 o
   4  18  13         16.02         39.27        83.03 o
   5  18  13       1405.53       1415.97       180.99 o
   6  18  13        527.70        463.57       133.28 o
   1  19  13        264.62         93.66       113.08 o
   2  19  13         11.09         50.99        78.55 o
   3  19  13         76.42        118.21        89.66 o
   4  19  13        255.18        187.62       144.74 o
   5  19  13         33.36        -12.19        87.32 o
   0  20  13        198.46        314.74       154.09 o
   1  20  13        219.94        170.54       107.89 o
   2  20  13        443.02        245.09       130.05 o
   3  20  13        586.59        352.40       175.62 o
   4  20  13         14.12        -94.64        94.64 o
   1  21  13         74.44         54.27       103.16 o
   2  21  13         27.52         34.49       131.15 o
   0   0  14      45331.00      44608.93       939.33 o
   1   0  14      10419.02       9561.82       203.21 o
   2   0  14      29377.84      30397.34       419.80 o
   4   0  14       5747.35       5380.45       155.11 o
   5   0  14       1496.01       1684.53       102.48 o
   6   0  14        454.37        339.86        63.76 o
   7   0  14       1880.27       2038.28       144.43 o
   8   0  14       5777.40       5532.49       447.25 o
   9   0  14       1929.36       1579.45       400.66 o
  10   0  14       2783.88       2792.58       318.10 o
  11   0  14         16.53         65.22       141.11 o
  12   0  14        383.50         70.72       150.67 o
   1   1  14      59537.15      59686.23       525.96 o
   2   1  14         93.71        168.52        28.47 o
   3   1  14     190852.61     183458.31      1486.59 o
   4   1  14        268.58        305.99        27.76 o
   5   1  14      41122.11      40469.29       342.35 o
   6   1  14          1.77         12.08        37.27 o
   7   1  14       1023.18       1066.30        93.40 o
   8   1  14        396.80        331.62        88.25 o
   9   1  14      27001.86      27511.78       587.11 o
  10   1  14       1209.33       1350.69       199.68 o
  11   1  14       3860.64       3747.01       263.94 o
  12   1  14         98.86        -56.93        92.27 o
   0   2  14          6.13         11.58        33.67 o
   1   2  14        230.80        278.39        34.76 o
   2   2  14      23311.75      24116.30       227.82 o
   3   2  14        494.22        631.85        60.26 o
   4   2  14       4173.86       4005.62       125.20 o
   5   2  14          3.81         40.08        33.48 o
   6   2  14        107.58        149.31        48.60 o
   7   2  14       4883.44       4820.54       183.27 o
   8   2  14       4109.22       3774.74       175.96 o
   9   2  14       2454.16       2504.56       200.67 o
  10   2  14       2219.69       2176.40       202.76 o
  11   2  14        254.21        290.91       150.22 o
  12   2  14        100.05        136.16       127.07 o
   1   3  14       2933.13       3008.10        85.42 o
   2   3  14        610.37        804.70        44.26 o
   3   3  14      58480.76      56817.44       558.65 o
   4   3  14        764.31        552.97        61.99 o
   5   3  14       5695.12       5447.73       157.82 o
   6   3  14         53.36         90.86        45.72 o
   7   3  14        349.49        309.42        96.45 o
   8   3  14       2336.89       2420.25       153.69 o
   9   3  14       7386.85       7332.64       287.53 o
  10   3  14        696.76        436.74       117.26 o
  11   3  14       2890.39       2873.46       232.17 o
  12   3  14          2.52        -50.72       106.49 o
   0   4  14       4094.02       4231.14       189.62 o
   1   4  14         68.92         40.01        23.19 o
   2   4  14       2926.63       2845.47        80.65 o
   3   4  14        155.89        106.56        51.29 o
   4   4  14         75.26         50.27        42.58 o
   5   4  14      10800.75      10929.43       229.97 o
   6   4  14       1411.38       1321.97       105.84 o
   7   4  14       5916.42       6138.91       200.70 o
   8   4  14       2115.96       2112.70       162.26 o
   9   4  14       1930.27       1932.59       178.99 o
  10   4  14        494.32        331.50       196.77 o
  11   4  14       1598.73       1979.65       207.90 o
  12   4  14          1.31       -100.99       100.99 o
   1   5  14         37.31         17.13        20.43 o
   2   5  14       2709.97       2418.76        73.21 o
   3   5  14      30716.64      30137.53       375.30 o
   4   5  14       1362.59       1327.00        94.27 o
   5   5  14      10624.42      10525.01       230.54 o
   6   5  14         48.23         87.53        51.74 o
   7   5  14       1489.90       1570.80       122.94 o
   8   5  14       6037.38       6019.38       226.81 o
   9   5  14       5327.73       5241.52       252.19 o
  10   5  14        663.62        532.03       120.83 o
  11   5  14       3389.11       3919.26       278.00 o
   0   6  14      16493.37      16347.50       391.22 o
   1   6  14          0.77         11.76        18.58 o
   2   6  14        198.16        325.33        36.10 o
   3   6  14       2301.97       2228.87        73.49 o
   4   6  14       1705.91       1725.14       107.62 o
   5   6  14       5694.50       5775.54       238.04 o
   6   6  14        181.67        132.85        51.71 o
   7   6  14       1326.84       1544.17       124.64 o
   8   6  14       1475.91       1593.72       136.76 o
   9   6  14        180.25        191.10        83.09 o
  10   6  14        411.33        288.29       103.23 o
  11   6  14        240.92        204.90       106.56 o
   1   7  14       6111.14       5944.77       110.03 o
   2   7  14      22579.11      23009.00       335.62 o
   3   7  14       5933.18       5621.97       114.45 o
   4   7  14        243.48        182.36        37.64 o
   5   7  14      14802.14      14612.51       301.87 o
   6   7  14        130.50        160.26        72.62 o
   7   7  14       3487.71       3506.80       185.13 o
   8   7  14       3892.46       3840.77       201.21 o
   9   7  14        497.48        442.71        90.77 o
  10   7  14        648.50        635.68       126.07 o
  11   7  14       1394.76       1489.65       176.64 o
   0   8  14      10837.06      11475.79       351.45 o
   1   8  14          3.35         -5.71        25.31 o
   2   8  14       1989.85       1855.09        93.22 o
   3   8  14         43.97         37.85        27.08 o
   4   8  14        203.59        221.15        55.36 o
   5   8  14        437.60        368.91        98.20 o
   6   8  14       1805.07       1845.75       133.94 o
   7   8  14        269.46        245.11        96.11 o
   8   8  14        572.55        541.84        93.69 o
   9   8  14          4.31        -59.96        59.96 o
  10   8  14          4.52         70.62        92.64 o
  11   8  14          0.54        -83.17        88.20 o
   1   9  14        429.09        533.09        48.00 o
   2   9  14       3534.20       3052.77       108.44 o
   3   9  14       5571.73       5335.57       176.56 o
   4   9  14       5151.99       5015.77       195.79 o
   5   9  14       1577.47       1452.75       114.91 o
   6   9  14       4121.79       4107.46       185.88 o
   7   9  14        129.57        102.13        59.95 o
   8   9  14        769.19        596.46        94.29 o
   9   9  14        929.37       1289.58       186.87 o
  10   9  14        241.29         22.19        91.90 o
  11   9  14         43.79        312.78       164.85 o
   0  10  14       4264.14       3922.40       364.69 o
   1  10  14       1335.29       1428.94       103.44 o
   2  10  14       1195.96       1439.88        84.96 o
   3  10  14        459.87        480.38        69.49 o
   4  10  14       2639.99       2632.01       135.39 o
   5  10  14         56.98         -1.15        66.67 o
   6  10  14        160.21        168.59        79.53 o
   7  10  14         76.78         37.36        63.72 o
   8  10  14          5.11         29.38        79.12 o
   9  10  14          6.43        -47.77       147.21 o
  10  10  14         34.88        -31.04        89.75 o
   1  11  14         61.52         40.17        53.44 o
   2  11  14       3043.03       2795.86       149.38 o
   3  11  14       3475.59       3376.87       155.62 o
   4  11  14       3285.51       3511.16       193.95 o
   5  11  14        153.34         74.87        71.68 o
   6  11  14       2008.43       2145.39       180.93 o
   7  11  14        129.40         95.89       100.90 o
   8  11  14       1294.76       1237.17       155.86 o
   9  11  14       2969.17       3418.25       252.53 o
  10  11  14        308.67        182.47       114.69 o
   0  12  14       1261.02       1115.89       165.33 o
   1  12  14        904.58       1130.94       104.08 o
   2  12  14       2787.89       2656.23       152.57 o
   3  12  14       2729.59       2423.75       148.21 o
   4  12  14       4373.10       4575.78       219.53 o
   5  12  14       1068.41       1007.55       158.83 o
   6  12  14       1738.02       1812.06       176.10 o
   7  12  14        167.24        191.19        87.68 o
   8  12  14        153.73        133.75        88.90 o
   9  12  14       1336.58       1663.89       194.27 o
  10  12  14        190.46        180.84       131.04 o
   1  13  14        287.06        225.10        76.07 o
   2  13  14       1389.41       1497.48       123.87 o
   3  13  14       1464.47       1509.93       131.19 o
   4  13  14       1518.61       1293.34       143.60 o
   5  13  14        933.64        954.17       231.76 o
   6  13  14         24.92         85.26       100.34 o
   7  13  14        786.14        703.82       129.84 o
   8  13  14        795.88        549.37       138.69 o
   9  13  14       1777.67       1729.27       260.52 o
   0  14  14        153.45        137.16        99.60 o
   1  14  14        271.34        223.22        74.02 o
   2  14  14       1228.27       1318.79       123.05 o
   3  14  14        263.62        178.83        66.39 o
   4  14  14       1763.34       1593.83       160.00 o
   5  14  14        191.32        208.20        89.70 o
   6  14  14        577.72        652.97       119.48 o
   7  14  14        604.57        626.05       127.81 o
   8  14  14         31.34         64.81       119.74 o
   9  14  14        636.75        365.18       167.64 o
   1  15  14      18480.35      17488.97       373.13 o
   2  15  14        733.54        668.97       100.15 o
   3  15  14       8727.60       8484.23       298.56 o
   4  15  14       1103.53       1231.79       191.25 o
   5  15  14      12945.39      13421.34       392.65 o
   6  15  14        239.84        247.42       111.84 o
   7  15  14       4200.71       3970.28       290.78 o
   8  15  14        291.46        198.30       120.04 o
   0  16  14       2317.74       2366.17       222.90 o
   1  16  14        138.06        131.04        72.62 o
   2  16  14       1059.04       1000.38       116.79 o
   3  16  14        362.34        274.15        81.22 o
   4  16  14        523.77        512.57       118.92 o
   5  16  14         31.88         24.52        82.55 o
   6  16  14          0.81         22.48       119.63 o
   7  16  14         28.86         52.39        94.26 o
   8  16  14         27.21         -4.81       101.88 o
   1  17  14      16226.34      15973.58       333.49 o
   2  17  14         28.53         95.34        69.11 o
   3  17  14       5924.59       6649.93       313.99 o
   4  17  14         98.17         71.70        77.59 o
   5  17  14       8567.16       8521.04       353.06 o
   6  17  14        181.41        231.71       110.02 o
   7  17  14       4108.12       4679.06       311.06 o
   0  18  14       1801.04       1519.88       192.03 o
   1  18  14        391.13        432.90        89.73 o
   2  18  14        905.32        803.62       119.02 o
   3  18  14        177.94        279.93       101.82 o
   4  18  14        858.15        793.18       136.74 o
   5  18  14        421.73        162.07       111.22 o
   6  18  14        257.96        293.96       120.88 o
   1  19  14       3093.00       3186.74       192.80 o
   2  19  14        344.52        356.61        97.74 o
   3  19  14        787.35        672.29       152.12 o
   4  19  14          0.02        150.36       105.28 o
   5  19  14       1901.56       2069.02       215.55 o
   0  20  14        442.05        340.62       174.80 o
   1  20  14          2.25        240.29       108.09 o
   2  20  14        280.10        185.65       147.16 o
   3  20  14        359.19        244.24       133.84 o
   4  20  14          0.92         35.99       128.16 o
   1  21  14       2093.66       2296.44       231.60 o
   1   1  15       2969.57       3155.07        91.22 o
   2   1  15        547.97        518.00        43.31 o
   3   1  15       1842.99       1719.19        55.71 o
   4   1  15      11652.94      12246.34       198.88 o
   5   1  15        763.05        745.21        40.99 o
   6   1  15         94.44         14.99        32.21 o
   7   1  15          0.88        -39.47        42.49 o
   8   1  15        105.15        118.22        74.30 o
   9   1  15       3530.43       3521.95       238.43 o
  10   1  15         14.08         73.04        91.73 o
  11   1  15        301.04        198.14       103.90 o
  12   1  15        342.08        160.29       119.44 o
   0   2  15       8196.48       8412.69       237.93 o
   1   2  15         82.07         44.29        23.87 o
   2   2  15       3253.01       3134.78        82.44 o
   3   2  15      17981.40      17775.64       261.93 o
   4   2  15       7778.97       7421.32       171.50 o
   5   2  15        821.00        635.90        90.33 o
   6   2  15       7193.14       7452.18       192.17 o
   7   2  15        779.44        804.18        85.81 o
   8   2  15        203.57        120.49        93.49 o
   9   2  15        127.83         61.92        94.04 o
  10   2  15        141.34        -51.70        84.79 o
  11   2  15        577.58        366.12       112.24 o
  12   2  15         39.08         82.77       113.26 o
   1   3  15        426.11        486.28        56.45 o
   2   3  15       1086.51       1015.70        56.19 o
   3   3  15      14432.26      14481.75       238.01 o
   4   3  15       3970.80       4427.55       136.65 o
   5   3  15       3228.57       3128.73       137.22 o
   6   3  15        354.67        419.76        67.64 o
   7   3  15        805.58        841.37        93.50 o
   8   3  15       4099.78       3732.43       180.15 o
   9   3  15       6974.76       7014.83       342.41 o
  10   3  15        127.73        100.73        90.26 o
  11   3  15        564.58        642.95       130.62 o
  12   3  15         23.48        -68.07       105.08 o
   0   4  15          2.50        -16.72        33.26 o
   1   4  15        120.58         85.58        29.29 o
   2   4  15        624.55        802.25        52.10 o
   3   4  15        815.25        631.21        63.19 o
   4   4  15       1386.55       1550.99        98.80 o
   5   4  15       3483.66       3426.08       168.67 o
   6   4  15       3898.60       3901.23       232.73 o
   7   4  15       1108.71        947.49        99.78 o
   8   4  15        223.68        261.49        74.36 o
   9   4  15         76.12         45.38        81.78 o
  10   4  15          4.96          6.01        79.47 o
  11   4  15       1498.19       1592.10       184.38 o
   1   5  15       3754.41       3736.01       100.58 o
   2   5  15       9857.51       9905.46       145.27 o
   3   5  15      41290.18      41491.49       467.47 o
   4   5  15         53.22         16.11        37.96 o
   5   5  15       2543.33       2761.74       143.53 o
   6   5  15       1987.63       2010.77       132.46 o
   7   5  15       7830.42       7691.90       225.39 o
   8   5  15       9716.50       9816.32       544.96 o
   9   5  15       4887.78       4678.02       273.69 o
  10   5  15         65.30          5.24        86.32 o
  11   5  15        973.00        984.73       153.64 o
   0   6  15       8258.20       7678.12       729.50 o
   1   6  15          5.60         23.85        24.03 o
   2   6  15       3348.49       3209.73        87.98 o
   3   6  15       1476.16       1440.02        63.62 o
   4   6  15       4444.32       4251.27       154.60 o
   5   6  15       3046.66       2958.09       149.92 o
   6   6  15       1310.67       1452.79       114.79 o
   7   6  15       1431.74       1321.92       117.20 o
   8   6  15        660.82        580.29        91.21 o
   9   6  15        367.72        391.14       105.39 o
  10   6  15       1344.13       1101.92       156.77 o
  11   6  15       1908.95       2077.71       205.86 o
   1   7  15      52914.55      51548.42       415.26 o
   2   7  15          1.18        -25.01        25.01 o
   3   7  15      58321.50      56093.07       461.13 o
   4   7  15        210.18        191.57        71.59 o
   5   7  15      14593.26      14894.17       290.35 o
   6   7  15         63.81          7.72        52.75 o
   7   7  15       6040.28       6408.18       225.30 o
   8   7  15        343.37        276.06        77.52 o
   9   7  15       9029.17       9428.02       328.77 o
  10   7  15        152.35         51.23        92.48 o
  11   7  15       1329.76       1623.45       191.42 o
   0   8  15      27968.40      26952.38       650.86 o
   1   8  15       1886.62       1759.85       131.02 o
   2   8  15      17618.97      16952.71       237.53 o
   3   8  15         21.62         44.77        31.84 o
   4   8  15      12043.58      11489.32       192.19 o
   5   8  15        447.97        479.55        76.83 o
   6   8  15       3942.87       4136.29       184.67 o
   7   8  15        299.24        183.91        67.96 o
   8   8  15        985.55       1003.47       120.42 o
   9   8  15        427.08        286.51        87.31 o
  10   8  15       3139.26       3099.53       340.23 o
  11   8  15       1201.30       1386.32       204.43 o
   1   9  15      36500.24      35345.14       366.34 o
   2   9  15       2205.14       2430.62       101.90 o
   3   9  15      54439.75      51251.27       438.71 o
   4   9  15        476.60        536.14        57.68 o
   5   9  15      12867.01      13067.97       277.76 o
   6   9  15         23.65         37.47        51.95 o
   7   9  15       2158.17       2250.32       155.31 o
   8   9  15         45.07         65.21        67.79 o
   9   9  15       6328.44       6902.51       298.13 o
  10   9  15        130.35        161.36       120.87 o
  11   9  15       1248.98       1005.58       227.00 o
   0  10  15       1657.33       1585.79       234.06 o
   1  10  15        573.72        497.22        69.28 o
   2  10  15       2330.32       2287.39       117.32 o
   3  10  15       1894.97       2143.74       130.08 o
   4  10  15      11039.94      10987.92       240.66 o
   5  10  15        108.75        259.49        86.15 o
   6  10  15         55.06         68.41        59.72 o
   7  10  15       3911.80       3460.54       222.79 o
   8  10  15        159.94         97.97        83.06 o
   9  10  15       3824.13       4067.03       267.23 o
  10  10  15       1838.40       1831.03       231.73 o
   1  11  15       5039.64       4978.64       176.52 o
   2  11  15       3319.18       3312.76       163.57 o
   3  11  15      10918.97      10201.32       260.26 o
   4  11  15       5989.17       6026.75       199.87 o
   5  11  15       6098.36       6914.81       261.24 o
   6  11  15       4566.20       4693.18       261.03 o
   7  11  15       4024.88       4102.50       254.71 o
   8  11  15        188.28        187.69        93.86 o
   9  11  15       4175.11       4746.91       298.21 o
  10  11  15        642.89        611.66       137.70 o
   0  12  15        636.68        616.94       131.82 o
   1  12  15         17.18        -18.33        44.27 o
   2  12  15       2177.87       2444.59       150.49 o
   3  12  15       6966.54       6882.54       207.17 o
   4  12  15        158.00        274.44        85.11 o
   5  12  15        806.09        645.38       109.40 o
   6  12  15       3375.68       3270.09       222.25 o
   7  12  15       8172.68       8788.73       333.30 o
   8  12  15          2.27        -71.58        71.58 o
   9  12  15       3377.32       3807.33       269.21 o
  10  12  15        245.92        189.60       205.31 o
   1  13  15       7569.92       7237.96       294.52 o
   2  13  15       3509.63       3764.32       188.40 o
   3  13  15       3694.90       3682.12       186.29 o
   4  13  15       2555.92       2297.24       185.14 o
   5  13  15       4378.34       4833.43       273.60 o
   6  13  15       2316.68       2491.64       209.27 o
   7  13  15       7268.01       8375.23       372.04 o
   8  13  15        178.86        201.60        98.99 o
   9  13  15       2524.75       2576.44       227.15 o
   0  14  15       3794.76       3353.28       237.62 o
   1  14  15       2071.50       2032.79       146.40 o
   2  14  15       1510.81       1441.30       129.21 o
   3  14  15        645.82        531.76        86.34 o
   4  14  15       4142.04       4056.03       244.90 o
   5  14  15         34.63          3.80        80.25 o
   6  14  15       1874.30       2211.13       202.12 o
   7  14  15        656.14        680.52       166.62 o
   8  14  15        275.03        274.41       109.31 o
   9  14  15        696.44        934.74       164.04 o
   1  15  15       5255.92       4959.52       233.12 o
   2  15  15       4854.09       4833.77       221.83 o
   3  15  15       1693.18       1762.66       146.11 o
   4  15  15       2782.87       2711.09       206.40 o
   5  15  15       2191.51       2388.80       205.82 o
   6  15  15        112.46         -4.66        83.03 o
   7  15  15       3980.02       4894.43       311.03 o
   8  15  15       1345.94        892.48       164.28 o
   0  16  15       2693.82       2652.06       232.35 o
   1  16  15       2858.29       2556.11       176.90 o
   2  16  15          0.93         97.01        63.79 o
   3  16  15          2.94        -12.42        69.50 o
   4  16  15        750.93        836.47       141.75 o
   5  16  15       1157.78       1203.15       159.47 o
   6  16  15         20.14        -83.35        83.35 o
   7  16  15        108.05         57.75       102.33 o
   1  17  15       1704.82       1783.14       140.59 o
   2  17  15       2483.46       2635.83       185.50 o
   3  17  15         44.77        -31.65        78.76 o
   4  17  15       2049.35       1701.32       187.91 o
   5  17  15        565.54        748.78       150.23 o
   6  17  15       1180.32        971.11       158.82 o
   7  17  15        589.02        594.77       225.37 o
   0  18  15       1425.10       1379.77       177.58 o
   1  18  15        252.68        175.47       106.23 o
   2  18  15         13.18         42.83        72.81 o
   3  18  15        130.24        112.45        80.92 o
   4  18  15         69.40        -29.07        94.70 o
   5  18  15       1240.97       1327.89       174.58 o
   6  18  15        130.31         85.18       103.49 o
   1  19  15        285.52        374.65        97.91 o
   2  19  15       2311.77       2687.20       396.20 o
   3  19  15        236.31         93.60        89.15 o
   4  19  15       1156.22       1132.38       163.48 o
   5  19  15         59.58         88.50       106.98 o
   0  20  15          6.70         70.38       351.46 o
   1  20  15         71.00         90.53       112.42 o
   2  20  15         42.83         92.05       114.12 o
   3  20  15          3.51        -84.06       114.08 o
   1  21  15        418.11        530.32       160.82 o
   0   0  16      37393.20      36618.36       848.32 o
   1   0  16       1871.32       2494.72       120.34 o
   2   0  16     154503.84     145249.66      1454.78 o
   3   0  16       2050.81       2139.36       112.57 o
   4   0  16      66554.26      63445.50      1169.98 o
   5   0  16        237.35        195.55        46.43 o
   6   0  16      20411.26      19429.48       362.26 o
   7   0  16        699.68        834.15       159.14 o
   8   0  16      11387.16      11498.85       475.28 o
   9   0  16       2119.19       1556.41       243.14 o
  10   0  16       4436.34       3887.72       533.29 o
  11   0  16       1805.46       2128.93       300.14 o
  12   0  16       1070.06       1198.11       428.66 o
   1   1  16       5363.81       5511.03       123.31 o
   2   1  16      11865.03      12240.40       175.84 o
   3   1  16       9073.33       8573.07       141.89 o
   4   1  16      14338.23      15292.38       168.49 o
   5   1  16        374.85        382.08        38.57 o
   6   1  16        641.65        562.74        49.03 o
   7   1  16         27.53         -8.92        48.12 o
   8   1  16       3448.50       3703.18       229.50 o
   9   1  16       2150.12       1985.56       215.18 o
  10   1  16        287.37        192.86       109.22 o
  11   1  16          0.50         16.60        91.12 o
  12   1  16        147.12         18.11       117.43 o
   0   2  16      25425.63      24532.12       466.24 o
   1   2  16       7267.70       7187.97       141.28 o
   2   2  16      23669.81      22422.45       259.51 o
   3   2  16       1732.22       1805.11        53.80 o
   4   2  16      35352.70      33755.05       419.81 o
   5   2  16         58.17         19.31        37.21 o
   6   2  16       6005.69       6015.86       174.86 o
   7   2  16       1357.42       1285.79       104.67 o
   8   2  16      10821.33      10025.13       314.63 o
   9   2  16        938.70        823.76       143.38 o
  10   2  16       3330.29       3180.82       241.69 o
  11   2  16        498.98        562.98       167.80 o
  12   2  16       1305.16       1445.73       218.99 o
   1   3  16        605.44        512.57        54.38 o
   2   3  16       1251.52       1259.03        71.63 o
   3   3  16      16046.34      15660.51       252.22 o
   4   3  16       3255.07       3279.04       133.14 o
   5   3  16       2042.49       2117.38       121.03 o
   6   3  16       9027.10       8822.80       219.09 o
   7   3  16       3533.62       3446.17       256.99 o
   8   3  16       9225.41       9310.93       343.69 o
   9   3  16       2135.03       1849.72       173.01 o
  10   3  16       1370.10       1563.56       175.30 o
  11   3  16         15.44        -52.49        85.36 o
   0   4  16       4647.86       5286.66       203.67 o
   1   4  16      13287.25      13679.81       206.36 o
   2   4  16      12291.55      12027.63       193.98 o
   3   4  16       7254.87       6373.75       158.26 o
   4   4  16      11310.47      11623.53       229.65 o
   5   4  16       4425.78       4286.00       161.58 o
   6   4  16         67.20        127.45        55.07 o
   7   4  16       1793.17       1800.22       219.11 o
   8   4  16       7768.53       7642.91       448.82 o
   9   4  16       2782.15       2813.69       216.23 o
  10   4  16       3858.26       4065.95       268.41 o
  11   4  16         54.52         40.62        87.03 o
   1   5  16       2746.71       3128.75        98.35 o
   2   5  16        113.94        128.50        31.26 o
   3   5  16        304.29        328.62        50.61 o
   4   5  16       6955.34       7111.02       181.30 o
   5   5  16        423.17        400.83        66.59 o
   6   5  16       5030.88       5154.96       182.86 o
   7   5  16       5210.14       4940.94       205.24 o
   8   5  16        430.97        571.32       100.75 o
   9   5  16       2570.48       2489.87       204.32 o
  10   5  16        865.44        791.68       154.18 o
  11   5  16          0.55        -57.46       103.04 o
   0   6  16      19954.65      19243.92       526.17 o
   1   6  16      14008.40      14528.01       216.97 o
   2   6  16      26328.35      25946.41       268.42 o
   3   6  16       4537.46       4443.65       106.95 o
   4   6  16       7681.63       7496.92       188.44 o
   5   6  16       1666.81       1632.60       114.65 o
   6   6  16       3551.30       3621.90       179.53 o
   7   6  16       1445.71       1295.14       133.44 o
   8   6  16       2687.83       2351.40       162.40 o
   9   6  16       3032.25       3032.44       222.90 o
  10   6  16       4046.58       4396.58       281.87 o
  11   6  16         49.55        157.31       100.74 o
   1   7  16        361.64        409.78        38.36 o
   2   7  16        426.39        449.21        42.18 o
   3   7  16         53.26         31.15        28.82 o
   4   7  16        714.43        905.71        98.55 o
   5   7  16       1469.25       1370.47       111.64 o
   6   7  16       1826.83       2023.73       179.16 o
   7   7  16       1165.46       1108.09       118.35 o
   8   7  16         44.04         91.88        65.31 o
   9   7  16        341.79        450.40       122.13 o
  10   7  16        215.69        238.13        99.68 o
  11   7  16        371.95        496.39       132.13 o
   0   8  16       4345.58       4075.45       216.89 o
   1   8  16      20516.99      20004.61       258.24 o
   2   8  16       2130.31       2278.55       121.18 o
   3   8  16         26.25         20.88        29.36 o
   4   8  16       2686.36       2863.02       100.47 o
   5   8  16       9086.61       9215.08       231.97 o
   6   8  16       1022.77        985.46       103.87 o
   7   8  16        140.11        194.17        66.59 o
   8   8  16        206.85        170.57       104.02 o
   9   8  16        785.52        909.82       119.47 o
  10   8  16         26.99        -59.81        81.29 o
  11   8  16        629.56        866.65       309.17 o
   1   9  16       2378.57       2206.96        90.40 o
   2   9  16       2046.31       1988.04        94.74 o
   3   9  16       1119.91       1160.94        98.88 o
   4   9  16        109.81        164.45        44.64 o
   5   9  16        554.73        588.62        85.69 o
   6   9  16        142.13         79.83        64.42 o
   7   9  16         32.20         -4.95        54.73 o
   8   9  16         99.67         27.71        61.87 o
   9   9  16         56.83         25.02        74.39 o
  10   9  16        364.89        480.06       147.28 o
   0  10  16         20.15         93.86        81.02 o
   1  10  16       8191.26       8083.39       206.70 o
   2  10  16       2447.57       2477.57       140.26 o
   3  10  16       4262.32       3988.59       162.22 o
   4  10  16       3613.53       3288.24       202.51 o
   5  10  16      11273.60      11452.85       267.69 o
   6  10  16         57.38        128.54       116.89 o
   7  10  16          7.63        124.98        79.44 o
   8  10  16       1469.63       1607.90       170.12 o
   9  10  16        179.81         66.99        90.40 o
  10  10  16       1305.37       1354.15       211.05 o
   1  11  16       1172.66       1018.86       136.82 o
   2  11  16       1866.29       1866.90       126.34 o
   3  11  16        517.56        421.85        70.91 o
   4  11  16        453.35        254.26        80.67 o
   5  11  16         89.68        101.54        77.25 o
   6  11  16         90.08        125.74       100.73 o
   7  11  16        264.20        292.96        95.98 o
   8  11  16       1168.74       1196.46       177.85 o
   9  11  16          0.83         -6.70        86.09 o
  10  11  16          8.52        166.89       123.54 o
   0  12  16        350.85        278.74       110.13 o
   1  12  16       6319.37       6151.82       195.98 o
   2  12  16       1916.10       2047.72       138.05 o
   3  12  16       2722.88       2478.04       147.65 o
   4  12  16       3116.65       2945.04       208.27 o
   5  12  16       5528.14       5960.47       294.62 o
   6  12  16        350.79        500.63       114.93 o
   7  12  16         97.54         96.43       104.61 o
   8  12  16       1348.40       1092.42       155.07 o
   9  12  16        461.19        487.60       117.65 o
   1  13  16       1029.29       1079.41       135.39 o
   2  13  16        766.03        769.52        97.33 o
   3  13  16       3626.72       3548.67       186.35 o
   4  13  16         90.05         33.45        62.82 o
   5  13  16        250.06        285.94        89.14 o
   6  13  16        913.19        789.82       129.40 o
   7  13  16         19.78        125.60        92.35 o
   8  13  16       1510.17       1549.65       180.06 o
   9  13  16        770.64        756.64       154.70 o
   0  14  16       4992.35       5247.03       315.59 o
   1  14  16       3650.02       3705.90       195.01 o
   2  14  16       7303.07       6832.38       223.23 o
   3  14  16        321.47        299.02        75.64 o
   4  14  16       2135.99       2160.93       188.13 o
   5  14  16       2547.96       2705.35       213.67 o
   6  14  16       3392.62       3388.18       246.56 o
   7  14  16        537.92        453.79       115.78 o
   8  14  16       1612.09       1195.61       165.56 o
   9  14  16        592.42        630.41       167.85 o
   1  15  16       1442.08       1307.92       129.20 o
   2  15  16        314.89        540.46        92.63 o
   3  15  16       3552.55       3315.46       228.13 o
   4  15  16        389.67        532.86       111.07 o
   5  15  16        634.40        491.45       224.83 o
   6  15  16         77.22         93.14        84.39 o
   7  15  16         85.02        -85.63        85.63 o
   8  15  16        269.25        420.21       138.83 o
   0  16  16      19379.22      19496.22       775.92 o
   1  16  16         11.69         15.90        64.49 o
   2  16  16       8957.87       8805.97       312.18 o
   3  16  16         23.12        -36.54       103.37 o
   4  16  16      11570.18      11823.88       373.77 o
   5  16  16        304.19        186.32        98.65 o
   6  16  16       5357.53       5090.41       310.21 o
   7  16  16         75.09         20.48        94.40 o
   1  17  16        527.41        428.15        85.12 o
   2  17  16        236.40        316.64        84.47 o
   3  17  16        212.92        219.49        85.72 o
   4  17  16          7.25        -73.33        74.91 o
   5  17  16        199.14         81.43        89.41 o
   6  17  16         47.39        -51.81        85.23 o
   7  17  16        141.82        170.21       122.79 o
   0  18  16       3456.97       3735.30       285.01 o
   1  18  16        303.30        187.85        69.08 o
   2  18  16       3579.69       3677.80       255.18 o
   3  18  16         21.05        -37.85        76.29 o
   4  18  16       4703.89       4768.25       302.44 o
   5  18  16        160.96        193.77       112.66 o
   6  18  16       3451.18       3269.70       266.84 o
   1  19  16        996.59        950.13       114.01 o
   2  19  16        433.38        389.24       109.11 o
   3  19  16        164.51        153.73        96.15 o
   4  19  16       1631.08       1826.89       205.53 o
   5  19  16        636.71        721.18       157.16 o
   0  20  16        791.52        851.36       223.42 o
   1  20  16       1266.90       1063.65       164.71 o
   2  20  16        965.51        791.60       178.07 o
   3  20  16        332.97        319.64       155.93 o
   1   1  17       8175.45       7870.16       152.99 o
   2   1  17         30.71         42.43        26.93 o
   3   1  17        159.28         82.28        28.80 o
   4   1  17       1023.96        948.36        45.57 o
   5   1  17        370.35        387.82        59.71 o
   6   1  17         58.03         36.07        39.21 o
   7   1  17        532.78        490.73       108.32 o
   8   1  17          3.56        -26.08        70.98 o
   9   1  17         57.24        -22.64        68.29 o
  10   1  17         47.61        -80.10        80.10 o
  11   1  17         13.80          4.08        94.09 o
   0   2  17       7871.25       7770.06       396.95 o
   1   2  17       3087.95       3414.61       100.50 o
   2   2  17       6134.86       6180.22       123.64 o
   3   2  17      21804.13      22854.03       224.19 o
   4   2  17       4485.63       4133.17       136.34 o
   5   2  17       6184.69       5801.19       165.10 o
   6   2  17       1611.31       1415.25       138.02 o
   7   2  17        122.48         -8.74        51.34 o
   8   2  17       2601.50       2239.63       185.84 o
   9   2  17         75.49        142.50        92.45 o
  10   2  17       1140.79        869.84       142.13 o
  11   2  17       1290.09       1488.02       183.25 o
   1   3  17       4229.82       3673.12       153.10 o
   2   3  17         18.72         66.90        25.95 o
   3   3  17          1.69         17.39        35.54 o
   4   3  17      10191.86      10194.26       212.89 o
   5   3  17       2779.06       2899.60       136.37 o
   6   3  17       4233.87       4206.69       171.13 o
   7   3  17        372.32        340.99        71.57 o
   8   3  17        284.06        303.23        90.86 o
   9   3  17          0.46         51.69        83.16 o
  10   3  17       2006.18       2066.76       196.92 o
  11   3  17        271.64        368.36       116.87 o
   0   4  17       4251.68       3724.22       370.54 o
   1   4  17       4265.79       4194.92       114.50 o
   2   4  17      14646.61      14453.80       201.94 o
   3   4  17          6.48        -32.11        32.11 o
   4   4  17       2550.59       2411.83       124.91 o
   5   4  17       3493.28       3712.59       156.62 o
   6   4  17       2857.76       2972.45       158.27 o
   7   4  17      11847.87      11327.87       331.12 o
   8   4  17       6556.60       5942.92       292.89 o
   9   4  17       2872.60       2705.30       219.13 o
  10   4  17       1863.08       1905.13       194.20 o
  11   4  17        205.26        180.62       125.92 o
   1   5  17        770.96        983.60        66.97 o
   2   5  17         90.32         69.54        29.25 o
   3   5  17          5.66          1.90        17.32 o
   4   5  17       4331.83       4860.70       153.49 o
   5   5  17         53.23        -34.77        42.97 o
   6   5  17        988.20        881.44        96.03 o
   7   5  17       1644.64       1675.90       134.01 o
   8   5  17        555.98        351.80        77.60 o
   9   5  17        148.11         50.84        80.40 o
  10   5  17       1521.47       1285.87       201.91 o
  11   5  17        108.46        -85.59        87.80 o
   0   6  17      27245.11      26256.70       913.96 o
   1   6  17       6212.96       6588.43       144.29 o
   2   6  17      38574.70      37886.36       384.87 o
   3   6  17       1101.29        914.69        59.33 o
   4   6  17       3066.28       2983.49       175.74 o
   5   6  17        327.68        207.04        59.29 o
   6   6  17       8785.78       9066.84       238.91 o
   7   6  17       2700.07       2682.50       166.26 o
   8   6  17       2949.11       2842.40       178.04 o
   9   6  17        284.74        362.09       104.26 o
  10   6  17       2218.56       1992.08       225.21 o
  11   6  17         13.61        -26.72        93.88 o
   1   7  17       6791.91       6604.42       118.80 o
   2   7  17         32.47         65.73        30.58 o
   3   7  17       9107.74       9091.25       165.02 o
   4   7  17         95.36        118.81        47.45 o
   5   7  17       1637.21       1711.28       123.62 o
   6   7  17        295.68        290.33        73.71 o
   7   7  17       1420.84       1263.76       122.17 o
   8   7  17          4.70         13.95        57.22 o
   9   7  17        895.98        678.57       127.22 o
  10   7  17        350.67        414.28       118.61 o
  11   7  17        463.77        120.65       133.84 o
   0   8  17      40223.79      36997.87       392.62 o
   1   8  17       6278.15       6283.39       133.72 o
   2   8  17      22543.50      20731.68       238.48 o
   3   8  17         83.72         75.47        44.14 o
   4   8  17      20870.50      20306.93       273.24 o
   5   8  17         96.01         59.45        55.02 o
   6   8  17       5370.15       5548.90       216.29 o
   7   8  17          7.81        -49.51        52.62 o
   8   8  17       6504.28       6670.72       254.75 o
   9   8  17        317.90        222.26        94.02 o
  10   8  17       2370.95       2406.20       221.66 o
  11   8  17         18.40         65.77       150.61 o
   1   9  17       1815.01       1421.47        73.65 o
   2   9  17       3188.97       3036.88       113.44 o
   3   9  17      12304.68      11804.11       198.85 o
   4   9  17        317.50        432.95        69.79 o
   5   9  17       3395.30       3468.36       166.18 o
   6   9  17        454.11        383.69       110.95 o
   7   9  17       1655.78       2015.84       152.35 o
   8   9  17       1570.03       1550.28       159.38 o
   9   9  17        602.76        642.13       126.53 o
  10   9  17        636.50        857.03       175.01 o
   0  10  17      12805.97      12564.77       413.78 o
   1  10  17         48.44         85.59        50.21 o
   2  10  17      19535.54      19096.20       329.58 o
   3  10  17         54.22         31.13        46.72 o
   4  10  17       7506.24       7675.50       260.03 o
   5  10  17       3838.92       3627.83       222.95 o
   6  10  17       8816.60       8098.94       285.11 o
   7  10  17        481.95        635.12       129.59 o
   8  10  17       7318.81       7267.50       315.46 o
   9  10  17         78.45        130.49       106.92 o
  10  10  17       1794.98       2171.44       260.71 o
   1  11  17          5.16         43.21        49.68 o
   2  11  17       4307.03       4030.41       175.72 o
   3  11  17       2120.94       2429.11       271.79 o
   4  11  17         30.13          2.74        66.05 o
   5  11  17       1372.64       1499.53       149.28 o
   6  11  17        747.18        808.75       220.95 o
   7  11  17        294.16        345.49       104.04 o
   8  11  17       4487.46       4778.37       288.10 o
   9  11  17          0.80        -69.45        81.55 o
  10  11  17       1171.07       1067.09       238.58 o
   0  12  17       1924.72       1368.80       186.75 o
   1  12  17        385.55        377.14        74.10 o
   2  12  17       9760.76       9329.98       243.39 o
   3  12  17        204.84        230.45        67.99 o
   4  12  17        341.01        148.63        78.81 o
   5  12  17       2056.22       2342.52       187.35 o
   6  12  17       7386.20       6608.60       304.54 o
   7  12  17        477.91        511.01       115.78 o
   8  12  17       4581.04       4464.85       299.75 o
   9  12  17         47.65         20.52       157.55 o
   1  13  17       1220.66       1344.60       133.12 o
   2  13  17       2505.15       2242.40       152.18 o
   3  13  17       1310.49       1424.22       123.44 o
   4  13  17        274.71        357.01        92.61 o
   5  13  17        891.47        673.47       119.71 o
   6  13  17        967.40        934.37       141.26 o
   7  13  17        497.20        369.65       113.70 o
   8  13  17       2879.45       3111.22       250.34 o
   9  13  17          0.62        -62.78        94.21 o
   0  14  17       8121.42       7587.78       309.28 o
   1  14  17       3682.22       4019.69       207.32 o
   2  14  17       2197.45       2193.49       148.59 o
   3  14  17       1036.52       1048.76       139.22 o
   4  14  17        899.40       1002.96       138.05 o
   5  14  17       3784.49       3762.14       252.96 o
   6  14  17       4500.08       4332.10       276.79 o
   7  14  17        816.03        804.56       158.80 o
   8  14  17       2593.65       2653.29       256.39 o
   1  15  17       1830.03       1987.36       157.04 o
   2  15  17        556.72        541.78       125.44 o
   3  15  17        539.56        394.93       100.83 o
   4  15  17         23.91        -57.99        57.99 o
   5  15  17       1670.75       1685.96       178.13 o
   6  15  17          1.55        198.14       100.64 o
   7  15  17        221.40        473.99       114.26 o
   8  15  17       1713.59       1644.47       201.05 o
   0  16  17       8596.65       8501.78       357.10 o
   1  16  17       2427.70       2590.24       182.81 o
   2  16  17       1512.59       1482.83       140.87 o
   3  16  17        304.92        254.67       140.81 o
   4  16  17       1463.59       1431.71       170.05 o
   5  16  17       3737.42       3899.01       270.09 o
   6  16  17       1970.13       1818.70       193.00 o
   7  16  17        267.13        370.20       162.81 o
   1  17  17        488.79        401.45        86.26 o
   2  17  17        132.31        127.25        87.57 o
   3  17  17        113.04         66.78        87.35 o
   4  17  17        136.71        354.47       102.50 o
   5  17  17        133.52        103.35        93.41 o
   6  17  17        414.74        388.81       121.96 o
   0  18  17       1392.86       1512.84       190.50 o
   1  18  17       3069.08       3461.54       197.92 o
   2  18  17        125.15        -47.71       106.53 o
   3  18  17          8.46         88.77        89.29 o
   4  18  17        295.29        303.88       108.89 o
   5  18  17       4120.48       4425.58       301.01 o
   1  19  17        335.14        342.72        96.16 o
   2  19  17        426.37        412.38       120.49 o
   3  19  17         44.65        -23.49        82.28 o
   4  19  17        412.06        362.30       138.50 o
   0  20  17         30.38       -139.65       139.65 o
   1  20  17        447.18        412.49       156.32 o
   2  20  17         73.98         79.16       136.93 o
   3  20  17        138.90        102.63       108.76 o
   0   0  18      10800.37      10497.64       412.22 o
   1   0  18         70.53        226.23        61.91 o
   2   0  18      11445.64      11182.48       282.06 o
   3   0  18        241.48        194.77        49.08 o
   4   0  18       2943.75       3375.93       208.01 o
   5   0  18       4515.01       4982.41       165.48 o
   6   0  18       4298.84       4116.72       169.43 o
   7   0  18       2037.86       2068.87       340.96 o
   8   0  18        813.89        715.76       163.95 o
   9   0  18        773.45        632.59       167.65 o
  10   0  18        121.77         61.07       125.91 o
  11   0  18         16.92       -132.23       132.23 o
   1   1  18      50099.86      47061.49       472.40 o
   2   1  18        461.65        432.26        61.11 o
   3   1  18      12615.86      11139.35       172.73 o
   4   1  18        785.00        827.98        45.82 o
   5   1  18      32895.87      32568.10       514.85 o
   6   1  18        122.82        125.22        50.31 o
   7   1  18      16228.40      16501.57       523.69 o
   8   1  18        184.20        199.42        84.36 o
   9   1  18       2263.02       1925.59       183.98 o
  10   1  18       1141.91       1053.38       151.81 o
  11   1  18        137.53        144.19       102.42 o
   0   2  18      15800.03      17441.62       393.65 o
   1   2  18       2652.24       2777.13        99.69 o
   2   2  18       6338.82       5879.08       124.87 o
   3   2  18       1147.92        954.57        57.02 o
   4   2  18      10312.59      10655.08       223.48 o
   5   2  18       1172.49       1226.49        94.09 o
   6   2  18        850.63        838.04       115.63 o
   7   2  18       4621.85       4157.65       234.94 o
   8   2  18       6266.83       6434.83       313.65 o
   9   2  18       3200.83       3124.91       233.67 o
  10   2  18        706.27        620.62       128.35 o
  11   2  18        877.53        877.70       218.66 o
   1   3  18      26492.91      25655.87       314.49 o
   2   3  18       8473.67       8511.14       152.10 o
   3   3  18       2271.33       2147.76       117.17 o
   4   3  18       1300.45       1196.39        91.83 o
   5   3  18       8455.02       8888.75       222.75 o
   6   3  18        100.43         83.36        50.51 o
   7   3  18      25394.08      24151.27       401.61 o
   8   3  18       1464.39       1188.64       142.91 o
   9   3  18       1446.77       1490.96       168.21 o
  10   3  18       2144.45       2337.48       215.31 o
  11   3  18        497.29        352.45       114.65 o
   0   4  18      31178.95      32703.17       602.88 o
   1   4  18        930.70       1092.75        84.99 o
   2   4  18        100.45         45.92        29.73 o
   3   4  18       2618.05       2744.74       117.89 o
   4   4  18       3653.08       3974.80       156.53 o
   5   4  18       6311.26       6244.44       183.22 o
   6   4  18        974.63        896.30        96.09 o
   7   4  18       3112.26       3177.28       172.42 o
   8   4  18       5937.14       5337.08       284.56 o
   9   4  18       1099.03       1254.92       192.22 o
  10   4  18        789.57        938.92       147.16 o
  11   4  18       2112.67       2161.19       220.15 o
   1   5  18      22465.17      23088.85       298.98 o
   2   5  18       2196.02       2067.34        88.62 o
   3   5  18         26.34         54.33        20.82 o
   4   5  18       1631.52       1815.15       129.10 o
   5   5  18       3825.69       3780.25       163.04 o
   6   5  18       1874.00       2037.73       138.77 o
   7   5  18      13835.70      13851.10       404.70 o
   8   5  18       4925.87       4801.17       268.32 o
   9   5  18       1106.15       1248.52       159.47 o
  10   5  18        916.40       1076.72       156.60 o
  11   5  18        389.75        487.39       123.97 o
   0   6  18         67.67         20.58        54.79 o
   1   6  18        229.68        242.95        43.22 o
   2   6  18        116.20         52.25        39.24 o
   3   6  18        374.49        320.95        50.61 o
   4   6  18         35.91         76.78        46.80 o
   5   6  18         71.88         30.11        90.48 o
   6   6  18          0.26         -9.74        54.93 o
   7   6  18       1188.72       1008.10       111.80 o
   8   6  18       1108.25        888.89       109.72 o
   9   6  18         70.57         58.72        85.89 o
  10   6  18        105.48        152.42        91.64 o
  11   6  18        487.37        389.33       170.30 o
   1   7  18       3884.60       3904.07        98.96 o
   2   7  18       6099.13       5951.82       134.62 o
   3   7  18       3793.35       3568.53       111.79 o
   4   7  18        159.23         85.08        87.26 o
   5   7  18       3137.25       2934.70       155.19 o
   6   7  18        785.03        828.10        98.07 o
   7   7  18        847.10       1004.92       112.54 o
   8   7  18       3601.29       3494.57       201.19 o
   9   7  18        945.50        874.07       139.45 o
  10   7  18        340.06        316.51       107.11 o
  11   7  18         37.94       -102.57       102.60 o
   0   8  18       1448.75       1518.39        89.06 o
   1   8  18       1355.45       1338.94        62.11 o
   2   8  18       1608.17       1485.27        73.98 o
   3   8  18          7.27         14.20        31.59 o
   4   8  18         28.68         26.96        70.68 o
   5   8  18       1653.93       1482.16       119.30 o
   6   8  18        572.00        670.20        96.30 o
   7   8  18       1297.85       1335.10       128.56 o
   8   8  18        285.44        280.29        78.22 o
   9   8  18          8.36        -66.35        66.35 o
  10   8  18         13.78        -49.41       111.37 o
   1   9  18         29.01         27.37        42.02 o
   2   9  18      11627.99      11586.96       167.65 o
   3   9  18        369.09        383.68        51.43 o
   4   9  18       5294.48       5448.53       180.60 o
   5   9  18         25.74        -26.33        49.73 o
   6   9  18       1768.78       1797.66       138.57 o
   7   9  18         12.27         75.26        62.49 o
   8   9  18        685.88        914.95       135.95 o
   9   9  18        108.80        188.32       120.07 o
  10   9  18        287.13        254.52       132.03 o
   0  10  18       4437.14       4848.31       273.29 o
   1  10  18       6302.05       6582.94       191.54 o
   2  10  18       2467.35       2373.80       149.97 o
   3  10  18        918.85        804.09        86.82 o
   4  10  18        162.41         97.20        68.39 o
   5  10  18       2208.52       2076.82       170.86 o
   6  10  18          0.08         36.50        69.79 o
   7  10  18        442.56        403.08        99.53 o
   8  10  18        131.27         55.00        97.17 o
   9  10  18         13.76        225.12        90.66 o
  10  10  18          2.83          9.75       124.17 o
   1  11  18         69.95         29.73        54.96 o
   2  11  18       9894.57       9631.52       482.77 o
   3  11  18       1203.75       1145.28       102.38 o
   4  11  18       6404.96       6556.21       293.92 o
   5  11  18       1160.17       1203.08       141.25 o
   6  11  18       2744.30       3172.68       220.85 o
   7  11  18        758.38        607.50       120.20 o
   8  11  18       1643.68       1793.99       183.09 o
   9  11  18        290.99        311.47       112.35 o
  10  11  18        343.83        498.27       207.98 o
   0  12  18        438.01        296.23       108.88 o
   1  12  18       1094.36        960.65       175.75 o
   2  12  18       2401.67       2455.55       154.21 o
   3  12  18        466.62        423.22        81.72 o
   4  12  18       2196.19       2134.98       226.75 o
   5  12  18        423.03        345.77       133.30 o
   6  12  18       1447.96       1172.11       150.98 o
   7  12  18       2701.68       2675.66       215.69 o
   8  12  18        146.33         91.91        95.77 o
   9  12  18        871.22        992.38       159.13 o
   1  13  18       1172.33       1161.75       113.89 o
   2  13  18       5337.32       5564.33       214.47 o
   3  13  18       2773.12       2667.71       238.54 o
   4  13  18       3478.20       3475.27       228.89 o
   5  13  18       1162.36       1220.33       155.24 o
   6  13  18        623.18        510.76       115.09 o
   7  13  18        278.09        314.69       109.08 o
   8  13  18       2772.69       3047.51       243.27 o
   9  13  18        864.70        712.76       146.91 o
   0  14  18       4382.67       4592.31       289.00 o
   1  14  18        117.34        122.62        78.88 o
   2  14  18        566.75        632.51        91.49 o
   3  14  18         41.44         67.40        67.86 o
   4  14  18       3444.47       3611.85       353.45 o
   5  14  18          4.62        -47.95        69.13 o
   6  14  18        606.00        898.07       141.82 o
   7  14  18        516.86        301.21       107.13 o
   8  14  18        136.60        246.81       119.17 o
   1  15  18      12679.63      12822.38       318.72 o
   2  15  18       1279.75       1151.32       125.09 o
   3  15  18       6202.56       6627.22       310.17 o
   4  15  18        312.26        396.28       105.16 o
   5  15  18       4367.02       4476.45       372.38 o
   6  15  18        384.60        297.58       110.42 o
   7  15  18       2545.25       2653.92       237.86 o
   8  15  18        278.86        240.38       119.37 o
   0  16  18       1445.98       1449.97       226.22 o
   1  16  18         91.91        167.94        76.70 o
   2  16  18        800.03        635.87       108.63 o
   3  16  18         86.08         52.18       136.70 o
   4  16  18        371.75        428.12       120.85 o
   5  16  18         73.42         92.06        85.97 o
   6  16  18         20.15         13.96        83.10 o
   7  16  18        136.05         -6.95       108.03 o
   1  17  18       6593.77       6748.24       394.49 o
   2  17  18          5.92        -14.31        77.29 o
   3  17  18       8424.53       8922.26       357.75 o
   4  17  18         24.50        -72.59        72.59 o
   5  17  18       2886.24       2882.88       241.88 o
   6  17  18         11.67          6.38        94.07 o
   0  18  18       2863.96       3087.16       265.80 o
   1  18  18          2.83        -58.62        60.77 o
   2  18  18        921.04        758.90       183.06 o
   3  18  18         75.25        179.73        94.06 o
   4  18  18       1371.19       1216.96       170.73 o
   5  18  18        734.20        746.31       179.28 o
   1  19  18       2139.15       2258.10       181.51 o
   2  19  18        605.52        458.78       147.08 o
   3  19  18       1947.88       2090.15       437.16 o
   4  19  18         20.16         41.60        99.92 o
   0  20  18       1423.48       1257.57       724.46 o
   1  20  18         70.16         71.64       138.73 o
   2  20  18        161.22         73.14       109.85 o
   1   1  19         98.41        161.19        42.92 o
   2   1  19      17988.18      17389.66       241.16 o
   3   1  19       3646.23       3431.99       100.62 o
   4   1  19       1014.92        944.74        60.80 o
   5   1  19        672.56        577.22        68.23 o
   6   1  19        398.27        313.58        56.88 o
   7   1  19        194.27        216.20        85.27 o
   8   1  19          7.70        -40.54        65.63 o
   9   1  19        149.08        124.12        81.93 o
  10   1  19        184.21        131.04        92.83 o
  11   1  19          2.88       -108.55       108.55 o
   0   2  19      10365.70      10620.50       306.97 o
   1   2  19       2246.05       2268.07        95.07 o
   2   2  19      12121.90      12531.70       194.02 o
   3   2  19       2389.94       2418.64        85.34 o
   4   2  19       3747.30       3837.00       141.74 o
   5   2  19       1217.76       1302.98       114.71 o
   6   2  19       3742.31       4087.85       166.93 o
   7   2  19       2683.04       2491.82       226.68 o
   8   2  19        527.99        465.25       107.13 o
   9   2  19        434.35        416.09       110.02 o
  10   2  19        385.28        334.28       105.58 o
  11   2  19        207.12        134.99        95.56 o
   1   3  19       7046.52       6498.30       148.18 o
   2   3  19      13023.76      13042.55       198.26 o
   3   3  19        220.89        171.46        24.89 o
   4   3  19         88.32         84.28        51.06 o
   5   3  19       1514.31       1376.90       104.01 o
   6   3  19        204.62        259.02        64.16 o
   7   3  19       5957.95       6626.86       433.51 o
   8   3  19         36.65        132.37        82.33 o
   9   3  19       1948.64       1920.71       182.19 o
  10   3  19        295.08        156.64        94.46 o
  11   3  19        443.13        755.90       161.92 o
   0   4  19       1480.92       1428.12       144.42 o
   1   4  19       1370.21       1244.03        84.85 o
   2   4  19         58.44        141.16        32.67 o
   3   4  19        364.04        346.59        31.52 o
   4   4  19        327.61        404.12        70.98 o
   5   4  19       5268.87       5029.17       175.42 o
   6   4  19        164.35        160.51        86.29 o
   7   4  19        745.27        940.70       130.26 o
   8   4  19        227.41        251.80        92.62 o
   9   4  19       1236.42       1278.72       158.43 o
  10   4  19        128.92         89.63        96.64 o
  11   4  19        916.67       1117.60       173.40 o
   1   5  19      42707.21      43316.79       461.09 o
   2   5  19       3626.06       3301.25       105.14 o
   3   5  19       7219.30       7166.85       130.27 o
   4   5  19        700.48        925.07        87.73 o
   5   5  19       6393.20       6289.22       191.35 o
   6   5  19        136.50         82.41        63.98 o
   7   5  19      14813.72      14642.92       318.69 o
   8   5  19       4623.36       4653.33       271.18 o
   9   5  19       2263.75       2071.72       191.60 o
  10   5  19        132.61        146.66        87.17 o
  11   5  19       1761.77       1783.03       204.75 o
   0   6  19       5391.55       5120.18       233.98 o
   1   6  19        514.26        595.23        59.00 o
   2   6  19         12.34         -1.13        27.79 o
   3   6  19       1413.98       1361.59        70.93 o
   4   6  19        297.56        204.24        54.95 o
   5   6  19          9.87        -25.51        46.42 o
   6   6  19        466.17        641.74        95.90 o
   7   6  19        357.03        326.86        77.47 o
   8   6  19        624.05        653.84       116.21 o
   9   6  19        881.85        840.94       152.29 o
  10   6  19          6.70        -21.70        83.65 o
  11   6  19       1597.22       1920.02       411.13 o
   1   7  19      58817.48      55798.94       518.28 o
   2   7  19          9.41        -28.41        28.41 o
   3   7  19      16141.24      15864.83       230.76 o
   4   7  19         88.60         -1.66        54.89 o
   5   7  19      15084.67      15012.01       304.85 o
   6   7  19         94.56         92.31        63.25 o
   7   7  19       9453.61       9187.38       261.01 o
   8   7  19       1621.39       1474.36       138.52 o
   9   7  19       1810.48       1649.57       178.22 o
  10   7  19          5.78        -30.09        89.15 o
  11   7  19        329.58         88.58       179.90 o
   0   8  19      19312.47      18013.00       318.83 o
   1   8  19        253.07        240.12        54.23 o
   2   8  19       3965.07       3802.01       107.65 o
   3   8  19        182.65        177.08        48.35 o
   4   8  19       3208.61       3350.91       153.99 o
   5   8  19         30.69        -52.44        52.44 o
   6   8  19       2297.88       2519.37       159.45 o
   7   8  19          0.86         27.38        58.86 o
   8   8  19       2671.83       2626.99       177.88 o
   9   8  19       2121.96       2282.98       244.53 o
  10   8  19        398.88        499.95       147.87 o
   1   9  19      38501.05      35534.26       398.65 o
   2   9  19        542.55        524.81        57.15 o
   3   9  19       8984.80       9233.33       179.76 o
   4   9  19        206.99        201.20        75.15 o
   5   9  19      13324.90      13658.33       294.63 o
   6   9  19         33.10        -73.94        73.94 o
   7   9  19      12278.90      11921.79       355.24 o
   8   9  19        568.44        696.93       124.62 o
   9   9  19       1775.14       1735.52       218.83 o
  10   9  19         77.57         63.16       109.36 o
   0  10  19       2874.55       2516.28       225.56 o
   1  10  19       3262.57       3373.87       159.07 o
   2  10  19        107.70          9.93        57.20 o
   3  10  19       5119.91       5366.26       193.69 o
   4  10  19          1.23        -52.56        52.56 o
   5  10  19        423.22        418.68       115.31 o
   6  10  19        931.42       1187.71       141.90 o
   7  10  19       1753.52       1748.93       196.05 o
   8  10  19        188.46        160.14        90.40 o
   9  10  19       3828.48       4299.34       344.63 o
  10  10  19        200.01        195.63       164.16 o
   1  11  19      11606.04      11738.88       266.94 o
   2  11  19        301.06        381.49        70.48 o
   3  11  19       3718.15       3902.15       175.12 o
   4  11  19       1407.10       1583.65       152.50 o
   5  11  19       7738.37       7879.49       283.68 o
   6  11  19        227.75        105.05        86.41 o
   7  11  19       7471.61       7587.72       327.17 o
   8  11  19        392.66        401.19       115.09 o
   9  11  19       4287.52       4209.20       284.70 o
   0  12  19       4506.04       4059.38       422.74 o
   1  12  19        122.61        116.93        56.81 o
   2  12  19        425.90        296.70        68.92 o
   3  12  19       5452.51       5546.77       277.00 o
   4  12  19          0.73         45.42        87.06 o
   5  12  19          2.05        120.32        79.00 o
   6  12  19        539.01        561.03       115.70 o
   7  12  19       2419.40       2436.33       209.72 o
   8  12  19         38.15         13.80        85.08 o
   9  12  19       3100.15       3829.27       281.49 o
   1  13  19       6658.44       6940.80       236.44 o
   2  13  19       3654.98       3918.11       199.16 o
   3  13  19       3996.22       4025.32       241.60 o
   4  13  19        973.04        982.40       130.76 o
   5  13  19       6964.75       7383.31       313.40 o
   6  13  19        401.39        327.96       107.05 o
   7  13  19       3335.81       3409.46       255.06 o
   8  13  19        875.13        616.77       135.60 o
   9  13  19       3359.20       4018.21       408.30 o
   0  14  19       6780.42       6322.87       298.76 o
   1  14  19        958.20       1241.42       119.63 o
   2  14  19       1289.55       1049.25       115.43 o
   3  14  19        212.19         90.47       118.40 o
   4  14  19       5087.04       5142.23       290.94 o
   5  14  19          0.47         37.70        80.89 o
   6  14  19       1394.78       1656.87       214.44 o
   7  14  19        816.43        795.02       138.84 o
   8  14  19         97.35         66.50       101.06 o
   1  15  19       2421.36       2694.20       178.67 o
   2  15  19       3686.71       4011.97       221.31 o
   3  15  19       3763.97       3750.61       266.61 o
   4  15  19        895.90        858.84       134.74 o
   5  15  19        964.67       1037.65       150.84 o
   6  15  19         62.47         42.72        78.14 o
   7  15  19       3495.66       3238.52       261.06 o
   0  16  19         18.82         32.01       102.81 o
   1  16  19        759.32        662.26       105.42 o
   2  16  19         82.06        125.73        88.29 o
   3  16  19         13.26         85.09        83.37 o
   4  16  19        698.78        642.65       170.05 o
   5  16  19          7.20         88.88        88.74 o
   6  16  19         67.21        -21.53        89.35 o
   7  16  19         40.07        -11.88       102.79 o
   1  17  19       1410.99       1733.24       139.93 o
   2  17  19       2295.68       2513.83       255.34 o
   3  17  19        224.40        361.90       108.35 o
   4  17  19       2422.12       2495.90       338.24 o
   5  17  19          1.89        -50.87        77.81 o
   6  17  19        533.81        363.60       127.94 o
   0  18  19       1468.46       1210.94       237.88 o
   1  18  19         44.24         47.05        68.58 o
   2  18  19        480.90        486.33       118.98 o
   3  18  19        123.75         42.59        92.54 o
   4  18  19        172.11        178.65        96.70 o
   5  18  19       1549.05       1716.36       203.50 o
   1  19  19        412.83        465.45       106.23 o
   2  19  19        884.66        964.44       157.07 o
   3  19  19        111.69         85.72        99.32 o
   4  19  19        998.83        968.59       163.47 o
   0  20  19         73.01          4.29       139.19 o
   1  20  19        207.25        241.72       139.54 o
   2  20  19          2.49        -84.01       101.39 o
   0   0  20     145519.05     138817.23      2510.79 o
   1   0  20      10791.63      11412.57       320.87 o
   2   0  20      47074.66      46753.81      1039.04 o
   3   0  20       1061.87       1104.75        96.32 o
   4   0  20      14064.64      13918.96       333.38 o
   5   0  20         11.13         53.16        44.69 o
   6   0  20      36757.32      36545.04       879.30 o
   7   0  20         12.05        -70.34       109.35 o
   8   0  20      10715.62      11155.22       484.94 o
   9   0  20       1225.46        940.80       193.08 o
  10   0  20        409.50        266.18       300.62 o
  11   0  20       1516.83       1931.68       417.45 o
   1   1  20      14029.71      13274.76       222.41 o
   2   1  20        395.93        395.61        46.73 o
   3   1  20        991.43       1025.87        66.39 o
   4   1  20          1.40         41.52        27.76 o
   5   1  20       1512.72       1752.27       108.88 o
   6   1  20         38.59         -5.75        61.08 o
   7   1  20       3406.42       3300.07       277.11 o
   8   1  20       2031.27       1960.93       206.17 o
   9   1  20        143.19        121.15        85.45 o
  10   1  20       1286.28       1456.12       175.07 o
  11   1  20        171.97         73.98        93.36 o
   0   2  20      71587.09      67604.80      1008.43 o
   1   2  20       1189.65       1319.89        82.84 o
   2   2  20      12192.01      11780.95       191.20 o
   3   2  20        981.72       1092.99        88.81 o
   4   2  20        288.55        200.47        63.12 o
   5   2  20       1022.34       1191.10       154.86 o
   6   2  20      27132.05      27084.06       412.53 o
   7   2  20        539.26        490.21       103.20 o
   8   2  20       9916.65       9707.47       324.56 o
   9   2  20        222.31        267.01       100.25 o
  10   2  20         16.26        -88.97        99.96 o
  11   2  20        464.36        461.45       132.30 o
   1   3  20      27296.40      27453.46       343.02 o
   2   3  20       2980.76       3022.81       101.19 o
   3   3  20       3765.19       3829.04       105.10 o
   4   3  20       1680.26       1572.02       107.17 o
   5   3  20       2772.57       2807.95       146.83 o
   6   3  20       4624.59       4670.63       185.87 o
   7   3  20      12213.49      12329.02       350.71 o
   8   3  20       6127.35       6583.67       302.10 o
   9   3  20       2325.81       2229.25       198.14 o
  10   3  20       3530.60       3743.14       266.82 o
  11   3  20        769.53        587.73       139.87 o
   0   4  20      36950.20      37160.10       678.28 o
   1   4  20       2511.65       2647.21       106.98 o
   2   4  20       6766.37       6479.71       161.42 o
   3   4  20         22.18         -4.88        19.92 o
   4   4  20       1004.44        915.82        85.04 o
   5   4  20       2395.70       2558.47       145.70 o
   6   4  20      30085.65      29985.38       453.38 o
   7   4  20         97.77        132.55        85.47 o
   8   4  20       4705.03       4513.43       262.82 o
   9   4  20        137.40         87.92        87.36 o
  10   4  20        132.05         31.05        86.69 o
  11   4  20        254.73        283.73       124.59 o
   1   5  20       2081.35       2147.53       105.64 o
   2   5  20        586.23        643.01        56.56 o
   3   5  20          5.29          1.08        36.22 o
   4   5  20        570.11        593.73        74.83 o
   5   5  20        403.07        315.64        66.20 o
   6   5  20        616.17        599.91        89.79 o
   7   5  20       3125.09       2659.29       166.14 o
   8   5  20       4123.05       4209.50       255.91 o
   9   5  20       1758.62       1782.07       179.69 o
  10   5  20       1440.70       1270.87       228.83 o
  11   5  20        177.82        138.52       111.08 o
   0   6  20      72156.27      71825.95      1110.32 o
   1   6  20       1618.67       1511.75        91.10 o
   2   6  20       5615.80       5107.25       128.35 o
   3   6  20       1443.49       1343.24        79.90 o
   4   6  20       1651.95       1518.94       111.70 o
   5   6  20         79.66        177.35        60.86 o
   6   6  20      15858.80      15868.69       328.99 o
   7   6  20       6269.37       6784.83       233.30 o
   8   6  20       5359.21       5446.08       289.84 o
   9   6  20        650.59        678.64       134.95 o
  10   6  20        392.56        339.45       137.55 o
  11   6  20        357.10        218.11       183.12 o
   1   7  20        346.89        404.95        51.26 o
   2   7  20        418.13        316.67        51.35 o
   3   7  20        776.43        943.24        68.31 o
   4   7  20        632.56        654.30        80.98 o
   5   7  20       3347.32       3678.82       178.93 o
   6   7  20         22.07         -6.89        71.11 o
   7   7  20       1074.74       1044.06       116.13 o
   8   7  20        142.50         96.63        83.13 o
   9   7  20         28.27         67.71        85.26 o
  10   7  20        621.40        594.44       237.31 o
   0   8  20       9772.41       9711.53       232.10 o
   1   8  20       4330.11       4707.18       125.49 o
   2   8  20       2196.14       2280.02       102.97 o
   3   8  20         83.26         82.77        38.63 o
   4   8  20          5.22         -7.76        44.14 o
   5   8  20        750.77        767.98        93.66 o
   6   8  20         47.93         58.23        65.99 o
   7   8  20       1187.81       1227.23       140.57 o
   8   8  20       1013.53        781.05       112.47 o
   9   8  20        943.89        583.21       328.42 o
  10   8  20        151.89        -18.95       102.52 o
   1   9  20       2980.23       2893.55       150.93 o
   2   9  20        198.63        218.46        52.65 o
   3   9  20       1180.52       1184.67        91.23 o
   4   9  20       3100.78       2896.56       155.41 o
   5   9  20         90.18         11.69        67.55 o
   6   9  20         24.07        -24.24        70.07 o
   7   9  20        199.72        200.81        85.04 o
   8   9  20        466.77        374.14       105.07 o
   9   9  20        462.75        627.86       258.21 o
  10   9  20        585.05        553.33       192.02 o
   0  10  20       2620.46       2590.83       227.95 o
   1  10  20       1027.18       1051.46        98.81 o
   2  10  20          8.20        -19.62        50.77 o
   3  10  20       1886.13       1756.77       231.56 o
   4  10  20       2021.11       2150.50       174.81 o
   5  10  20       8196.65       8701.56       296.60 o
   6  10  20       3476.95       3386.59       245.86 o
   7  10  20          4.53         81.50        81.77 o
   8  10  20        168.70        310.49        98.15 o
   9  10  20         16.85        173.14       124.31 o
  10  10  20          3.70       -125.91       130.01 o
   1  11  20       1011.81       1210.93       110.12 o
   2  11  20       3751.66       3782.90       173.37 o
   3  11  20        171.20        106.33        60.76 o
   4  11  20       2581.27       2356.85       187.63 o
   5  11  20        376.79        501.37       111.11 o
   6  11  20          2.33        -57.74        57.74 o
   7  11  20        244.22        302.65       106.49 o
   8  11  20       2046.20       2372.98       233.40 o
   9  11  20          7.20        -54.59       107.29 o
   0  12  20       3176.14       3481.20       286.54 o
   1  12  20        108.55         28.46        53.63 o
   2  12  20       1316.10       1152.03       109.02 o
   3  12  20          2.77        -58.14        58.14 o
   4  12  20        583.21        500.82       119.92 o
   5  12  20       5430.93       6189.68       305.62 o
   6  12  20       1971.90       1640.15       171.38 o
   7  12  20         60.34        188.19        98.88 o
   8  12  20        177.56        148.87        99.01 o
   9  12  20         52.10         77.59       155.91 o
   1  13  20       4539.11       4551.22       215.41 o
   2  13  20        847.30       1043.89       111.02 o
   3  13  20        214.43        273.46        86.65 o
   4  13  20        353.66        259.24        89.56 o
   5  13  20       2534.20       2882.91       222.46 o
   6  13  20        954.07        661.03       177.75 o
   7  13  20        530.33        430.70       121.77 o
   8  13  20       1554.17       1797.73       207.18 o
   0  14  20       2979.56       3075.88       240.66 o
   1  14  20       1901.46       2066.59       154.08 o
   2  14  20       5748.34       5947.31       244.50 o
   3  14  20        731.06        732.07       182.33 o
   4  14  20       3697.84       3348.72       312.70 o
   5  14  20         51.75         26.90        75.86 o
   6  14  20       2353.42       2260.05       212.14 o
   7  14  20        266.48        378.66       110.83 o
   8  14  20        909.21        936.78       162.82 o
   1  15  20       3240.51       3399.15       265.13 o
   2  15  20         73.39         84.32        80.48 o
   3  15  20       2356.48       2688.23       216.29 o
   4  15  20        242.06        193.13        95.09 o
   5  15  20       2254.35       2359.06       211.77 o
   6  15  20        224.97        114.78        99.65 o
   7  15  20        326.62        455.82       126.15 o
   0  16  20       2909.19       2442.48       232.79 o
   1  16  20         10.74         73.87        70.73 o
   2  16  20      11064.36      11125.15       366.58 o
   3  16  20        259.93        235.37        90.63 o
   4  16  20       7984.90       8376.10       353.46 o
   5  16  20        156.04        137.96        95.80 o
   6  16  20       2491.11       2568.25       235.78 o
   7  16  20         20.44        -62.19        97.17 o
   1  17  20        369.20        367.07        84.39 o
   2  17  20         75.44         12.63        75.62 o
   3  17  20       1200.44       1085.08       154.36 o
   4  17  20        507.16        373.71       119.05 o
   5  17  20        644.29        644.18       195.58 o
   6  17  20         45.77        149.14       126.73 o
   0  18  20       1324.92       1030.09       200.52 o
   1  18  20        222.91        327.54        90.62 o
   2  18  20       4334.24       5111.80       314.46 o
   3  18  20         40.55        -48.53       107.94 o
   4  18  20       4403.90       4244.82       298.53 o
   5  18  20        124.53       -154.96       154.96 o
   1  19  20        281.52         -4.18        96.01 o
   2  19  20        229.64         71.19       131.71 o
   3  19  20       1355.87       1296.56       174.27 o
   0  20  20        170.86        -12.79       251.87 o
   1  20  20        721.76        826.80       141.01 o
   1   1  21       7807.12       8556.85       180.08 o
   2   1  21        320.06        415.91        49.06 o
   3   1  21       6159.31       6102.02       155.56 o
   4   1  21        316.99        274.98        43.32 o
   5   1  21       1297.03       1343.97       100.50 o
   6   1  21         40.28        -10.55        78.47 o
   7   1  21       1229.95       1162.69       144.53 o
   8   1  21          0.77        -23.60        73.17 o
   9   1  21        450.78        485.40       112.27 o
  10   1  21        136.74        112.49        93.38 o
  11   1  21        496.25        404.01       122.26 o
   0   2  21       3946.00       3394.57       241.55 o
   1   2  21       3295.24       3425.19       116.97 o
   2   2  21       1274.34       1364.84        90.12 o
   3   2  21         82.13         66.90        31.38 o
   4   2  21        104.35        144.42        46.84 o
   5   2  21        875.47        802.83        83.49 o
   6   2  21       8128.54       8226.40       224.98 o
   7   2  21       1344.31       1114.04       139.82 o
   8   2  21        511.44        343.78        95.98 o
   9   2  21        216.96        436.80       108.80 o
  10   2  21        162.07         90.14        86.48 o
  11   2  21        446.38        289.92       178.40 o
   1   3  21       7776.30       8175.69       176.57 o
   2   3  21        802.07        609.70        54.87 o
   3   3  21       7984.36       8468.02       248.91 o
   4   3  21       2036.48       2097.79       122.49 o
   5   3  21          1.14          5.24        46.46 o
   6   3  21       3648.37       3508.37       165.37 o
   7   3  21          0.57        103.59        82.44 o
   8   3  21        129.22         83.11        83.14 o
   9   3  21       1002.66        935.79       159.06 o
  10   3  21       1098.72        945.22       153.85 o
  11   3  21        229.95        335.26       128.39 o
   0   4  21      27205.97      26572.02       559.28 o
   1   4  21       2446.04       2565.36       111.63 o
   2   4  21          5.06         19.18        27.87 o
   3   4  21         66.00         23.33        25.89 o
   4   4  21         97.67        109.46        64.65 o
   5   4  21        206.17        231.24        60.62 o
   6   4  21      18774.28      18055.76       409.91 o
   7   4  21         36.77         25.40        84.12 o
   8   4  21       2917.81       2943.66       285.55 o
   9   4  21          7.79        -64.68        67.50 o
  10   4  21          4.61         45.81        87.05 o
  11   4  21         40.10        114.74       115.17 o
   1   5  21       1001.10       1057.22        78.24 o
   2   5  21        733.16        793.90        72.78 o
   3   5  21       3568.48       3565.16       149.31 o
   4   5  21       2068.18       1794.36       120.23 o
   5   5  21       1568.73       1457.35       120.47 o
   6   5  21       2312.22       2327.60       165.70 o
   7   5  21        291.45        261.77        78.99 o
   8   5  21        890.88        764.80       129.60 o
   9   5  21        130.22         83.62        82.51 o
  10   5  21       1570.40       1588.27       190.79 o
  11   5  21         81.10         90.82       116.50 o
   0   6  21      82352.77      78461.04      1199.33 o
   1   6  21        583.89        553.61        70.93 o
   2   6  21       6318.43       6077.69       142.22 o
   3   6  21        961.80        878.61        66.00 o
   4   6  21       4718.00       4858.26       179.36 o
   5   6  21         23.01         42.61        55.41 o
   6   6  21      25825.74      24873.16       424.45 o
   7   6  21       2531.19       2546.60       166.52 o
   8   6  21       5720.97       5432.28       293.34 o
   9   6  21        446.83        530.26       109.93 o
  10   6  21         22.17         -1.06        86.91 o
   1   7  21       3085.20       3065.93       112.62 o
   2   7  21        239.09        257.11        50.48 o
   3   7  21         92.68         40.76        36.59 o
   4   7  21         19.67         35.76        48.71 o
   5   7  21       5400.56       5486.59       203.83 o
   6   7  21         52.21         96.95        66.02 o
   7   7  21       5682.14       5923.56       242.62 o
   8   7  21       1087.83        918.21       184.64 o
   9   7  21        459.61        296.62       106.06 o
  10   7  21        573.07        310.79       138.91 o
   0   8  21      74067.37      70187.38       849.69 o
   1   8  21       3998.19       4110.42       110.46 o
   2   8  21      17438.93      17113.50       254.36 o
   3   8  21        206.16        144.46        43.24 o
   4   8  21       2806.56       2779.24       150.98 o
   5   8  21         28.67         -7.04        55.02 o
   6   8  21      20032.63      20272.78       386.33 o
   7   8  21        690.16        818.40       108.27 o
   8   8  21       8770.98       9170.03       397.64 o
   9   8  21        880.71        579.09       152.11 o
  10   8  21          1.91       -160.36       167.81 o
   1   9  21       6623.47       6493.04       238.11 o
   2   9  21        978.97       1180.56       101.45 o
   3   9  21       1277.65       1623.10       158.72 o
   4   9  21        146.11         76.59        68.40 o
   5   9  21       4458.22       4381.14       249.86 o
   6   9  21          9.14        -68.63        85.79 o
   7   9  21       6141.43       6200.58       292.49 o
   8   9  21        463.28        436.57       130.68 o
   9   9  21        239.76        183.44       126.28 o
  10   9  21        960.31       1165.15       249.14 o
   0  10  21      25326.18      26229.57       646.07 o
   1  10  21       1102.86       1331.02       120.30 o
   2  10  21      20108.25      19337.38       343.62 o
   3  10  21        229.16        198.62        75.04 o
   4  10  21       2848.72       2976.98       202.38 o
   5  10  21         17.58        204.47        81.57 o
   6  10  21       5663.14       6416.29       297.54 o
   7  10  21        161.93        -22.45        79.90 o
   8  10  21       7541.31       8203.84       357.05 o
   9  10  21        465.74        640.54       158.70 o
   1  11  21       1589.82       1593.02       124.34 o
   2  11  21        827.19        640.25       146.74 o
   3  11  21        188.34        105.85        77.02 o
   4  11  21        164.62         75.31        83.31 o
   5  11  21         61.24        -45.45        71.23 o
   6  11  21       2930.92       2754.48       213.57 o
   7  11  21        551.69        538.90       149.44 o
   8  11  21        510.00        497.27       165.57 o
   9  11  21         67.18        131.36       119.33 o
   0  12  21       9316.68       9540.25       404.04 o
   1  12  21          0.77          8.69        53.39 o
   2  12  21       6458.59       6156.21       223.21 o
   3  12  21        109.49        123.47        73.67 o
   4  12  21       3730.44       4059.30       249.79 o
   5  12  21       2300.47       2086.18       192.66 o
   6  12  21       4232.69       4223.90       265.86 o
   7  12  21        103.54        125.90       116.08 o
   8  12  21       5692.86       5408.78       325.04 o
   9  12  21        300.25        486.10       205.77 o
   1  13  21       3394.44       3419.05       189.74 o
   2  13  21        526.64        381.17        84.76 o
   3  13  21         46.53         43.43        63.48 o
   4  13  21       1841.31       2016.12       185.86 o
   5  13  21        333.84        339.93       101.90 o
   6  13  21       2972.33       2790.15       227.57 o
   7  13  21        440.92        263.81       108.72 o
   8  13  21       1262.94       1313.62       173.78 o
   0  14  21        937.95       1018.19       228.70 o
   1  14  21       2080.45       1876.62       151.24 o
   2  14  21       2239.22       2143.98       233.97 o
   3  14  21        511.98        410.58       102.74 o
   4  14  21       2384.97       2330.15       277.11 o
   5  14  21        560.73        263.30       101.11 o
   6  14  21       1081.18       1006.80       262.64 o
   7  14  21        614.46        721.63       142.54 o
   8  14  21       3279.02       2903.88       291.04 o
   1  15  21       2486.69       2370.31       170.65 o
   2  15  21        277.26        301.31       102.06 o
   3  15  21        855.05       1051.22       144.10 o
   4  15  21        276.66        185.13       134.56 o
   5  15  21       1263.19       1106.15       196.42 o
   6  15  21          4.23        -87.35        87.35 o
   7  15  21        564.22        610.50       143.73 o
   0  16  21       2612.97       3267.98       262.56 o
   1  16  21        691.47        658.26       114.24 o
   2  16  21       1695.65       1505.32       223.46 o
   3  16  21          3.86        -30.93        74.22 o
   4  16  21        564.50        694.33       231.74 o
   5  16  21        151.64         67.27        94.01 o
   6  16  21        352.36        351.08       114.53 o
   1  17  21        867.70        573.00       108.69 o
   2  17  21        181.84        147.36        89.04 o
   3  17  21        216.98        483.85       128.35 o
   4  17  21          4.79          9.69       120.08 o
   5  17  21          2.37        -61.25        96.79 o
   0  18  21       1030.07        782.35       157.86 o
   1  18  21         53.75        -18.53        74.20 o
   2  18  21        601.38        697.77       139.81 o
   3  18  21         71.15         67.46       108.38 o
   4  18  21         21.85        -14.77       122.77 o
   1  19  21        231.49         67.65        85.38 o
   2  19  21         96.26        -76.22       104.80 o
   3  19  21        765.66        329.64       205.13 o
   0   0  22      30124.48      29881.17       836.75 o
   1   0  22       2864.42       3175.62       163.86 o
   2   0  22      16307.94      15938.45       337.16 o
   3   0  22       4869.69       5016.76       265.71 o
   4   0  22        473.85        472.55       121.24 o
   5   0  22         59.27        125.97       106.34 o
   6   0  22       9408.45       8928.67       398.03 o
   7   0  22        265.59        126.82       130.21 o
   8   0  22       1628.78       1834.72       254.54 o
   9   0  22       1610.62       1288.86       220.86 o
  10   0  22        103.40         76.81       123.88 o
  11   0  22       1005.97        928.10       236.52 o
   1   1  22      88456.51      84092.25       771.82 o
   2   1  22        270.70        208.48        42.00 o
   3   1  22        950.65       1004.67        68.96 o
   4   1  22       1507.39       1774.71        87.80 o
   5   1  22      13292.79      12950.08       320.68 o
   6   1  22         22.94        -45.42        65.10 o
   7   1  22      31989.41      32405.21       812.35 o
   8   1  22        128.37         57.49        73.44 o
   9   1  22       1220.86        962.81       141.48 o
  10   1  22        583.17        371.72       110.51 o
  11   1  22        579.12        459.93       129.57 o
   0   2  22      14217.84      14201.93       385.39 o
   1   2  22       1848.15       1864.13       103.03 o
   2   2  22       5944.45       5774.98       137.80 o
   3   2  22       1431.13       1312.07       106.61 o
   4   2  22       2167.56       2145.65       124.10 o
   5   2  22         95.06        114.94        52.15 o
   6   2  22       9069.28       9327.06       311.08 o
   7   2  22        825.46        870.62       129.03 o
   8   2  22       1058.55        831.10       128.95 o
   9   2  22       2628.72       2636.03       222.03 o
  10   2  22         44.08        107.07        90.71 o
  11   2  22       1662.31       1792.90       212.43 o
   1   3  22      23120.81      22396.28       315.36 o
   2   3  22         39.42         55.91        37.26 o
   3   3  22        332.92        286.16        43.18 o
   4   3  22       1231.53       1173.65        96.73 o
   5   3  22       1438.93       1406.63       139.06 o
   6   3  22          2.80        -23.35        56.32 o
   7   3  22      16617.61      15983.50       403.95 o
   8   3  22         62.65         85.47        79.65 o
   9   3  22          9.90         61.39        91.57 o
  10   3  22        182.46        259.19       111.60 o
  11   3  22        167.49        137.17       107.10 o
   0   4  22      11203.48      11671.43       356.24 o
   1   4  22        383.14        349.00        53.96 o
   2   4  22         11.77         -0.93        27.63 o
   3   4  22       1502.96       1478.28        75.96 o
   4   4  22       3679.34       3755.67       162.07 o
   5   4  22        360.51        397.14        69.97 o
   6   4  22       3278.51       3465.74       246.34 o
   7   4  22       1120.88       1092.46       143.85 o
   8   4  22        299.91         64.94        85.28 o
   9   4  22       1993.88       2260.79       310.18 o
  10   4  22        535.23        358.40       115.22 o
  11   4  22       2009.53       2218.85       255.92 o
   1   5  22       9107.92       8794.47       189.69 o
   2   5  22        638.94        486.74        55.17 o
   3   5  22         52.40         53.22        31.27 o
   4   5  22       3251.10       3418.39       165.15 o
   5   5  22       6552.67       6717.15       221.16 o
   6   5  22        747.31        751.37        94.82 o
   7   5  22      11928.37      11318.43       343.49 o
   8   5  22        223.99        321.17       101.08 o
   9   5  22        281.50        301.95       102.57 o
  10   5  22        407.02        273.75       109.08 o
   0   6  22        182.04        224.14       203.48 o
   1   6  22       2550.35       2618.14       118.73 o
   2   6  22        810.56        876.45        69.85 o
   3   6  22       1681.54       1910.40        88.98 o
   4   6  22        940.47        829.36        89.60 o
   5   6  22        315.21        404.06        77.78 o
   6   6  22       1584.43       1695.37       136.48 o
   7   6  22        145.69        210.08        76.41 o
   8   6  22         58.83         25.56        92.57 o
   9   6  22        560.44        481.33       124.31 o
  10   6  22        219.11         14.82       107.96 o
   1   7  22       8399.48       8229.67       174.88 o
   2   7  22       1226.36       1288.03        94.15 o
   3   7  22       1813.75       1823.96        93.99 o
   4   7  22       3007.25       2843.99       153.93 o
   5   7  22       3500.07       3530.16       182.14 o
   6   7  22        506.46        488.09        87.63 o
   7   7  22       4955.47       5464.92       242.26 o
   8   7  22        456.70        340.70        97.67 o
   9   7  22        404.03        422.70       157.22 o
  10   7  22          5.89        -32.96       112.74 o
   0   8  22         28.53        166.08        59.43 o
   1   8  22        390.22        301.58        59.31 o
   2   8  22        274.91        294.85        86.23 o
   3   8  22        614.72        680.95        80.23 o
   4   8  22        118.44        109.23        55.29 o
   5   8  22         28.68         14.21        60.23 o
   6   8  22        863.83       1048.28       134.25 o
   7   8  22        554.12        481.94       103.58 o
   8   8  22        532.66        404.99       121.47 o
   9   8  22         12.35        -34.07       112.57 o
  10   8  22          5.11        -68.95       125.93 o
   1   9  22         90.20         92.78        52.56 o
   2   9  22        242.51        175.14        55.99 o
   3   9  22        116.09         10.65        69.75 o
   4   9  22       1907.56       1905.50       165.18 o
   5   9  22       1733.81       1417.58       149.10 o
   6   9  22        215.18        192.47        87.21 o
   7   9  22         11.98         65.86        77.35 o
   8   9  22        483.37        382.28       126.79 o
   9   9  22         50.79        -36.91       102.56 o
  10   9  22        145.47         45.70       147.39 o
   0  10  22        538.82        408.54       189.60 o
   1  10  22        150.06        130.04        55.78 o
   2  10  22       3958.17       3878.88       173.76 o
   3  10  22        596.47        528.71        98.04 o
   4  10  22       5598.54       5935.66       276.32 o
   5  10  22        127.88        225.93        79.66 o
   6  10  22         59.20         23.04        72.93 o
   7  10  22        291.09        437.98       138.48 o
   8  10  22        209.16        189.79       105.53 o
   9  10  22         54.43        109.93       120.38 o
   1  11  22       1739.49       1715.39       133.34 o
   2  11  22         11.72         68.39        62.78 o
   3  11  22        133.51        207.53        75.76 o
   4  11  22       2717.00       3045.91       250.93 o
   5  11  22       1983.35       2476.52       203.44 o
   6  11  22        429.65        420.79       148.63 o
   7  11  22       1460.23       1328.07       153.65 o
   8  11  22          4.19        -12.63        79.49 o
   9  11  22         60.05         49.78       157.79 o
   0  12  22       7237.19       7035.37       457.33 o
   1  12  22        779.83        727.94        94.19 o
   2  12  22         48.28        -52.93        60.50 o
   3  12  22        227.84        233.20        85.18 o
   4  12  22         92.00         34.77        69.17 o
   5  12  22         38.58        200.44        87.60 o
   6  12  22       2599.35       2617.55       215.18 o
   7  12  22       1847.81       2322.00       207.75 o
   8  12  22        273.86        199.55       110.28 o
   1  13  22        325.06        363.60        79.80 o
   2  13  22          9.32          8.26        63.63 o
   3  13  22        135.47        281.26        85.04 o
   4  13  22         17.02        -55.81        92.16 o
   5  13  22       1345.66       1557.47       189.15 o
   6  13  22          8.89        -27.74        79.03 o
   7  13  22        724.77       1287.89       203.53 o
   8  13  22        146.44        339.67       119.88 o
   0  14  22       4309.38       4762.80       503.97 o
   1  14  22         45.81         50.11        63.83 o
   2  14  22       2364.87       2378.31       200.46 o
   3  14  22        362.27        443.56       107.35 o
   4  14  22       1000.09       1338.17       158.78 o
   5  14  22          0.80        115.49       114.24 o
   6  14  22       4041.03       3936.11       277.19 o
   7  14  22        785.33        482.25       155.92 o
   1  15  22       5592.30       5864.49       332.97 o
   2  15  22        263.73        249.16       115.60 o
   3  15  22       6332.37       6699.17       340.61 o
   4  15  22         23.73         29.16        74.99 o
   5  15  22       2656.93       3182.50       253.51 o
   6  15  22          1.35        -86.35        86.35 o
   7  15  22       1939.58       1852.94       210.43 o
   0  16  22       1039.52        960.48       155.14 o
   1  16  22         65.69        -45.31        66.17 o
   2  16  22       1030.29        965.45       144.98 o
   3  16  22          4.52        -73.11        73.11 o
   4  16  22        979.63        973.47       155.55 o
   5  16  22        179.52         58.89        95.44 o
   6  16  22        242.98         68.05       106.19 o
   1  17  22       5376.37       5449.01       277.90 o
   2  17  22        379.39        398.48       119.45 o
   3  17  22       9882.11      10370.40       377.88 o
   4  17  22          2.74        -79.05        79.05 o
   5  17  22       2195.55       2486.29       235.69 o
   0  18  22        812.96        622.40       169.26 o
   1  18  22         70.64        143.01        79.74 o
   2  18  22       1308.82       1240.36       168.36 o
   3  18  22        129.91        100.14       107.64 o
   4  18  22       1088.04       1064.27       173.03 o
   1  19  22        772.88        554.76       138.13 o
   2  19  22          0.08         93.10       152.37 o
   1   1  23          3.94        295.88        55.35 o
   2   1  23        122.19        118.64        35.57 o
   3   1  23       2302.08       2377.70        97.42 o
   4   1  23        152.83         43.01        44.37 o
   5   1  23        351.19        367.69        65.30 o
   6   1  23       1512.95       1477.85       161.97 o
   7   1  23        820.51        622.74       118.70 o
   8   1  23         39.65        -43.98        68.27 o
   9   1  23        127.88        128.36        91.95 o
  10   1  23        432.67        509.68       118.16 o
  11   1  23         71.80        128.50        96.64 o
   0   2  23       4457.19       5043.38       234.43 o
   1   2  23         51.03         58.90        38.42 o
   2   2  23       2454.00       2299.00       100.49 o
   3   2  23       1142.05       1214.94        77.25 o
   4   2  23       6465.56       6387.23       191.20 o
   5   2  23       1225.57       1442.28       110.15 o
   6   2  23        438.23        651.91       113.35 o
   7   2  23       2494.38       2342.94       191.40 o
   8   2  23        151.51        165.45        80.25 o
   9   2  23        519.52        554.36       117.03 o
  10   2  23        187.67        259.52       108.59 o
  11   2  23        304.24        285.73       117.62 o
   1   3  23       5312.06       5216.69       149.31 o
   2   3  23        347.50        371.77        48.45 o
   3   3  23       1180.24       1008.99        87.23 o
   4   3  23        189.01        106.39        51.82 o
   5   3  23       3588.70       3590.75       175.38 o
   6   3  23        572.33        350.83       158.28 o
   7   3  23       8238.58       7856.70       291.39 o
   8   3  23          8.01        -29.12        72.47 o
   9   3  23          0.79        -27.11        92.00 o
  10   3  23         56.19        187.85        98.12 o
  11   3  23        587.80        466.99       180.12 o
   0   4  23       1931.97       2183.84       190.33 o
   1   4  23       1769.55       1652.57       100.60 o
   2   4  23       1763.22       1716.25        91.88 o
   3   4  23        343.17        360.63        47.22 o
   4   4  23        312.90        196.69        58.88 o
   5   4  23       2177.75       2155.83       137.66 o
   6   4  23         15.80        133.73        60.18 o
   7   4  23       1346.43       1342.29       152.01 o
   8   4  23         40.20         41.35        88.12 o
   9   4  23       1991.12       2066.01       198.58 o
  10   4  23          7.83         58.66        93.75 o
   1   5  23      30782.71      30141.45       388.37 o
   2   5  23       4885.66       4885.40       137.54 o
   3   5  23       1132.40       1237.33        78.72 o
   4   5  23         96.27         90.52        53.18 o
   5   5  23      17403.94      17044.98       332.72 o
   6   5  23        395.63        375.55        85.37 o
   7   5  23      15141.94      15147.70       473.13 o
   8   5  23       1090.41        837.61       178.37 o
   9   5  23        106.56        117.44        87.13 o
  10   5  23        697.60        740.02       184.29 o
   0   6  23        648.32        693.60       125.49 o
   1   6  23         91.39        100.50        45.63 o
   2   6  23        138.75         43.04        35.76 o
   3   6  23        159.30        132.11        39.47 o
   4   6  23        828.44        790.63        91.47 o
   5   6  23       1277.31       1416.27       122.36 o
   6   6  23         39.89         33.01        58.94 o
   7   6  23        371.44        401.04       105.32 o
   8   6  23        440.05        307.43       142.14 o
   9   6  23       1685.53       1518.81       181.23 o
  10   6  23          1.27         48.39        98.20 o
   1   7  23      51039.85      49384.92       505.63 o
   2   7  23        488.64        496.16        59.88 o
   3   7  23       1347.26       1472.40       115.97 o
   4   7  23        260.55        244.37        67.01 o
   5   7  23      17820.86      18070.52       352.89 o
   6   7  23         14.55        -65.82        65.82 o
   7   7  23      16940.18      17657.51       378.42 o
   8   7  23        382.76        394.31       105.95 o
   9   7  23        225.93        147.97       122.83 o
  10   7  23         21.55         85.73       148.79 o
   0   8  23       6467.73       6089.68       198.18 o
   1   8  23       1082.15       1081.78        88.55 o
   2   8  23        652.69        568.58        62.27 o
   3   8  23        353.48        310.90        67.59 o
   4   8  23        275.65        234.66        64.00 o
   5   8  23        215.82        190.48        96.50 o
   6   8  23       3422.77       3514.07       231.05 o
   7   8  23         10.90        137.69        84.51 o
   8   8  23       1875.78       1738.23       219.36 o
   9   8  23        790.74        399.38       140.82 o
  10   8  23         18.28        -68.82       138.33 o
   1   9  23      40768.03      40892.00       673.30 o
   2   9  23        294.52        256.78        66.64 o
   3   9  23       5643.50       5557.40       268.07 o
   4   9  23        914.18       1017.61       139.73 o
   5   9  23      13024.20      13511.41       373.59 o
   6   9  23         27.04        109.92        84.35 o
   7   9  23      11810.18      12220.60       374.74 o
   8   9  23         12.56         20.94       168.98 o
   9   9  23        166.56        -22.90       105.68 o
   0  10  23         67.05         76.53        86.45 o
   1  10  23        119.77        152.25        63.36 o
   2  10  23        650.84        776.74        91.59 o
   3  10  23         15.91        -72.16        76.22 o
   4  10  23          0.47        160.43        71.46 o
   5  10  23       3520.52       3162.61       223.56 o
   6  10  23        687.03        832.84       219.16 o
   7  10  23          2.37        218.35        95.92 o
   8  10  23        140.98         80.52       126.61 o
   9  10  23       2087.93       2299.12       306.97 o
   1  11  23       9659.53      10179.88       335.18 o
   2  11  23        319.08        211.42        69.47 o
   3  11  23       2133.01       2294.83       216.54 o
   4  11  23        790.32        868.34       126.24 o
   5  11  23       7534.01       7518.63       373.06 o
   6  11  23          2.96        -14.63        68.51 o
   7  11  23       4756.46       5104.27       301.38 o
   8  11  23        551.01        715.82       139.28 o
   9  11  23       3205.44       3623.06       412.11 o
   0  12  23       1292.25       1160.18       384.41 o
   1  12  23         16.74         56.95        54.49 o
   2  12  23        537.44        572.33       105.64 o
   3  12  23       1648.50       1706.72       164.57 o
   4  12  23         60.48         31.12        66.46 o
   5  12  23       4757.24       4604.17       279.43 o
   6  12  23          7.14        -33.63        87.22 o
   7  12  23        841.14        553.35       120.43 o
   8  12  23        114.87        -46.55       122.88 o
   1  13  23       5083.29       5356.88       227.74 o
   2  13  23         97.18        -17.99        63.67 o
   3  13  23       1402.40       1320.36       151.81 o
   4  13  23        143.24        157.49        85.84 o
   5  13  23       2072.59       2088.33       198.62 o
   6  13  23        930.52        744.88       174.88 o
   7  13  23       1857.43       2022.24       209.59 o
   8  13  23          1.70        -10.22       135.05 o
   0  14  23       2678.09       3387.93       259.39 o
   1  14  23         76.60        108.78        66.99 o
   2  14  23       2146.84       2036.67       186.66 o
   3  14  23        495.49        571.13       117.04 o
   4  14  23        384.76        132.64        90.27 o
   5  14  23       1555.67       1567.23       179.12 o
   6  14  23        685.10        597.09       129.92 o
   7  14  23         65.20        111.31       105.27 o
   1  15  23       3181.08       3403.28       238.59 o
   2  15  23        372.39        302.14        95.69 o
   3  15  23       3219.98       3768.98       262.24 o
   4  15  23        134.04        -33.46       146.17 o
   5  15  23         14.22        -75.87        93.62 o
   6  15  23        617.60        647.88       187.67 o
   7  15  23        613.75        366.22       161.04 o
   0  16  23        385.39         65.62       200.61 o
   1  16  23          2.23          7.65        81.40 o
   2  16  23        258.65        442.49       118.00 o
   3  16  23          2.32        -86.37        86.37 o
   4  16  23        119.93        324.03       102.49 o
   5  16  23         59.42        -80.90        80.90 o
   6  16  23        296.03        109.65       105.86 o
   1  17  23       1018.97       1210.16       146.03 o
   2  17  23        564.57        384.14       119.02 o
   3  17  23       1288.81       1356.63       214.75 o
   4  17  23         14.33        216.52       100.33 o
   5  17  23         27.59        -53.31        90.24 o
   0  18  23        111.53        295.72       224.14 o
   1  18  23        105.14        205.88        84.81 o
   2  18  23       1271.17       1447.09       188.02 o
   3  18  23         26.77         77.90       107.80 o
   4  18  23        575.02        835.50       152.90 o
   1  19  23          4.05          1.73        86.69 o
   2  19  23        264.82        188.46       112.39 o
   0   0  24     107232.83     102619.80      2058.77 o
   1   0  24       6083.93       5914.97       224.01 o
   2   0  24      11048.66      10475.64       279.05 o
   3   0  24          5.90        -36.55        41.73 o
   4   0  24      13843.23      14209.80       323.99 o
   5   0  24        547.94        438.97       134.50 o
   6   0  24      34483.16      34125.77       845.28 o
   7   0  24        770.36        924.90       187.08 o
   8   0  24      10721.08      11277.08       508.83 o
   9   0  24         36.32        -99.76        99.76 o
  10   0  24         62.94         53.36       134.29 o
  11   0  24        666.33        282.43       192.76 o
   1   1  24      24373.88      24710.29       350.07 o
   2   1  24        742.54        866.82        71.25 o
   3   1  24         26.15         69.55        35.04 o
   4   1  24       4525.96       4206.14       128.39 o
   5   1  24       4441.15       4510.47       232.84 o
   6   1  24        800.06        999.38       133.51 o
   7   1  24       3442.46       3504.97       336.73 o
   8   1  24         55.07        -73.62        73.62 o
   9   1  24         57.90         97.50        94.33 o
  10   1  24        985.41        770.87       140.99 o
  11   1  24        842.07        914.86       252.29 o
   0   2  24      62086.25      61492.27       998.40 o
   1   2  24       2957.60       2935.27       129.19 o
   2   2  24       7486.13       7167.83       173.32 o
   3   2  24        202.57        227.23        43.00 o
   4   2  24         13.78         53.76        47.17 o
   5   2  24        164.26        220.31        63.24 o
   6   2  24      30157.62      30197.35       557.74 o
   7   2  24        158.83        214.48        89.61 o
   8   2  24       5300.81       4930.78       287.72 o
   9   2  24          0.44         39.94       110.92 o
  10   2  24          5.40         57.99        84.78 o
   1   3  24      22864.60      22347.19       533.77 o
   2   3  24        904.51        912.68        72.64 o
   3   3  24       6628.23       6900.85       163.72 o
   4   3  24       3018.58       2768.96       148.44 o
   5   3  24       8788.95       8927.66       234.14 o
   6   3  24       1585.65       1750.94       165.61 o
   7   3  24       6881.33       6913.91       295.49 o
   8   3  24        789.46       1010.97       143.44 o
   9   3  24        150.43         83.14        82.40 o
  10   3  24       4666.80       4944.35       319.52 o
   0   4  24      29645.67      30146.08       634.97 o
   1   4  24        381.81        346.96        56.90 o
   2   4  24       1565.61       1550.98        91.25 o
   3   4  24        469.64        379.18        50.10 o
   4   4  24        424.36        308.59        65.67 o
   5   4  24       3375.27       3736.38       175.39 o
   6   4  24       9090.88       8872.32       389.33 o
   7   4  24       1483.63       1298.94       150.77 o
   8   4  24       1714.98       1466.61       164.71 o
   9   4  24        105.84        251.41        98.32 o
  10   4  24        110.76        170.76       105.69 o
   1   5  24        104.45        111.04        64.67 o
   2   5  24        306.07        276.75        49.11 o
   3   5  24         84.19         70.27        46.18 o
   4   5  24       1421.21       1551.22       156.26 o
   5   5  24        873.08        916.59        97.20 o
   6   5  24         64.48         69.25       113.72 o
   7   5  24       3145.45       2730.74       206.84 o
   8   5  24       1349.48       1461.87       185.15 o
   9   5  24        588.41        323.68       220.55 o
  10   5  24       1596.69       1206.01       192.38 o
   0   6  24      25687.93      25338.68       591.91 o
   1   6  24        189.81        110.75        44.19 o
   2   6  24       2640.59       2865.53       119.40 o
   3   6  24        195.30        112.32        52.67 o
   4   6  24        788.15        658.77        87.01 o
   5   6  24       7627.59       7228.77       221.10 o
   6   6  24       5639.79       5368.51       216.46 o
   7   6  24       3173.01       3288.11       227.82 o
   8   6  24       2387.54       2498.72       209.18 o
   9   6  24          0.21        -52.11        90.13 o
  10   6  24        371.17        365.95       145.41 o
   1   7  24        308.51        316.93        55.60 o
   2   7  24          1.42         11.02        37.98 o
   3   7  24        118.50         56.60        53.05 o
   4   7  24        122.91        122.33        59.74 o
   5   7  24          7.11         80.63        61.87 o
   6   7  24        152.72         98.85        69.52 o
   7   7  24         32.73         94.07        78.00 o
   8   7  24       1073.92        941.87       171.10 o
   9   7  24         34.43         24.68        97.51 o
  10   7  24         82.87         63.04       145.01 o
   0   8  24       1012.78       1293.74       116.94 o
   1   8  24       5716.37       5063.42       149.52 o
   2   8  24       1476.32       1465.29        95.07 o
   3   8  24       2344.39       2073.25       154.22 o
   4   8  24       1017.56        959.68       124.72 o
   5   8  24       1647.95       1483.68       156.64 o
   6   8  24       1028.93       1021.90       138.98 o
   7   8  24          2.80         -0.93       122.14 o
   8   8  24        497.18        421.63       130.94 o
   9   8  24        241.22         78.24       114.36 o
   1   9  24        885.92       1116.55       129.61 o
   2   9  24        235.03        267.91        65.82 o
   3   9  24       5335.57       5665.95       248.95 o
   4   9  24        115.14         59.51        64.36 o
   5   9  24        501.76        413.25       107.23 o
   6   9  24         83.21         12.38       139.38 o
   7   9  24        232.20        311.00        97.50 o
   8   9  24        341.90        193.65       121.06 o
   9   9  24        298.58        -75.77       184.01 o
   0  10  24       1179.72        907.93       156.53 o
   1  10  24       2993.57       2761.34       162.47 o
   2  10  24       2425.90       2590.27       192.44 o
   3  10  24        900.92        943.46       121.74 o
   4  10  24        376.68        199.70        90.68 o
   5  10  24         23.97         75.27        68.74 o
   6  10  24       1178.83       1030.99       141.81 o
   7  10  24        419.19        430.65       148.50 o
   8  10  24         13.94        -20.79        98.67 o
   9  10  24        560.93        850.48       240.74 o
   1  11  24         41.88         95.16        57.14 o
   2  11  24         89.07        132.28        77.52 o
   3  11  24       3600.87       4007.94       240.53 o
   4  11  24         54.33         89.90        71.79 o
   5  11  24        272.61        179.74        82.26 o
   6  11  24        927.07        969.32       140.85 o
   7  11  24       1162.59        848.11       153.28 o
   8  11  24        182.96        186.83       142.41 o
   0  12  24       1980.16       1982.03       226.25 o
   1  12  24        554.79        426.20        78.47 o
   2  12  24        400.30        277.62        84.49 o
   3  12  24        132.82        174.15        81.04 o
   4  12  24        734.50        701.70       143.23 o
   5  12  24          0.01         -4.95        75.96 o
   6  12  24       1179.32        915.29       145.25 o
   7  12  24        401.27        428.63       118.32 o
   8  12  24         78.06        165.05       154.85 o
   1  13  24       4818.78       4696.65       227.67 o
   2  13  24        295.04        215.18        87.45 o
   3  13  24        500.04        277.83        90.90 o
   4  13  24        274.70        150.66        85.44 o
   5  13  24       2729.92       2861.60       229.58 o
   6  13  24       1182.07       1178.34       183.79 o
   7  13  24       1477.30       1659.13       198.51 o
   8  13  24        856.48        883.79       187.98 o
   0  14  24       6042.78       5417.82       462.53 o
   1  14  24        108.56        -19.65        62.46 o
   2  14  24        496.15        400.98       102.31 o
   3  14  24        649.99        639.22       121.14 o
   4  14  24        979.94       1040.58       159.87 o
   5  14  24        949.53        878.36       142.84 o
   6  14  24        958.17        748.55       145.20 o
   7  14  24          9.83        -62.22        89.35 o
   1  15  24       3657.47       3706.35       253.94 o
   2  15  24          3.81         21.25        76.23 o
   3  15  24       2318.19       2278.96       212.57 o
   4  15  24         22.33         -2.01        88.12 o
   5  15  24       1231.75       1074.21       162.09 o
   6  15  24         74.97         62.25        99.96 o
   0  16  24       5838.03       5565.29       354.84 o
   1  16  24        137.76         51.42        85.39 o
   2  16  24       9135.27       9671.05       511.81 o
   3  16  24         13.25        -77.62        77.62 o
   4  16  24       4798.14       5211.43       320.74 o
   5  16  24         20.14        105.00       101.46 o
   1  17  24        561.34        450.70       109.40 o
   2  17  24          0.66        122.81        94.70 o
   3  17  24       1105.94       1022.40       165.81 o
   4  17  24         19.48         67.87       139.28 o
   0  18  24       1290.16       1174.58       241.59 o
   1  18  24         46.91        -73.97        73.97 o
   2  18  24       3553.73       3414.45       268.39 o
   3  18  24         70.31         33.29        98.14 o
   1   1  25       6192.18       6715.46       163.25 o
   2   1  25        755.99        712.05        67.07 o
   3   1  25       3121.54       3156.37       118.38 o
   4   1  25         17.09        -26.93        39.68 o
   5   1  25        545.71        369.51       119.29 o
   6   1  25         15.33         77.62        79.79 o
   7   1  25        239.34        378.77       104.31 o
   8   1  25        269.12        266.11        97.78 o
   9   1  25         46.81        177.45        88.55 o
  10   1  25         50.12        -88.96        88.96 o
   0   2  25      14711.69      15643.97       432.99 o
   1   2  25        508.29        546.64        67.02 o
   2   2  25        236.27        145.69        40.23 o
   3   2  25       3981.84       3914.24       134.26 o
   4   2  25        523.39        477.17        72.81 o
   5   2  25       1687.27       1562.14       149.75 o
   6   2  25       8521.02       9533.09       403.94 o
   7   2  25       1449.66       1206.44       151.64 o
   8   2  25        651.01        775.63       130.67 o
   9   2  25         76.41        101.91        82.02 o
  10   2  25          1.36       -113.89       113.89 o
   1   3  25        681.04        734.39        72.91 o
   2   3  25        704.79        614.36        63.87 o
   3   3  25       2569.46       2637.37       126.03 o
   4   3  25        994.12        956.82        95.45 o
   5   3  25          5.81        -62.52        62.52 o
   6   3  25       1063.03        903.87       191.00 o
   7   3  25        358.78        426.11       102.48 o
   8   3  25       1626.04       2048.07       197.75 o
   9   3  25         30.16         75.21        84.54 o
  10   3  25       1145.09        831.93       150.16 o
   0   4  25      25032.45      25017.02       577.80 o
   1   4  25        163.26        121.05        47.92 o
   2   4  25        330.64        328.62        50.77 o
   3   4  25          5.69        -28.56        41.83 o
   4   4  25        349.23        314.25        65.46 o
   5   4  25         19.11        -13.70        55.53 o
   6   4  25      16243.51      16311.25       406.08 o
   7   4  25       1157.98       1439.72       157.91 o
   8   4  25       1573.15       1458.37       168.48 o
   9   4  25        421.21        556.33       129.62 o
  10   4  25        122.23        254.94       122.20 o
   1   5  25       1122.04        983.95        84.71 o
   2   5  25        737.14        579.08        64.62 o
   3   5  25       1218.30       1040.80        97.61 o
   4   5  25        342.32        267.77        65.27 o
   5   5  25        161.51        215.08        70.59 o
   6   5  25        214.59        151.61       123.40 o
   7   5  25         31.78        -25.58        70.11 o
   8   5  25       1436.23       1496.15       195.59 o
   9   5  25         81.15         28.01        87.19 o
  10   5  25       2218.86       2016.92       255.06 o
   0   6  25      33603.14      33390.57       705.94 o
   1   6  25        176.06         95.90        42.56 o
   2   6  25       4115.12       3991.30       138.31 o
   3   6  25        923.02        844.34        90.14 o
   4   6  25       9065.89       8873.48       237.67 o
   5   6  25        535.52        470.85       100.25 o
   6   6  25      11195.69      11547.87       389.67 o
   7   6  25        261.93        276.29        98.30 o
   8   6  25       2515.33       2492.33       215.76 o
   9   6  25        270.77        191.94       107.46 o
  10   6  25         76.70        -29.37       131.76 o
   1   7  25       3368.18       3224.17       132.95 o
   2   7  25        370.71        321.17        65.55 o
   3   7  25        242.83        130.24        58.44 o
   4   7  25        271.64        288.09        75.65 o
   5   7  25       1438.33       1215.64       119.18 o
   6   7  25        629.37        618.36       113.94 o
   7   7  25        666.64        655.28       206.05 o
   8   7  25         28.56         53.53       142.28 o
   9   7  25        710.10        956.58       185.90 o
  10   7  25        780.43        664.65       233.93 o
   0   8  25      32215.65      31517.27       535.37 o
   1   8  25         92.97        159.04        48.10 o
   2   8  25      22568.39      22458.69       444.75 o
   3   8  25       1508.64       1428.81       145.52 o
   4   8  25       9877.94       9975.32       309.58 o
   5   8  25         79.28         29.53        83.87 o
   6   8  25      17445.98      16970.53       453.72 o
   7   8  25        134.08          1.45       104.26 o
   8   8  25       3683.55       3931.34       327.68 o
   9   8  25          6.60        -98.83        98.83 o
   1   9  25       4191.69       3939.60       185.64 o
   2   9  25        929.39        932.22       123.39 o
   3   9  25       1127.68       1288.88       135.83 o
   4   9  25        383.56        483.95       104.24 o
   5   9  25       1197.21        905.99       127.64 o
   6   9  25       2059.05       2016.29       227.97 o
   7   9  25       1353.89       1692.41       197.75 o
   8   9  25        312.52        313.14       125.36 o
   9   9  25        542.06        266.53       180.76 o
   0  10  25      23205.54      23437.45      1048.81 o
   1  10  25         32.02         83.26        55.81 o
   2  10  25      16248.06      16751.72       569.93 o
   3  10  25        660.26        756.64       115.01 o
   4  10  25      10154.06       9798.82       365.49 o
   5  10  25          0.27         85.98        74.84 o
   6  10  25      10837.01      11440.38       420.34 o
   7  10  25         36.61        -71.13        75.36 o
   8  10  25       4742.42       4938.64       374.14 o
   9  10  25        345.67        295.64       195.06 o
   1  11  25        176.76        240.27        66.48 o
   2  11  25        570.02        585.77       104.68 o
   3  11  25         13.32        -53.26        53.26 o
   4  11  25        275.84        234.27        87.70 o
   5  11  25         12.01        -11.21        76.03 o
   6  11  25       2387.32       2691.12       221.35 o
   7  11  25        151.35        120.73        95.55 o
   8  11  25        386.65        421.27       161.33 o
   0  12  25       5381.88       6171.72       361.85 o
   1  12  25        372.26        296.17        69.22 o
   2  12  25       2264.83       2413.73       195.92 o
   3  12  25        395.60        394.43       100.93 o
   4  12  25       2349.05       2453.60       205.56 o
   5  12  25        681.15        611.05       125.34 o
   6  12  25       2240.74       2464.59       218.81 o
   7  12  25         82.04        195.28       102.10 o
   8  12  25       2881.34       2871.91       397.84 o
   1  13  25        836.67        775.03       119.91 o
   2  13  25       1813.54       1534.41       181.17 o
   3  13  25         17.11        -57.17        59.35 o
   4  13  25       2499.67       3091.77       237.50 o
   5  13  25          2.55         66.93        85.10 o
   6  13  25        878.06       1019.55       160.97 o
   7  13  25        366.34        369.63       164.68 o
   0  14  25        615.97        672.82       166.14 o
   1  14  25        270.70        281.16        99.03 o
   2  14  25       2834.22       3043.68       286.38 o
   3  14  25        524.43        754.20       124.38 o
   4  14  25       2708.21       3108.77       243.94 o
   5  14  25       2110.91       2428.55       223.76 o
   6  14  25        296.60        211.22       113.26 o
   7  14  25         39.53         41.02       118.17 o
   1  15  25       1426.29       1227.59       196.25 o
   2  15  25         51.81         90.68        86.47 o
   3  15  25         51.21         56.01        89.80 o
   4  15  25        781.35        333.83       120.25 o
   5  15  25         76.32         38.70       224.17 o
   6  15  25        267.53        147.75       116.29 o
   0  16  25        866.18        697.56       258.28 o
   1  16  25       1632.81       1240.03       239.42 o
   2  16  25       3397.83       3717.24       269.12 o
   3  16  25        793.97        306.14       193.39 o
   4  16  25       2877.75       3202.89       262.11 o
   5  16  25       1772.45       1746.30       206.50 o
   1  17  25          7.79         66.43       108.59 o
   2  17  25        599.99        687.78       140.98 o
   3  17  25       1260.72       1454.57       189.39 o
   4  17  25        112.54        -44.87       103.47 o
   0  18  25        503.75        633.35       199.63 o
   1  18  25       1223.94       1228.54       159.60 o
   2  18  25        411.98        453.68       132.95 o
   0   0  26      22581.91      21474.88       743.23 o
   1   0  26        243.45        279.89       120.23 o
   2   0  26       4686.28       4408.32       230.17 o
   3   0  26         55.99         10.17        51.07 o
   4   0  26       1607.04       1925.25       231.08 o
   5   0  26        419.94        375.35       145.29 o
   6   0  26      12895.93      12985.08       518.80 o
   7   0  26        210.70        176.22       129.03 o
   8   0  26          1.07        -52.27       105.38 o
   9   0  26        316.67         53.62       108.76 o
  10   0  26        315.82         90.53       134.58 o
   1   1  26      51604.21      50505.28       523.81 o
   2   1  26        167.29        131.59        42.93 o
   3   1  26       3705.19       3784.41       131.32 o
   4   1  26         91.56         46.29        48.02 o
   5   1  26       9240.69       9677.64       301.66 o
   6   1  26       1014.62       1024.59       136.64 o
   7   1  26      14755.50      14206.13       398.35 o
   8   1  26         53.95         80.49        80.16 o
   9   1  26        801.93        836.85       147.34 o
  10   1  26         17.91        123.21        96.60 o
   0   2  26      21303.73      20775.57       517.07 o
   1   2  26        423.41        472.73        67.99 o
   2   2  26       3830.28       3956.72       138.22 o
   3   2  26        276.59        190.21        49.37 o
   4   2  26       2233.66       2130.54       134.83 o
   5   2  26       1826.36       1928.77       165.40 o
   6   2  26      12787.44      12423.22       358.96 o
   7   2  26        522.06        580.10       115.24 o
   8   2  26        289.24        386.12       127.29 o
   9   2  26       1836.12       1486.85       172.72 o
  10   2  26        111.84         78.51        96.88 o
   1   3  26      11152.56      11426.15       233.96 o
   2   3  26       1373.83       1385.63        99.54 o
   3   3  26        556.24        607.73        62.20 o
   4   3  26       2893.54       2843.56       157.03 o
   5   3  26       3333.57       3380.93       174.26 o
   6   3  26       1475.07       1474.56       159.47 o
   7   3  26       4787.08       4512.69       263.26 o
   8   3  26         48.52         66.44        79.41 o
   9   3  26        756.26        694.96       131.11 o
  10   3  26         32.95         63.16        99.11 o
   0   4  26       2820.75       3101.21       235.28 o
   1   4  26        379.93        384.11        61.47 o
   2   4  26        803.96        797.21        72.08 o
   3   4  26        515.19        477.64        74.22 o
   4   4  26        925.95        953.83        97.29 o
   5   4  26       4276.98       4083.27       213.60 o
   6   4  26       6095.74       5513.12       280.69 o
   7   4  26        331.87        415.24       102.57 o
   8   4  26        173.07        112.12        90.52 o
   9   4  26       2504.77       2739.25       233.12 o
  10   4  26        826.91        669.15       146.03 o
   1   5  26       6862.19       6927.39       171.99 o
   2   5  26       5464.65       5511.12       153.46 o
   3   5  26       2891.49       2645.97       149.33 o
   4   5  26       1642.40       1488.89       120.66 o
   5   5  26       1382.49       1279.61       172.00 o
   6   5  26       5019.59       4916.63       266.37 o
   7   5  26       2253.08       2426.67       205.43 o
   8   5  26          5.96        -31.80        79.97 o
   9   5  26       1365.84       1136.70       159.33 o
  10   5  26        228.44        156.49       213.89 o
   0   6  26       2161.04       2090.77       200.58 o
   1   6  26        219.93        266.51        50.38 o
   2   6  26         79.13        113.22        56.35 o
   3   6  26        566.01        511.57        79.40 o
   4   6  26         72.37         99.59        57.33 o
   5   6  26        443.39        353.36        78.44 o
   6   6  26        395.68        409.58       100.00 o
   7   6  26         91.33         89.74        84.72 o
   8   6  26          0.60        -42.05        82.77 o
   9   6  26        227.67        120.60       192.18 o
  10   6  26        298.95         75.27       148.62 o
   1   7  26       1122.99       1177.99        89.80 o
   2   7  26      12344.20      12560.43       235.54 o
   3   7  26       6694.58       6540.77       274.08 o
   4   7  26       3422.50       3479.83       182.69 o
   5   7  26        257.00        135.92        65.26 o
   6   7  26       3513.17       3285.57       223.08 o
   7   7  26       1331.11       1170.12       186.94 o
   8   7  26        730.31        562.83       151.66 o
   9   7  26        861.03        712.05       171.05 o
   0   8  26        536.97        394.53       124.72 o
   1   8  26        263.51        209.35        68.02 o
   2   8  26       1203.77       1363.76       139.39 o
   3   8  26         13.07        -25.64        62.17 o
   4   8  26       3001.38       2771.93       200.46 o
   5   8  26        609.75        663.75       112.89 o
   6   8  26         35.84         55.92        79.39 o
   7   8  26        552.40        551.04       153.35 o
   8   8  26         97.35        284.77       168.79 o
   9   8  26        254.62         97.18       131.78 o
   1   9  26        245.81        251.13        69.19 o
   2   9  26       4903.24       5392.76       272.40 o
   3   9  26          0.25         32.66        64.85 o
   4   9  26        911.05       1105.22       136.44 o
   5   9  26        178.14        250.86        85.19 o
   6   9  26         24.62        -71.29        71.29 o
   7   9  26         23.61        119.10       162.90 o
   8   9  26       3381.46       3756.54       485.77 o
   9   9  26         58.37         21.78       172.89 o
   0  10  26         22.08        -19.55        90.76 o
   1  10  26       3192.14       3287.04       180.09 o
   2  10  26       4327.18       5164.41       272.85 o
   3  10  26        881.72        706.48       192.26 o
   4  10  26        478.77        559.13       108.69 o
   5  10  26        394.95        291.95       118.83 o
   6  10  26        312.07        344.81        99.53 o
   7  10  26        499.08        282.52       126.11 o
   8  10  26          0.01        -94.07       165.27 o
   1  11  26        120.92        191.28        68.32 o
   2  11  26       1096.24       1161.98       143.90 o
   3  11  26        439.20        369.42        92.45 o
   4  11  26        584.77        707.71       117.16 o
   5  11  26        693.04        501.38       145.62 o
   6  11  26        127.30        165.17        88.19 o
   7  11  26        401.48        199.16       104.80 o
   8  11  26       2681.99       2938.10       297.60 o
   0  12  26       6242.35       6754.14       376.61 o
   1  12  26          1.90        -61.83        61.83 o
   2  12  26        700.21        678.31       134.40 o
   3  12  26         22.59         56.72        70.73 o
   4  12  26        336.17        363.49       150.75 o
   5  12  26       2050.64       2237.02       207.25 o
   6  12  26       2940.03       2933.90       238.98 o
   7  12  26         19.56        151.32        97.79 o
   8  12  26        449.82        480.24       188.62 o
   1  13  26        285.71         97.94        81.15 o
   2  13  26        399.37        525.52       113.62 o
   3  13  26       1745.31       1591.17       180.51 o
   4  13  26        188.75        160.88        92.74 o
   5  13  26       1069.01        945.78       145.03 o
   6  13  26        320.14        416.29       109.93 o
   7  13  26        359.71        195.34       110.66 o
   0  14  26       2199.16       1923.74       224.81 o
   1  14  26        113.64        -69.34        69.34 o
   2  14  26       1978.81       2167.92       198.93 o
   3  14  26         25.99        127.53        80.63 o
   4  14  26          3.88        -97.74       112.71 o
   5  14  26       1052.38       1205.39       172.12 o
   6  14  26       1368.32       1191.60       174.77 o
   1  15  26       3884.46       3560.97       251.26 o
   2  15  26        728.74        486.83       189.26 o
   3  15  26       3604.89       2820.05       233.15 o
   4  15  26         49.93        -14.48       100.80 o
   5  15  26       2611.51       2719.50       252.74 o
   6  15  26         99.88        194.01       140.76 o
   0  16  26       2643.63       2681.69       327.05 o
   1  16  26         32.05        -41.36        81.64 o
   2  16  26       1000.59       1108.79       152.07 o
   3  16  26         39.61        155.41       100.85 o
   4  16  26        146.17        158.28       125.24 o
   5  16  26         19.29         46.37        85.91 o
   1  17  26       3344.66       3496.76       237.11 o
   2  17  26          3.41        -11.30       119.36 o
   3  17  26       3193.14       3398.45       325.63 o
   4  17  26         63.21         71.01       107.25 o
   0  18  26       1115.24        927.84       241.31 o
   1  18  26          4.82       -102.02       108.00 o
   2  18  26       2513.45       2681.44       246.49 o
   1   1  27        964.24       1192.87        98.78 o
   2   1  27        202.30        201.48        48.35 o
   3   1  27        344.50        444.08        60.86 o
   4   1  27        299.14        253.66        61.62 o
   5   1  27          3.71         65.75        72.18 o
   6   1  27       1377.64       1010.83       142.26 o
   7   1  27       1486.69       1125.56       144.67 o
   8   1  27          9.56         62.79        84.42 o
   9   1  27         13.76         21.96        79.47 o
  10   1  27          7.69         -5.59       100.17 o
   0   2  27       2190.60       2173.66       195.69 o
   1   2  27        825.33        826.55        74.37 o
   2   2  27       1242.45       1321.78        91.08 o
   3   2  27        235.97        207.52        67.75 o
   4   2  27       5203.58       5224.86       326.29 o
   5   2  27       2699.97       2979.30       306.72 o
   6   2  27        117.12        122.96       104.55 o
   7   2  27        627.31        687.48       124.19 o
   8   2  27        351.19        234.42        92.18 o
   9   2  27        494.95        572.80       121.98 o
  10   2  27          6.77        -33.41        94.96 o
   1   3  27       3978.77       4007.11       142.46 o
   2   3  27       1771.61       1813.05       105.36 o
   3   3  27        706.93        782.38        86.76 o
   4   3  27        505.74        506.34        79.54 o
   5   3  27        665.71        537.53       106.47 o
   6   3  27        268.41        146.44        89.12 o
   7   3  27       3580.77       2995.41       222.80 o
   8   3  27         46.64         47.10        88.08 o
   9   3  27        733.52        560.19       124.57 o
  10   3  27        164.96        152.25       117.49 o
   0   4  27       8755.18       8542.71       336.05 o
   1   4  27        123.20        105.14        60.14 o
   2   4  27        119.05        192.68        58.50 o
   3   4  27       1444.05       1385.30       114.73 o
   4   4  27         70.55         25.04        53.20 o
   5   4  27        811.41        730.26       160.17 o
   6   4  27        214.25        202.01        92.47 o
   7   4  27        702.73        793.82       126.19 o
   8   4  27         16.14        141.02        88.10 o
   9   4  27        891.74        784.62       144.00 o
  10   4  27         28.91        104.13       123.09 o
   1   5  27      13306.74      13285.82       263.79 o
   2   5  27       1619.96       1692.82       111.30 o
   3   5  27       2622.09       2806.94       158.48 o
   4   5  27       1046.77       1265.80       116.43 o
   5   5  27       7945.34       7488.09       230.11 o
   6   5  27       1775.93       1491.84       160.41 o
   7   5  27       3473.58       3134.10       226.57 o
   8   5  27        302.47        369.08       106.50 o
   9   5  27        787.24        550.66       176.01 o
  10   5  27       1247.30       1101.10       630.88 o
   0   6  27        339.32        247.10       103.74 o
   1   6  27        905.40        908.62        82.24 o
   2   6  27         95.17         78.08        46.83 o
   3   6  27          0.38        -24.34        54.81 o
   4   6  27         16.47         -8.12        56.42 o
   5   6  27        201.71        289.29        77.57 o
   6   6  27         16.07         48.67        79.30 o
   7   6  27        437.22        413.39       119.72 o
   8   6  27        351.45        183.91       117.18 o
   9   6  27        598.29        350.48       145.94 o
   1   7  27      18272.65      17882.04       290.65 o
   2   7  27        161.91        159.43        59.24 o
   3   7  27      11515.55      11333.18       269.96 o
   4   7  27        400.02        472.07       102.08 o
   5   7  27      13483.62      13113.28       362.75 o
   6   7  27        277.18        178.24       100.67 o
   7   7  27       3454.40       2964.71       276.63 o
   8   7  27        478.97        500.71       141.40 o
   9   7  27        411.05        582.60       166.70 o
   0   8  27       2114.19       2229.54       221.31 o
   1   8  27       1472.32       1536.76       121.57 o
   2   8  27       5877.46       5528.53       243.93 o
   3   8  27         38.34          3.45       101.49 o
   4   8  27        112.13        137.82        81.72 o
   5   8  27        695.05        813.61       124.73 o
   6   8  27        621.85        675.91       151.02 o
   7   8  27         22.24        221.23       115.81 o
   8   8  27        832.45        833.30       205.33 o
   9   8  27        374.77         67.28       160.32 o
   1   9  27      14979.12      15127.70       318.67 o
   2   9  27        498.30        511.88       104.43 o
   3   9  27       3929.61       4140.34       245.92 o
   4   9  27          0.84         74.80        73.76 o
   5   9  27      12957.92      12713.44       377.26 o
   6   9  27         50.93         30.94        78.04 o
   7   9  27       4685.40       5679.75       390.10 o
   8   9  27         47.37        -28.14       118.19 o
   9   9  27        846.69        890.07       221.20 o
   0  10  27        145.09        100.81       102.69 o
   1  10  27        281.33        267.62        73.12 o
   2  10  27         81.64         18.72        64.16 o
   3  10  27        433.11        528.75       107.13 o
   4  10  27        791.41        756.78       120.78 o
   5  10  27       3270.44       3508.50       244.18 o
   6  10  27         23.10        -39.19        70.76 o
   7  10  27        210.31        238.00       128.61 o
   8  10  27        144.51       -100.20       100.20 o
   1  11  27       5468.60       5821.84       272.17 o
   2  11  27       1562.05       1442.43       162.34 o
   3  11  27       2643.08       3114.53       224.52 o
   4  11  27        148.54        145.84        92.30 o
   5  11  27       5127.94       5443.57       308.75 o
   6  11  27         33.22         44.63       103.54 o
   7  11  27       3176.70       2875.48       289.94 o
   8  11  27        702.64        360.42       206.02 o
   0  12  27        732.09        555.70       155.66 o
   1  12  27         17.65        -29.79        67.32 o
   2  12  27         27.75        125.61        77.98 o
   3  12  27        621.95        737.40       128.51 o
   4  12  27        223.00        296.12        96.01 o
   5  12  27       1467.79       1569.89       178.59 o
   6  12  27         25.07          7.08        84.30 o
   7  12  27        786.97       1007.70       161.44 o
   1  13  27       2789.75       3032.33       222.47 o
   2  13  27        850.81        826.00       130.69 o
   3  13  27       4952.63       4966.87       357.77 o
   4  13  27        575.37        391.42       110.06 o
   5  13  27       2462.41       2583.58       226.84 o
   6  13  27        928.07       1023.69       161.22 o
   7  13  27        871.14       1134.87       265.19 o
   0  14  27       1229.22       1247.84       180.11 o
   1  14  27        166.91         90.62        80.71 o
   2  14  27       2522.43       2723.28       222.51 o
   3  14  27          4.09         40.95       109.49 o
   4  14  27         77.56        117.70        93.42 o
   5  14  27        744.16        631.73       201.43 o
   6  14  27        619.63        463.10       132.56 o
   1  15  27       1052.10        869.06       145.23 o
   2  15  27       3605.66       4171.68       276.00 o
   3  15  27       2872.91       3016.01       243.36 o
   4  15  27       1429.83       1303.57       176.95 o
   5  15  27        831.52        800.91       152.64 o
   0  16  27          0.10       -105.33       105.33 o
   1  16  27        287.08        395.89       123.85 o
   2  16  27         47.59        -10.34        92.63 o
   3  16  27         32.77         26.02       100.11 o
   4  16  27        576.46        551.22       133.61 o
   1  17  27        131.12        215.94       114.73 o
   2  17  27       3988.57       4320.91       299.07 o
   3  17  27       1958.97       1751.71       210.34 o
   0  18  27          1.72         54.58       134.96 o
   0   0  28      37638.73      35814.35      1052.61 o
   1   0  28        400.33        300.42        99.44 o
   2   0  28       7713.07       7568.10       498.51 o
   3   0  28         14.62         33.43        54.82 o
   4   0  28      21310.19      20463.60       621.22 o
   5   0  28        152.08         96.49       116.60 o
   6   0  28       7656.18       6797.43       456.93 o
   7   0  28       1819.71       1752.39       258.13 o
   8   0  28       1869.04       1484.40       520.07 o
   9   0  28        437.78        276.22       219.12 o
  10   0  28        979.57        860.75       221.04 o
   1   1  28      11986.72      12152.22       233.79 o
   2   1  28         68.49         71.20        40.97 o
   3   1  28        912.99        924.14        77.95 o
   4   1  28       1304.23       1423.46       144.79 o
   5   1  28       7634.38       7538.59       299.79 o
   6   1  28         91.34        -71.75        71.75 o
   7   1  28       1061.58        889.62       135.40 o
   8   1  28         33.34         63.44        84.38 o
   9   1  28         29.83        -97.36        97.36 o
  10   1  28        570.19        292.55       129.05 o
   0   2  28       5614.98       5132.27       258.84 o
   1   2  28        694.17        659.08        71.12 o
   2   2  28       4260.94       4459.09       151.62 o
   3   2  28         64.30         20.50        50.67 o
   4   2  28       8091.03       8464.03       231.49 o
   5   2  28        276.87        247.65        91.98 o
   6   2  28       4259.69       3844.51       242.51 o
   7   2  28        206.85        133.03        87.01 o
   8   2  28        891.23        844.68       134.13 o
   9   2  28         74.41         88.37        94.50 o
  10   2  28       1527.14       1417.97       195.69 o
   1   3  28       3150.04       3361.96       139.68 o
   2   3  28        577.64        637.59        69.05 o
   3   3  28       6840.23       6857.99       206.02 o
   4   3  28       3019.44       3167.61       172.68 o
   5   3  28      12652.58      12900.73       360.00 o
   6   3  28        919.83        916.77       130.25 o
   7   3  28       2037.68       2110.29       195.73 o
   8   3  28        386.74        465.92       119.07 o
   9   3  28        459.38        373.49       113.62 o
  10   3  28       2366.09       2478.65       336.12 o
   0   4  28        554.37        443.66       115.66 o
   1   4  28       2155.93       2103.36       116.53 o
   2   4  28       1677.91       1797.18       107.78 o
   3   4  28          4.80         -0.40        49.85 o
   4   4  28       9373.73       9251.79       248.76 o
   5   4  28       4902.31       5044.81       248.62 o
   6   4  28        501.34        369.48        97.36 o
   7   4  28        297.50        147.81        89.27 o
   8   4  28        630.56        591.46       123.19 o
   9   4  28          7.65        -40.69        84.50 o
   1   5  28        231.41        171.11        61.86 o
   2   5  28        433.56        354.20        60.42 o
   3   5  28       4753.17       4696.00       191.36 o
   4   5  28        441.51        457.66        84.38 o
   5   5  28       4753.69       4055.77       204.70 o
   6   5  28         34.17        -87.26        87.26 o
   7   5  28        985.99        900.80       188.32 o
   8   5  28        460.09        675.16       133.77 o
   9   5  28        178.70         46.22       123.94 o
   0   6  28       1292.55       1141.56       124.01 o
   1   6  28       1747.61       1830.23       113.10 o
   2   6  28       5891.21       5976.54       283.32 o
   3   6  28         36.82        129.85        65.73 o
   4   6  28       6276.77       6490.90       228.96 o
   5   6  28       9524.65       9381.49       265.10 o
   6   6  28        409.57        510.71       106.77 o
   7   6  28        411.97        376.96       128.73 o
   8   6  28       1067.53        857.31       173.67 o
   9   6  28         12.30         61.99       153.89 o
   1   7  28         74.12        141.95        48.89 o
   2   7  28         28.63         44.86        53.88 o
   3   7  28        986.92       1117.56       132.65 o
   4   7  28         12.65         23.76        67.57 o
   5   7  28        806.12        750.07       117.38 o
   6   7  28        539.42        292.04       113.31 o
   7   7  28        113.09         -7.77        87.41 o
   8   7  28        109.17         68.13       112.39 o
   9   7  28        130.77        157.01       191.73 o
   0   8  28        151.85        119.10       132.08 o
   1   8  28       3058.96       2830.90       173.02 o
   2   8  28        201.13        167.23       116.05 o
   3   8  28        102.18        212.22        79.95 o
   4   8  28        461.72        581.75       109.71 o
   5   8  28       2869.49       2898.59       226.15 o
   6   8  28         10.74         18.69       101.99 o
   7   8  28        265.54        272.12       135.51 o
   8   8  28          5.02        -94.55        94.55 o
   9   8  28        723.90        507.15       411.75 o
   1   9  28       1188.75       1332.23       119.56 o
   2   9  28       4226.68       4858.10       266.37 o
   3   9  28        644.18        745.97       112.77 o
   4   9  28        462.79        257.45        99.73 o
   5   9  28         52.79        114.61        80.07 o
   6   9  28         83.99        241.66        94.87 o
   7   9  28        103.29         93.27       112.28 o
   8   9  28       1245.51       1149.81       258.49 o
   0  10  28       1278.29       1151.59       186.30 o
   1  10  28       2681.60       2571.36       195.85 o
   2  10  28       1543.64       1479.77       156.20 o
   3  10  28        566.79        583.64       146.38 o
   4  10  28        124.89        161.43        76.14 o
   5  10  28        380.89        532.37       114.33 o
   6  10  28        372.84        460.75       122.50 o
   7  10  28       1390.05       1608.59       219.03 o
   8  10  28         44.04        -31.44       163.64 o
   1  11  28         82.13        102.96       103.14 o
   2  11  28       2256.25       2779.61       213.02 o
   3  11  28        457.16        681.85       118.77 o
   4  11  28       1051.17        974.61       166.71 o
   5  11  28        122.18        108.22        85.47 o
   6  11  28        187.73        358.57       110.74 o
   7  11  28        998.59        857.45       175.81 o
   8  11  28        664.85        305.04       192.43 o
   0  12  28       2252.96       2181.12       253.03 o
   1  12  28       1080.51       1122.26       136.27 o
   2  12  28        289.09        296.24        94.23 o
   3  12  28       1176.05        924.10       174.44 o
   4  12  28         39.82        -65.96        65.96 o
   5  12  28       1062.11       1389.25       173.43 o
   6  12  28         55.78        -10.82        90.73 o
   7  12  28        365.22        337.60       190.88 o
   1  13  28       3372.93       3674.37       250.18 o
   2  13  28       1108.70        898.53       168.01 o
   3  13  28        979.82       1114.56       219.46 o
   4  13  28       2177.68       2207.43       209.66 o
   5  13  28        910.64       1246.07       166.32 o
   6  13  28        441.06        394.00       186.19 o
   0  14  28       4233.78       3876.43       476.32 o
   1  14  28       1057.21       1025.91       149.34 o
   2  14  28        406.79        255.06       107.41 o
   3  14  28          1.97        -60.98        82.42 o
   4  14  28       3162.80       3222.81       256.63 o
   5  14  28       1490.28       1801.17       217.20 o
   6  14  28        595.69        635.79       246.16 o
   1  15  28       3957.01       3858.03       270.60 o
   2  15  28          3.99        130.78       101.36 o
   3  15  28        817.80        788.31       133.77 o
   4  15  28         60.95         94.60        94.93 o
   5  15  28        857.30       1148.14       166.86 o
   0  16  28       2681.32       3152.60       460.26 o
   1  16  28         87.59        186.07        99.10 o
   2  16  28       2481.01       2652.81       241.30 o
   3  16  28        100.09        -90.52        90.52 o
   4  16  28       2503.63       2267.44       232.55 o
   1  17  28       1299.45       1298.24       204.50 o
   2  17  28          0.53        252.02       115.59 o
   1   1  29        507.03        834.84        79.05 o
   2   1  29          1.57         -5.75        40.35 o
   3   1  29       1313.86       1235.89       107.40 o
   4   1  29         65.36         68.67        76.78 o
   5   1  29        639.83        600.19       115.00 o
   6   1  29          8.66         59.97        80.40 o
   7   1  29        195.81        176.77        96.40 o
   8   1  29          7.75        -33.10        80.90 o
   9   1  29          9.12        -12.56        89.46 o
   0   2  29        191.47        247.46        87.21 o
   1   2  29       2174.26       1896.39       113.36 o
   2   2  29        570.23        553.53        65.93 o
   3   2  29        703.03        685.97        85.82 o
   4   2  29       3626.54       3689.86       223.01 o
   5   2  29        345.98        258.61        85.58 o
   6   2  29        391.69        270.97       123.42 o
   7   2  29        417.76        550.53       117.07 o
   8   2  29        236.01        243.86       103.34 o
   9   2  29        365.72        299.67       114.69 o
   1   3  29          0.44          4.95        38.61 o
   2   3  29         98.41         62.97        54.91 o
   3   3  29       2557.77       2462.99       151.99 o
   4   3  29       4199.58       3834.39       181.82 o
   5   3  29         14.02         76.55        89.25 o
   6   3  29        228.90        239.15        92.05 o
   7   3  29          0.03        -92.35        92.35 o
   8   3  29          5.40        -27.42        89.19 o
   9   3  29          5.09         -7.94        79.74 o
   0   4  29       1229.18       1140.98       158.61 o
   1   4  29       2325.27       2230.28       145.26 o
   2   4  29       4647.30       4653.35       162.82 o
   3   4  29         20.77         61.62        53.46 o
   4   4  29       5631.01       5929.65       221.00 o
   5   4  29       1055.25       1034.38       133.03 o
   6   4  29       3339.63       2754.45       205.57 o
   7   4  29        265.18         89.48        84.39 o
   8   4  29        500.10        558.98       128.04 o
   9   4  29         36.87         55.20        92.88 o
   1   5  29        346.79        373.68        64.63 o
   2   5  29        130.79        133.57        58.76 o
   3   5  29         22.49         73.05        55.27 o
   4   5  29       2753.01       2860.90       171.35 o
   5   5  29        201.06         77.51        76.80 o
   6   5  29        224.55        138.69        87.55 o
   7   5  29        737.13        571.90       118.67 o
   8   5  29        439.11        396.04       115.10 o
   9   5  29         37.79         51.12       127.43 o
   0   6  29       7717.70       7923.17       265.54 o
   1   6  29       1053.59        989.23        89.30 o
   2   6  29      17438.27      17734.46       343.88 o
   3   6  29         67.87         25.06        57.52 o
   4   6  29      10931.87      10690.54       275.99 o
   5   6  29       2579.76       2897.27       181.15 o
   6   6  29       6172.76       5083.41       424.93 o
   7   6  29        476.94        313.05       125.96 o
   8   6  29       1195.70       1176.65       252.88 o
   9   6  29        122.89        189.43       150.24 o
   1   7  29         13.96         28.04        53.24 o
   2   7  29         35.26         10.08        63.91 o
   3   7  29        674.23        851.81       118.72 o
   4   7  29        127.59        135.67       102.87 o
   5   7  29        184.34        273.08        93.86 o
   6   7  29       1410.71       1423.28       202.77 o
   7   7  29         14.18        -59.91       140.67 o
   8   7  29         70.76        -28.72       110.23 o
   9   7  29        712.63        953.94       252.69 o
   0   8  29      14836.36      15236.64       495.16 o
   1   8  29       2402.55       2779.09       165.47 o
   2   8  29      10519.02      10692.76       325.94 o
   3   8  29        703.29        447.89        99.34 o
   4   8  29       7378.86       7352.09       288.35 o
   5   8  29        319.89        197.00        89.31 o
   6   8  29       5396.98       5930.59       383.97 o
   7   8  29        156.30         57.31       103.74 o
   8   8  29       2056.92       1524.69       218.94 o
   1   9  29        177.18        100.10        76.97 o
   2   9  29         15.73         66.00        74.74 o
   3   9  29        261.95        320.83        91.48 o
   4   9  29        413.69        285.94       119.10 o
   5   9  29        601.74        765.68       129.90 o
   6   9  29       1922.70       1541.27       206.65 o
   7   9  29        101.26        150.24       115.71 o
   8   9  29        355.65         44.73       196.01 o
   0  10  29       8120.01       8987.21       615.83 o
   1  10  29         56.80        127.77        79.76 o
   2  10  29      10714.47      11349.52       350.25 o
   3  10  29        233.30        198.01       142.63 o
   4  10  29       5985.49       6211.76       342.84 o
   5  10  29        116.24        -15.63        86.94 o
   6  10  29       3988.75       4208.85       357.72 o
   7  10  29        106.62        254.13       130.31 o
   8  10  29       1128.62       1147.25       289.68 o
   1  11  29         31.06        119.77        72.85 o
   2  11  29        647.16        740.21       123.38 o
   3  11  29        129.20         64.61        87.62 o
   4  11  29       1592.07       1583.12       170.25 o
   5  11  29         49.89         94.09        85.61 o
   6  11  29       1789.52       2061.92       204.65 o
   7  11  29         85.15         46.59       107.57 o
   0  12  29       3645.30       3810.22       275.93 o
   1  12  29       1250.40       1343.43       152.58 o
   2  12  29       7442.27       7645.29       341.25 o
   3  12  29        104.88         68.55        84.46 o
   4  12  29       7076.64       7605.33       355.67 o
   5  12  29        808.59        564.86       127.96 o
   6  12  29       3733.20       3546.82       272.15 o
   7  12  29        194.60         57.46       178.29 o
   1  13  29        414.42        649.78       199.22 o
   2  13  29        304.13        237.17       102.16 o
   3  13  29          0.29         -4.65        77.70 o
   4  13  29        812.75        841.12       135.95 o
   5  13  29          0.14         55.00        89.95 o
   6  13  29       1480.66       1701.26       273.47 o
   0  14  29          2.88        181.70       143.18 o
   1  14  29       1388.33       1442.14       171.92 o
   2  14  29       1588.68       1678.23       184.73 o
   3  14  29         20.38         29.93       107.07 o
   4  14  29       3950.89       3678.21       326.01 o
   5  14  29       3715.74       3905.15       392.73 o
   1  15  29        714.10        732.08       137.97 o
   2  15  29         78.45        184.38       117.08 o
   3  15  29         94.39        118.29        97.72 o
   4  15  29        147.04        214.12       119.61 o
   0  16  29         27.78         64.15       134.40 o
   1  16  29       1012.02       1107.28       168.85 o
   2  16  29        776.45        877.47       194.45 o
   3  16  29        344.82        359.62       121.27 o
   1  17  29        345.34        362.82       120.93 o
   0   0  30       1413.70       1223.96       233.05 o
   1   0  30       1334.56       1509.64       148.92 o
   2   0  30       9451.33      10368.96       319.52 o
   3   0  30       2810.03       2667.48       193.18 o
   4   0  30      12442.04      11993.58       685.92 o
   5   0  30       7904.05       8026.57       413.03 o
   6   0  30       1216.60       1120.40       216.89 o
   7   0  30        105.32         26.53       131.06 o
   8   0  30        299.67         68.59       193.85 o
   9   0  30        188.50        181.93       147.09 o
   1   1  30       4740.94       4892.24       163.73 o
   2   1  30        717.13        653.63        74.13 o
   3   1  30      18181.17      18229.10       347.97 o
   4   1  30          4.36         92.42        70.60 o
   5   1  30       6396.53       5903.14       282.24 o
   6   1  30       1851.05       1930.92       185.42 o
   7   1  30       1370.09        965.86       282.09 o
   8   1  30        202.38        181.44       124.67 o
   9   1  30       1941.78       1878.34       203.56 o
   0   2  30       3342.99       3342.96       262.83 o
   1   2  30        733.01        841.60        79.45 o
   2   2  30       4120.47       4118.71       153.76 o
   3   2  30          5.36         58.06        61.60 o
   4   2  30      11051.05      12055.09       380.30 o
   5   2  30       3848.92       3935.83       244.24 o
   6   2  30       1966.18       1828.94       180.02 o
   7   2  30        467.83        505.27       118.53 o
   8   2  30        613.68        390.33       116.70 o
   9   2  30        655.33        483.14       129.53 o
   1   3  30       1708.65       1602.33       107.20 o
   2   3  30        183.49        140.33        50.68 o
   3   3  30      11521.48      12010.78       283.17 o
   4   3  30         27.01         73.04        74.69 o
   5   3  30       4471.64       4304.76       253.82 o
   6   3  30        829.26        814.97       170.92 o
   7   3  30          3.40         18.39        79.08 o
   8   3  30        512.50        504.85       214.23 o
   9   3  30       2942.98       3096.85       258.35 o
   0   4  30        361.67        262.82       149.41 o
   1   4  30        183.85        118.93        50.50 o
   2   4  30       6773.12       7117.55       218.22 o
   3   4  30        439.70        571.29        85.70 o
   4   4  30       5336.50       5240.24       290.85 o
   5   4  30        890.28        839.07       150.28 o
   6   4  30        662.65        598.78       119.70 o
   7   4  30        647.27        679.64       129.38 o
   8   4  30        451.31        238.74       171.35 o
   9   4  30        509.08        732.88       158.43 o
   1   5  30        954.11        967.78       101.50 o
   2   5  30         12.96         53.92        51.61 o
   3   5  30      11146.74      11604.23       284.84 o
   4   5  30        321.54        297.47        77.40 o
   5   5  30       2065.01       2070.18       182.52 o
   6   5  30       1134.33       1242.06       153.95 o
   7   5  30        146.11        128.44        86.88 o
   8   5  30        160.44          7.11       103.79 o
   9   5  30       1497.61       1601.24       246.98 o
   0   6  30        872.60        868.60       119.50 o
   1   6  30        821.74        942.84        88.93 o
   2   6  30        227.23        181.07        64.35 o
   3   6  30        147.16        123.75        70.66 o
   4   6  30         14.94        -35.01        54.68 o
   5   6  30         23.38         44.67        90.61 o
   6   6  30        133.42          4.76       108.32 o
   7   6  30        313.06        286.53       127.70 o
   8   6  30        105.81        -92.86        92.86 o
   9   6  30         30.03        415.23       207.58 o
   1   7  30       1557.42       1587.43       128.67 o
   2   7  30        199.38        117.87        85.04 o
   3   7  30       5756.70       5249.58       257.52 o
   4   7  30       1508.97       1700.89       311.85 o
   5   7  30        662.81        726.86       123.00 o
   6   7  30       2097.79       1830.63       219.44 o
   7   7  30         50.88        -71.58        90.98 o
   8   7  30         38.87         23.63       107.34 o
   0   8  30        173.91        190.99       111.42 o
   1   8  30       1147.25        991.13       181.11 o
   2   8  30          0.31        -59.93        59.93 o
   3   8  30          3.25         -6.28        96.78 o
   4   8  30        366.17        409.11        97.24 o
   5   8  30        418.49        234.89        93.28 o
   6   8  30         14.51        -42.48       156.28 o
   7   8  30        717.65        600.40       144.76 o
   8   8  30         31.98         90.04       153.99 o
   1   9  30          1.63         56.56        77.31 o
   2   9  30       2867.61       3126.68       234.29 o
   3   9  30         13.22         -3.98        75.70 o
   4   9  30        112.30          6.96        78.01 o
   5   9  30        355.73        170.34       106.54 o
   6   9  30         22.79        -11.24        90.13 o
   7   9  30          7.29         41.95       120.05 o
   8   9  30        989.65        937.82       272.02 o
   0  10  30        361.45        439.97       127.69 o
   1  10  30       2366.89       2473.01       194.39 o
   2  10  30       1015.95       1121.53       143.58 o
   3  10  30          1.52        -25.93        67.38 o
   4  10  30       1543.39       1708.11       177.82 o
   5  10  30        377.69        392.61       112.45 o
   6  10  30        105.34        306.32       114.84 o
   7  10  30        922.97       1171.41       202.48 o
   1  11  30       1727.56       1569.92       163.06 o
   2  11  30       2240.78       2352.91       199.95 o
   3  11  30        567.29        399.39       272.74 o
   4  11  30          1.53         75.08       114.37 o
   5  11  30        570.30        445.43       120.30 o
   6  11  30         97.88         12.32        96.05 o
   7  11  30        355.56        455.95       208.72 o
   0  12  30       1587.84       1503.55       239.14 o
   1  12  30        332.28        321.50       108.84 o
   2  12  30        496.07        455.29       106.15 o
   3  12  30          7.95         -1.92        76.50 o
   4  12  30        271.32        169.82        96.10 o
   5  12  30       1247.50       1363.36       171.57 o
   6  12  30        958.63       1101.00       169.71 o
   1  13  30        414.49        224.51       111.12 o
   2  13  30        743.98        618.87       127.59 o
   3  13  30       1221.17        921.98       179.79 o
   4  13  30        519.71        460.67       143.00 o
   5  13  30        152.74        -20.89       104.00 o
   6  13  30        282.70        436.15       254.93 o
   0  14  30       2661.39       2543.53       319.16 o
   1  14  30        145.74        177.93        99.08 o
   2  14  30       1766.97       1526.50       231.40 o
   3  14  30          0.78         24.01        90.94 o
   4  14  30       2309.75       2129.43       376.78 o
   5  14  30        818.37        835.88       236.50 o
   1  15  30       2181.54       2161.34       256.63 o
   2  15  30        564.78        673.89       138.67 o
   3  15  30       1829.70       1785.05       197.75 o
   4  15  30        101.02        148.70       121.41 o
   0  16  30        579.62        771.65       212.00 o
   1  16  30          0.31         40.52        99.14 o
   2  16  30        545.49        171.42       109.83 o
   3  16  30         29.18        -60.70       103.52 o
   1   1  31        462.43        440.51        73.68 o
   2   1  31        961.34       1008.33        88.23 o
   3   1  31        269.25        317.88        73.29 o
   4   1  31         42.87        -82.67       135.54 o
   5   1  31        142.74         56.08        79.68 o
   6   1  31        164.89        214.75        91.03 o
   7   1  31         24.55         89.45        84.64 o
   8   1  31        315.74         86.23        94.56 o
   9   1  31         11.60        -23.14        95.13 o
   0   2  31       2782.44       2869.39       242.93 o
   1   2  31         30.69          0.15        41.41 o
   2   2  31        543.33        712.76        99.39 o
   3   2  31        456.42        446.45        81.75 o
   4   2  31        349.91        456.53       106.81 o
   5   2  31       2062.09       2050.12       184.72 o
   6   2  31         73.30        280.12        94.98 o
   7   2  31        669.59        750.55       141.05 o
   8   2  31          7.25         66.31        91.59 o
   9   2  31         73.55        154.00       117.60 o
   1   3  31        329.55        440.81        74.95 o
   2   3  31       1418.40       1359.59       117.61 o
   3   3  31       8805.84       8256.07       240.59 o
   4   3  31         42.49        137.59        77.86 o
   5   3  31       1281.02       1248.37       196.88 o
   6   3  31         46.31         -2.43        85.10 o
   7   3  31         13.50         46.19        81.12 o
   8   3  31       1092.69        893.09       146.22 o
   9   3  31       1262.73       1127.95       179.39 o
   0   4  31       1872.28       2069.28       210.72 o
   1   4  31        215.02        246.72        58.99 o
   2   4  31        457.40        415.19        76.04 o
   3   4  31        458.21        588.19        89.72 o
   4   4  31         11.51        -18.74        79.84 o
   5   4  31        137.54        258.18        95.02 o
   6   4  31        173.45        183.11        88.81 o
   7   4  31       1249.36       1527.03       181.74 o
   8   4  31        159.17        157.78       106.59 o
   9   4  31        254.08        485.71       162.00 o
   1   5  31       5751.49       5982.35       198.11 o
   2   5  31        274.86        323.87        73.94 o
   3   5  31      20226.89      20029.44       385.83 o
   4   5  31       1252.96       1124.37       139.35 o
   5   5  31       4800.31       4924.60       277.06 o
   6   5  31        398.72        165.75        95.75 o
   7   5  31        632.68        579.89       214.69 o
   8   5  31         96.52         63.20       104.84 o
   9   5  31       3582.92       3795.85       449.31 o
   0   6  31       1036.10       1047.01       123.54 o
   1   6  31         20.00          6.44        46.76 o
   2   6  31         10.95        -10.00        52.71 o
   3   6  31        956.30        596.87       128.97 o
   4   6  31         52.24         25.91        76.58 o
   5   6  31        354.45        575.34       140.00 o
   6   6  31        183.66         -5.99        90.69 o
   7   6  31        231.91        168.31       128.49 o
   8   6  31         47.04       -125.34       125.34 o
   1   7  31       5178.88       5179.77       283.92 o
   2   7  31        529.73        507.08       106.15 o
   3   7  31      13659.99      14034.53       379.14 o
   4   7  31        483.40        475.46       106.92 o
   5   7  31       3865.14       3948.50       303.52 o
   6   7  31        387.86        326.42       125.83 o
   7   7  31        289.34        254.48       129.51 o
   8   7  31        181.32         98.44       151.99 o
   0   8  31       1245.79       1209.97       191.85 o
   1   8  31         79.08         93.35        69.65 o
   2   8  31        676.72        526.05       110.21 o
   3   8  31        181.73        188.01        84.05 o
   4   8  31        768.83        596.30       119.10 o
   5   8  31        404.95        436.28       114.80 o
   6   8  31         92.18       -113.49       113.49 o
   7   8  31         29.97         46.86       100.18 o
   8   8  31        474.24        453.34       182.80 o
   1   9  31       5540.90       5500.52       268.28 o
   2   9  31        333.48        343.59        98.36 o
   3   9  31       9582.12      10134.19       338.40 o
   4   9  31        149.34        -43.31        72.87 o
   5   9  31       6302.51       6857.07       310.57 o
   6   9  31        119.77        -92.08        92.08 o
   7   9  31        501.34        503.94       167.46 o
   0  10  31        608.56        437.24       146.67 o
   1  10  31       1171.03       1350.65       229.73 o
   2  10  31         80.80         59.25        88.98 o
   3  10  31        432.09        376.39       106.18 o
   4  10  31        137.39         56.64       110.41 o
   5  10  31       1069.84       1160.46       161.09 o
   6  10  31         92.00        100.85       114.73 o
   7  10  31        786.35        986.89       252.69 o
   1  11  31       1823.45       2040.42       216.64 o
   2  11  31        736.06        780.14       133.56 o
   3  11  31      10823.75      10998.69       387.01 o
   4  11  31          0.24          9.30        83.10 o
   5  11  31       5523.00       5975.27       340.11 o
   6  11  31        377.96        383.51       134.78 o
   7  11  31       2639.38       2933.77       384.67 o
   0  12  31         48.44        -59.22       116.90 o
   1  12  31         35.88        101.02        80.35 o
   2  12  31          5.59         49.37        75.84 o
   3  12  31         36.82        119.77        95.21 o
   4  12  31        189.97        211.31        98.46 o
   5  12  31        869.47        900.00       150.73 o
   6  12  31        334.12         96.31       200.43 o
   1  13  31        600.89        358.30       218.74 o
   2  13  31       1331.47       1281.64       186.05 o
   3  13  31       5738.92       5352.18       313.89 o
   4  13  31       1488.28       1327.69       174.09 o
   5  13  31       2574.30       2333.50       223.57 o
   0  14  31        696.85        397.84       333.29 o
   1  14  31         86.41         83.12       107.95 o
   2  14  31       1002.09       1115.55       194.19 o
   3  14  31         11.50         70.60       100.47 o
   4  14  31        353.80        241.96       121.66 o
   5  14  31        275.37         91.16       160.55 o
   1  15  31        798.32        950.23       186.26 o
   2  15  31        810.21        905.12       152.59 o
   3  15  31       1944.36       2025.71       286.40 o
   0  16  31        205.20        404.59       147.18 o
   1  16  31         17.33        -48.74       104.18 o
   2  16  31         16.99         26.54       121.91 o
   0   0  32       1138.91        882.75       209.27 o
   1   0  32        311.24        218.32        76.17 o
   2   0  32       7438.08       7762.81       287.08 o
   3   0  32       1494.99       1839.02       238.64 o
   4   0  32      19767.18      19816.79       649.96 o
   5   0  32       2655.48       2725.74       300.31 o
   6   0  32         69.15         78.88       128.59 o
   7   0  32        210.77        259.95       144.42 o
   8   0  32       1506.29       1199.28       244.68 o
   9   0  32        425.94        452.51       199.77 o
   1   1  32        133.78        157.88        48.74 o
   2   1  32       1152.24       1083.54       109.92 o
   3   1  32       9232.57       9901.09       331.50 o
   4   1  32       2141.58       2324.80       190.31 o
   5   1  32       3073.54       2911.65       217.50 o
   6   1  32       1943.11       1713.98       180.75 o
   7   1  32         23.63        -64.23        87.12 o
   8   1  32          0.79        -77.41        90.15 o
   9   1  32       1135.64       1080.79       171.11 o
   0   2  32        273.74        222.77       109.91 o
   1   2  32        111.50        182.89        56.06 o
   2   2  32       7822.08       7576.68       227.94 o
   3   2  32         31.63        -23.09        56.71 o
   4   2  32      13310.97      13687.21       389.99 o
   5   2  32         41.93         -4.77        71.73 o
   6   2  32        276.85        132.79        99.24 o
   7   2  32         43.06         91.70        93.10 o
   8   2  32        498.32        473.39       133.04 o
   9   2  32        201.75        187.44       116.54 o
   1   3  32       9626.25       9651.38       226.44 o
   2   3  32       1077.19       1200.93       140.71 o
   3   3  32      14361.08      14841.42       328.40 o
   4   3  32        802.35       1009.36       139.03 o
   5   3  32       7968.39       7501.64       314.34 o
   6   3  32       1160.38       1404.38       199.09 o
   7   3  32       1105.16       1012.24       147.89 o
   8   3  32        396.08        484.69       149.86 o
   9   3  32       2742.26       2566.95       248.45 o
   0   4  32        360.59        228.67       102.72 o
   1   4  32        338.46        408.95        67.17 o
   2   4  32       6828.66       6808.56       224.88 o
   3   4  32       2173.69       2290.51       160.87 o
   4   4  32       8075.06       8513.00       301.53 o
   5   4  32        245.62        153.48        94.53 o
   6   4  32         52.72         29.31        82.87 o
   7   4  32         34.31         69.35        90.84 o
   8   4  32         51.11        -26.13        97.26 o
   1   5  32        586.64        523.62        73.11 o
   2   5  32        120.98        175.24        66.34 o
   3   5  32        111.50        138.77        68.31 o
   4   5  32         34.68         95.63        64.81 o
   5   5  32       1137.37       1263.86       212.94 o
   6   5  32        424.44        384.35       123.14 o
   7   5  32        386.50        421.50       137.20 o
   8   5  32        156.85        209.75       129.20 o
   0   6  32       1534.59       1741.85       165.39 o
   1   6  32       1076.12       1073.67       110.38 o
   2   6  32       2150.56       2717.98       195.11 o
   3   6  32       2204.02       2022.78       175.01 o
   4   6  32       4119.15       4265.20       256.83 o
   5   6  32       1121.79       1078.11       224.95 o
   6   6  32         42.98        -33.95        94.53 o
   7   6  32        153.41        256.96       133.19 o
   8   6  32        107.19        127.08       180.81 o
   1   7  32        640.54        656.18       108.65 o
   2   7  32         92.18        112.72        79.17 o
   3   7  32        239.04        268.01        93.72 o
   4   7  32        708.47        523.47       118.01 o
   5   7  32        364.97        263.52       147.43 o
   6   7  32        143.50         94.78        98.25 o
   7   7  32         61.77         45.82       114.25 o
   8   7  32         22.19         49.52       162.34 o
   0   8  32        374.48        366.31       131.26 o
   1   8  32        610.61        690.44       117.17 o
   2   8  32        188.20        212.45        78.31 o
   3   8  32         47.13         46.19        92.93 o
   4   8  32        477.80        442.97       161.49 o
   5   8  32        200.03        150.44        91.27 o
   6   8  32         10.85        -61.86        90.59 o
   7   8  32          2.69        -93.29        93.29 o
   8   8  32         48.88         33.83       173.65 o
   1   9  32        798.24        720.04       121.46 o
   2   9  32        498.37        402.56       104.03 o
   3   9  32        793.35        889.92       139.10 o
   4   9  32          8.74        -68.63        68.63 o
   5   9  32       1798.90       1818.14       287.94 o
   6   9  32         73.47        196.78       123.50 o
   7   9  32        269.71        309.20       137.09 o
   0  10  32       1599.05       1620.06       354.97 o
   1  10  32        739.60        731.26       184.09 o
   2  10  32        332.76        325.69        99.77 o
   3  10  32       1196.23       1014.18       178.97 o
   4  10  32        599.27        571.43       132.25 o
   5  10  32          1.51         -1.04        78.78 o
   6  10  32        188.48        264.74       121.04 o
   7  10  32        389.83        499.97       217.13 o
   1  11  32         84.25        -58.43        70.45 o
   2  11  32        704.47        282.39       105.72 o
   3  11  32          9.89         87.12        90.62 o
   4  11  32        203.68        183.75        98.56 o
   5  11  32         23.33        115.83        92.65 o
   6  11  32         35.99       -202.78       202.78 o
   0  12  32        336.60        474.28       157.18 o
   1  12  32        257.79        206.65       141.53 o
   2  12  32        311.65        226.55       137.91 o
   3  12  32        174.12        183.84       118.74 o
   4  12  32        185.25        236.24       105.39 o
   5  12  32         19.28         66.61       111.50 o
   6  12  32        551.37        164.59       290.62 o
   1  13  32       1697.68       1591.57       216.76 o
   2  13  32        108.33          3.47        88.53 o
   3  13  32       3625.39       4253.18       319.33 o
   4  13  32        971.20       1061.95       166.01 o
   5  13  32        785.48        661.45       181.31 o
   0  14  32       1375.52       1368.69       259.02 o
   1  14  32        187.83        205.74       110.91 o
   2  14  32        347.08        364.99       119.74 o
   3  14  32        334.78         92.00       145.56 o
   4  14  32        486.96        484.60       149.22 o
   1  15  32       1934.11       1744.42       240.84 o
   2  15  32         18.43        -26.15       102.43 o
   3  15  32       1795.52       2098.24       263.00 o
   1   1  33       5501.05       5968.71       185.37 o
   2   1  33          7.77         58.62        53.66 o
   3   1  33       1743.07       1931.25       191.79 o
   4   1  33        134.63         92.42        90.08 o
   5   1  33        617.31        855.59       131.91 o
   6   1  33         16.08        -23.51        80.43 o
   7   1  33        224.36        141.68        99.37 o
   8   1  33         63.26         -5.52        98.55 o
   0   2  33         80.92        156.21       112.06 o
   1   2  33          2.89         69.30        47.54 o
   2   2  33        247.73        301.09        72.11 o
   3   2  33         76.06         22.43        71.75 o
   4   2  33       1850.31       1462.26       157.32 o
   5   2  33        807.27        638.48       120.28 o
   6   2  33         51.05        -19.48        79.41 o
   7   2  33       1432.99       1504.69       183.14 o
   8   2  33         92.47        228.62       112.47 o
   1   3  33       3545.46       4178.88       172.88 o
   2   3  33        226.77        220.90        69.21 o
   3   3  33          9.00         23.27        63.38 o
   4   3  33        718.09        747.45       129.34 o
   5   3  33        329.03        342.12       101.59 o
   6   3  33        206.16         58.79        81.25 o
   7   3  33         22.08        -25.89        90.08 o
   8   3  33        322.01        340.73       121.08 o
   0   4  33         28.44        125.34        89.27 o
   1   4  33          9.62        -42.15        42.15 o
   2   4  33       4905.91       5474.82       214.50 o
   3   4  33          6.58        -56.57        56.57 o
   4   4  33      10159.36       9803.92       419.03 o
   5   4  33        552.64        310.74        99.99 o
   6   4  33        254.85        104.70        88.32 o
   7   4  33        160.07        144.49       105.93 o
   8   4  33        815.73        709.75       175.39 o
   1   5  33       2046.58       2180.61       133.72 o
   2   5  33         54.39        106.66        59.31 o
   3   5  33       1539.83       1868.51       145.44 o
   4   5  33        227.75        289.35       117.21 o
   5   5  33        214.98        263.54       130.17 o
   6   5  33        212.67        240.13       170.06 o
   7   5  33        575.68        359.14       145.64 o
   8   5  33        538.83        591.77       193.63 o
   0   6  33          5.10        -21.05        86.84 o
   1   6  33        426.36        217.83        80.34 o
   2   6  33      11816.60      12091.56       435.64 o
   3   6  33          1.81         83.29        78.74 o
   4   6  33      13189.33      13415.81       469.06 o
   5   6  33       1680.28       1759.32       217.36 o
   6   6  33        271.28        150.83       111.74 o
   7   6  33          1.81        171.07       116.28 o
   8   6  33       1165.57        957.17       266.98 o
   1   7  33         78.60         75.88       106.76 o
   2   7  33         12.55        124.01        74.09 o
   3   7  33         25.31        -68.07        68.07 o
   4   7  33        593.48        712.93       125.37 o
   5   7  33         88.83        113.76        93.27 o
   6   7  33        971.31        852.75       176.56 o
   7   7  33          1.49         10.83        95.46 o
   8   7  33        140.85         -5.07       276.49 o
   0   8  33       3352.96       3576.75       307.44 o
   1   8  33        783.05        910.64       131.68 o
   2   8  33      11623.33      11876.64       364.78 o
   3   8  33        123.67        142.00        82.82 o
   4   8  33       9012.88       9909.86       346.81 o
   5   8  33       1358.50       1186.69       182.29 o
   6   8  33        757.18        771.30       172.24 o
   7   8  33        175.03        186.27       145.92 o
   1   9  33         30.97          9.88        68.87 o
   2   9  33        171.66         37.68        79.62 o
   3   9  33         33.21         -8.86       111.05 o
   4   9  33        366.69        476.33       162.92 o
   5   9  33        145.96        268.85       120.92 o
   6   9  33        809.29       1035.59       197.46 o
   7   9  33         24.06         57.55       152.48 o
   0  10  33       4518.57       4875.63       586.57 o
   1  10  33        664.07        618.95       118.54 o
   2  10  33       9227.10       9573.49       340.43 o
   3  10  33         85.11        -10.13        81.27 o
   4  10  33       8495.73       9331.87       352.46 o
   5  10  33        428.73        311.04       132.56 o
   6  10  33       1939.65       1513.41       224.72 o
   1  11  33        305.43        337.06       100.60 o
   2  11  33         95.27        124.19        83.10 o
   3  11  33         44.02        -32.43        83.86 o
   4  11  33        489.84        457.59       135.83 o
   5  11  33        157.94        166.81        83.86 o
   6  11  33        278.76        347.58       235.79 o
   0  12  33       2445.67       1967.94       285.93 o
   1  12  33          1.56        -30.82       111.59 o
   2  12  33       1667.36       1753.45       183.75 o
   3  12  33        272.69        241.09       101.67 o
   4  12  33       4854.33       5431.55       366.25 o
   5  12  33          4.14       -104.67       109.24 o
   1  13  33          0.67        -84.81       155.78 o
   2  13  33        166.45         68.25       198.98 o
   3  13  33         95.49        507.10       127.88 o
   4  13  33        333.06        178.81       144.75 o
   0  14  33        436.03        930.58       235.32 o
   1  14  33         92.08         19.51       131.34 o
   2  14  33       1004.62       1067.50       171.26 o
   3  14  33        311.15        183.21       131.28 o
   1  15  33         10.35          1.33       135.61 o
   2  15  33         43.31         93.89       151.69 o
   0   0  34        989.62        875.52       218.07 o
   1   0  34        684.34        670.45       118.97 o
   2   0  34       5952.45       6188.69       281.41 o
   3   0  34        100.82        -35.03       101.34 o
   4   0  34      11907.73      13050.66       594.19 o
   5   0  34       2327.11       2853.32       320.11 o
   6   0  34         33.84        101.93       126.65 o
   7   0  34         10.57        -35.21       122.15 o
   8   0  34       1006.32        970.90       220.18 o
   1   1  34        755.19       1001.42        92.36 o
   2   1  34       1667.37       1958.02       145.04 o
   3   1  34      19959.45      21084.35       472.76 o
   4   1  34          0.20        125.54       164.94 o
   5   1  34       3324.70       3446.39       241.14 o
   6   1  34          1.31         71.78        88.60 o
   7   1  34         26.17        -74.89        81.46 o
   8   1  34        423.71        600.39       144.71 o
   0   2  34       2662.61       2864.32       260.85 o
   1   2  34       1015.32       1175.01       115.06 o
   2   2  34      11462.60      12303.68       338.92 o
   3   2  34        308.28        292.49        98.19 o
   4   2  34       8750.27       8842.89       319.46 o
   5   2  34        989.27       1026.00       228.38 o
   6   2  34        670.83        678.93       234.01 o
   7   2  34        684.70        522.62       159.65 o
   8   2  34       2101.61       1913.63       213.73 o
   1   3  34        145.14        114.48        54.23 o
   2   3  34        702.82        835.50       103.60 o
   3   3  34       9148.04       9820.74       363.11 o
   4   3  34          6.34         48.28        76.46 o
   5   3  34       2961.27       2444.84       208.80 o
   6   3  34        259.82         52.67        91.71 o
   7   3  34        290.84        317.59       111.83 o
   8   3  34        290.53        351.21       123.69 o
   0   4  34        457.94        423.56       145.06 o
   1   4  34        224.97        193.09        68.23 o
   2   4  34       6591.68       6940.71       232.08 o
   3   4  34        623.46        525.07        99.28 o
   4   4  34       3570.96       4001.26       352.04 o
   5   4  34         26.08         32.36        79.99 o
   6   4  34        276.13        126.96        95.09 o
   7   4  34       1612.39       1666.73       228.06 o
   8   4  34       1902.29       1934.17       315.12 o
   1   5  34        627.37        544.61        86.97 o
   2   5  34        918.85       1033.29       112.50 o
   3   5  34       7956.56       8354.07       300.98 o
   4   5  34          4.96        -55.72        94.44 o
   5   5  34       2706.66       2880.70       270.87 o
   6   5  34        917.22        716.02       162.82 o
   7   5  34         23.21         76.55       114.14 o
   8   5  34       1354.41       1306.73       303.61 o
   0   6  34         99.25        231.38       112.35 o
   1   6  34        672.47        492.07       103.34 o
   2   6  34         20.72        -68.31        68.31 o
   3   6  34        148.87        225.54        95.56 o
   4   6  34         26.17        164.35       112.56 o
   5   6  34         26.56         13.51        93.21 o
   6   6  34         46.40        -59.50       135.88 o
   7   6  34        168.35        272.18       142.54 o
   1   7  34        546.98        551.03       167.68 o
   2   7  34        186.19        257.34        88.31 o
   3   7  34       2067.59       2236.79       195.64 o
   4   7  34          0.60        -85.33        85.33 o
   5   7  34       1540.30       1276.27       409.94 o
   6   7  34        292.72        145.47       121.10 o
   7   7  34         46.13        166.40       122.46 o
   0   8  34        574.73        816.20       252.82 o
   1   8  34          8.63         -7.21        67.17 o
   2   8  34        477.39        649.23       119.50 o
   3   8  34          4.48         22.29        78.83 o
   4   8  34        152.04         53.81        84.66 o
   5   8  34         53.44         35.74       112.95 o
   6   8  34        246.79        195.68       120.30 o
   7   8  34        339.94        297.02       194.86 o
   1   9  34        659.04        476.31       109.11 o
   2   9  34          9.69        -39.23        77.67 o
   3   9  34         17.14         29.98        84.45 o
   4   9  34        704.41        748.10       134.93 o
   5   9  34         19.37         49.43       100.79 o
   6   9  34        704.20        635.17       199.59 o
   0  10  34       4022.17       5282.85       613.56 o
   1  10  34          0.74        -34.12        72.43 o
   2  10  34         90.42         67.27       130.98 o
   3  10  34         81.19        132.39        93.21 o
   4  10  34         61.38         30.32        84.19 o
   5  10  34         24.80         76.04       109.05 o
   6  10  34       1220.43       1462.23       280.81 o
   1  11  34        761.27        847.74       194.09 o
   2  11  34        144.17        119.59        90.16 o
   3  11  34         99.65        156.60        98.73 o
   4  11  34         28.75        -66.16       130.85 o
   5  11  34        222.12        212.75       128.19 o
   0  12  34        181.49          7.06       185.05 o
   1  12  34         43.09         11.15        99.59 o
   2  12  34       1603.57       1619.64       189.36 o
   3  12  34         23.47         70.52        94.32 o
   4  12  34       1708.90       1930.08       272.55 o
   5  12  34         41.02        -88.02       115.56 o
   1  13  34        627.29        613.25       160.36 o
   2  13  34         43.67        -51.60        93.06 o
   3  13  34        769.71        536.91       131.39 o
   4  13  34         49.38        -27.49       106.35 o
   0  14  34        542.95        544.15       388.55 o
   1  14  34         21.65        -86.91       120.67 o
   2  14  34       1945.26       2280.94       328.84 o
   3  14  34        152.08         75.88       124.84 o
   1   1  35         23.80         83.53        49.52 o
   2   1  35        192.70        235.28        74.10 o
   3   1  35        419.10        665.11       115.21 o
   4   1  35        309.58        410.12       167.69 o
   5   1  35          1.16        144.63        80.71 o
   6   1  35         48.01         53.94        91.21 o
   7   1  35         97.32          7.86       103.71 o
   8   1  35        476.74        283.54       129.85 o
   0   2  35       7057.63       7427.41       353.46 o
   1   2  35        557.73        515.66        74.59 o
   2   2  35       1613.53       1674.71       137.83 o
   3   2  35         74.90        -74.11        74.11 o
   4   2  35        539.54        566.09       113.90 o
   5   2  35        652.37        803.78       210.07 o
   6   2  35        579.66        742.89       138.38 o
   7   2  35        263.07        246.86       120.52 o
   8   2  35          0.00        -65.22       102.20 o
   1   3  35         40.11        152.53        63.11 o
   2   3  35        157.17        165.43        70.58 o
   3   3  35       5883.98       5934.21       297.09 o
   4   3  35        399.77        206.88       136.92 o
   5   3  35        316.41        293.53       100.05 o
   6   3  35         65.70        -69.15        69.15 o
   7   3  35         55.58        -98.24       107.45 o
   8   3  35        268.14        281.18       148.93 o
   0   4  35        131.99        171.55        82.19 o
   1   4  35         37.90         32.81        55.97 o
   2   4  35       1015.02        986.91       122.31 o
   3   4  35        191.14        241.58        91.53 o
   4   4  35        119.84        -21.18        78.69 o
   5   4  35        312.77        321.86       106.90 o
   6   4  35          0.24         -4.82        90.39 o
   7   4  35        736.22        468.97       140.32 o
   8   4  35        380.58        229.38       131.43 o
   1   5  35       1077.21       1216.25       119.55 o
   2   5  35         70.74         63.15        70.48 o
   3   5  35      14475.63      15452.53       576.00 o
   4   5  35        787.06        698.13       153.21 o
   5   5  35       1858.23       1758.51       434.65 o
   6   5  35         60.24         63.30       101.53 o
   7   5  35        331.83        226.29       174.21 o
   0   6  35        402.07        525.66       145.92 o
   1   6  35          9.66        -65.23        65.23 o
   2   6  35        547.63        510.96       109.34 o
   3   6  35         91.87         52.02        89.31 o
   4   6  35        400.53        337.93       123.41 o
   5   6  35        728.20        493.53       144.22 o
   6   6  35          0.23         72.06       104.46 o
   7   6  35        403.77        385.37       139.93 o
   1   7  35       3117.39       3184.32       220.19 o
   2   7  35         42.32        -35.63        78.45 o
   3   7  35      18959.48      20542.65       498.38 o
   4   7  35        115.24        107.00        99.24 o
   5   7  35       4041.20       4121.04       330.64 o
   6   7  35        144.03         29.49       116.56 o
   7   7  35        626.46        410.73       187.00 o
   0   8  35        873.89       1301.86       320.31 o
   1   8  35         16.35         12.31        74.65 o
   2   8  35         15.44         94.48        79.85 o
   3   8  35          1.89         93.26        94.08 o
   4   8  35       1049.02        470.50       144.05 o
   5   8  35        177.30          5.27       165.58 o
   6   8  35         21.33          4.41       167.07 o
   1   9  35       3199.21       3336.13       240.39 o
   2   9  35         85.31         50.05        86.64 o
   3   9  35       9741.24      10490.85       368.52 o
   4   9  35         32.66        -23.85        87.01 o
   5   9  35       3508.61       3831.54       398.96 o
   6   9  35        177.31        240.90       154.42 o
   0  10  35        611.33        549.69       168.06 o
   1  10  35         59.64         11.70        89.64 o
   2  10  35        221.44        365.09       110.65 o
   3  10  35        139.96         31.53        84.80 o
   4  10  35         38.22         -7.84       104.51 o
   5  10  35        332.24        236.56       132.63 o
   6  10  35         42.16        -48.02       149.47 o
   1  11  35       3483.08       3845.74       316.42 o
   2  11  35        202.33        184.66       116.78 o
   3  11  35       4466.42       4820.92       304.17 o
   4  11  35          0.86        -86.66        86.66 o
   5  11  35       2577.69       2350.43       327.24 o
   0  12  35       1591.13       1370.14       251.68 o
   1  12  35       1201.04        890.17       173.90 o
   2  12  35         14.36         76.47        91.70 o
   3  12  35         30.91         53.73        91.65 o
   4  12  35          0.93         98.60       122.04 o
   1  13  35       2887.40       2594.25       280.20 o
   2  13  35        758.51        411.46       179.41 o
   3  13  35       2163.74       2304.20       266.12 o
   0  14  35         47.81         25.58       193.09 o
   1  14  35        324.62        331.78       180.65 o
   2  14  35        480.08        597.72       281.90 o
   0   0  36       1073.53       1118.01       242.35 o
   1   0  36       2364.56       2622.73       214.89 o
   2   0  36      13263.83      14543.77       604.21 o
   3   0  36        166.21        180.92       237.91 o
   4   0  36       5265.09       5489.26       426.92 o
   5   0  36         22.48        108.71       136.81 o
   6   0  36        814.23        811.92       210.39 o
   7   0  36        109.07         -9.73       138.24 o
   8   0  36       1369.92        724.46       227.71 o
   1   1  36       5814.92       5600.67       203.55 o
   2   1  36        147.31        217.90       100.57 o
   3   1  36       9055.28      10064.56       348.42 o
   4   1  36         45.42         70.91        91.21 o
   5   1  36         20.78        201.32       100.69 o
   6   1  36       1662.35       1626.43       183.95 o
   7   1  36        290.89        145.33       107.59 o
   0   2  36         97.42        195.75       103.09 o
   1   2  36        547.66        473.59        88.53 o
   2   2  36       5561.80       5958.35       248.41 o
   3   2  36        711.36        723.03       128.85 o
   4   2  36       3462.49       3840.00       253.58 o
   5   2  36        949.93        924.63       159.82 o
   6   2  36        105.17         74.54        86.13 o
   7   2  36        147.34        214.22       103.19 o
   1   3  36       1920.35       1785.86       142.75 o
   2   3  36         28.25        -16.88        57.49 o
   3   3  36       7977.20       8482.95       311.78 o
   4   3  36        130.79        108.11        82.65 o
   5   3  36       2071.35       1808.43       187.02 o
   6   3  36       1099.83        904.98       150.12 o
   7   3  36        402.85        508.46       157.43 o
   0   4  36         70.62        -23.90        66.48 o
   1   4  36        157.85        151.16        65.58 o
   2   4  36       2179.58       2163.29       159.59 o
   3   4  36        613.42        694.24       118.73 o
   4   4  36       1791.79       1905.73       191.36 o
   5   4  36         13.64          9.15        91.96 o
   6   4  36         66.68        -54.67       107.90 o
   7   4  36        513.47        716.54       168.97 o
   1   5  36          7.48         35.39       104.80 o
   2   5  36        114.44         71.50        80.42 o
   3   5  36       1140.21       1383.04       191.16 o
   4   5  36        103.75        147.49       116.52 o
   5   5  36       2400.60       1869.49       226.21 o
   6   5  36        453.94        455.67       143.22 o
   7   5  36        260.49        411.84       145.73 o
   0   6  36       1102.39       1167.16       277.29 o
   1   6  36        700.53        818.41       128.31 o
   2   6  36       2079.53       2023.82       185.73 o
   3   6  36       1174.12       1326.26       158.24 o
   4   6  36       1427.90       1570.52       215.81 o
   5   6  36          2.11        -36.22       112.93 o
   6   6  36        757.00        978.88       198.92 o
   7   6  36        692.28        733.95       213.81 o
   1   7  36          0.68         98.12        77.42 o
   2   7  36       1185.62       1362.29       162.80 o
   3   7  36         43.73        211.96        98.09 o
   4   7  36          2.61        153.35       109.15 o
   5   7  36         84.95        -42.48       109.92 o
   6   7  36        373.17        459.09       144.55 o
   0   8  36          0.19       -127.01       127.01 o
   1   8  36       1063.65        981.40       149.48 o
   2   8  36         53.92        148.55        88.28 o
   3   8  36        336.83        325.18       101.52 o
   4   8  36         77.11         92.26       102.91 o
   5   8  36       1057.63       1140.92       198.12 o
   6   8  36        185.01         87.08       156.53 o
   1   9  36       1695.28       1587.25       211.71 o
   2   9  36        467.43        514.26       126.47 o
   3   9  36        169.03         57.06        89.28 o
   4   9  36        351.63        401.75       252.16 o
   5   9  36         27.67        124.62       115.51 o
   6   9  36        555.85        446.02       194.70 o
   0  10  36       1049.90        908.26       221.29 o
   1  10  36        702.52        512.75       134.86 o
   2  10  36        218.20        139.72        95.56 o
   3  10  36         38.42         50.53        91.73 o
   4  10  36        218.59        192.83       116.36 o
   5  10  36       1512.69        961.60       308.03 o
   1  11  36        568.33        698.93       159.97 o
   2  11  36        240.76        182.81       104.63 o
   3  11  36        394.55        283.75       117.48 o
   4  11  36          8.93       -113.68       113.68 o
   0  12  36        482.63        465.83       184.57 o
   1  12  36         61.99        -94.58        94.58 o
   2  12  36         68.52        224.13       128.94 o
   3  12  36         16.33        269.58       124.60 o
   1  13  36        289.19        411.98       187.66 o
   2  13  36        309.40        275.30       169.01 o
   1   1  37        264.40        430.59        90.63 o
   2   1  37          1.32        -49.39        66.45 o
   3   1  37        708.51        950.08       170.82 o
   4   1  37          1.90        -25.64        82.24 o
   5   1  37        453.01        520.41       139.26 o
   6   1  37          1.60        -71.86        88.66 o
   7   1  37         22.53         89.47       112.75 o
   0   2  37         21.58         50.33        76.48 o
   1   2  37        433.60        433.76        86.09 o
   2   2  37        137.25        154.65        78.78 o
   3   2  37       1221.65       1307.80       207.94 o
   4   2  37       1869.62       1807.98       237.36 o
   5   2  37         83.19         51.34        84.18 o
   6   2  37         59.42         24.91       100.83 o
   7   2  37        262.67        178.74       118.21 o
   1   3  37         53.88          1.67        58.76 o
   2   3  37         45.78          8.92        67.10 o
   3   3  37        153.16         33.50        82.36 o
   4   3  37        381.90        416.81       102.55 o
   5   3  37        366.73        170.25        95.55 o
   6   3  37         93.91         10.56       115.83 o
   7   3  37         19.10        -53.22       109.80 o
   0   4  37        113.56        124.34        93.94 o
   1   4  37         67.36        -54.38        54.38 o
   2   4  37       2931.73       3162.15       194.40 o
   3   4  37         10.46        -82.28        88.72 o
   4   4  37       3684.42       3515.46       297.57 o
   5   4  37         12.86        -92.02        92.02 o
   6   4  37         73.34        154.98       125.44 o
   7   4  37         36.91         71.88       117.27 o
   1   5  37        518.60        400.35        97.68 o
   2   5  37        467.99        289.72        97.53 o
   3   5  37        430.91        517.10       141.65 o
   4   5  37         31.73         10.11        94.79 o
   5   5  37        184.56        262.78       120.18 o
   6   5  37        247.14        178.81       175.03 o
   7   5  37        155.47        328.72       177.58 o
   0   6  37       1896.64       2089.15       384.30 o
   1   6  37        459.26        657.93       120.83 o
   2   6  37       5727.23       6120.33       316.84 o
   3   6  37        241.00         60.99       105.21 o
   4   6  37       6988.12       7455.60       493.04 o
   5   6  37        113.69         90.27       143.19 o
   6   6  37        685.52        656.13       243.19 o
   1   7  37          6.28        -65.77        76.48 o
   2   7  37          2.14         22.26        85.02 o
   3   7  37        917.23        838.02       137.50 o
   4   7  37          0.66        -67.49       115.67 o
   5   7  37          0.80        -67.36       119.36 o
   6   7  37         51.17         36.02       124.12 o
   0   8  37       1470.31       1087.89       297.75 o
   1   8  37        170.70        386.62       119.49 o
   2   8  37       5140.08       5605.00       316.14 o
   3   8  37        182.16        261.11       103.86 o
   4   8  37       6000.53       6420.71       413.21 o
   5   8  37         18.46        -13.65       135.54 o
   6   8  37       1192.14       1260.94       272.69 o
   1   9  37         42.51         11.00        93.41 o
   2   9  37        155.78        204.40        95.52 o
   3   9  37        172.81        169.49        98.18 o
   4   9  37         14.24        -27.75       102.89 o
   5   9  37        231.00        112.55       141.84 o
   0  10  37       5105.83       5499.16       470.68 o
   1  10  37        119.52         51.55       105.85 o
   2  10  37       3459.38       3525.58       313.90 o
   3  10  37         98.41        -80.52       100.46 o
   4  10  37       5368.84       5813.89       519.95 o
   1  11  37        363.39        547.18       158.18 o
   2  11  37        296.38        193.26       125.57 o
   3  11  37         23.77        -76.18       111.50 o
   4  11  37        168.38        327.09       179.46 o
   0  12  37       6994.90       7537.05       569.20 o
   1  12  37       1135.74       1145.53       194.41 o
   2  12  37       1862.50       1576.26       493.99 o
   3  12  37         12.26        -97.78       118.09 o
   1  13  37        545.73        287.87       182.66 o
   0   0  38       1932.04       1935.34       328.24 o
   1   0  38        109.03        287.55       118.55 o
   2   0  38       7386.13       7528.23       410.19 o
   3   0  38        287.17        208.22       189.11 o
   4   0  38       3657.29       3972.26       509.23 o
   5   0  38        150.25        394.25       162.76 o
   6   0  38        322.18        254.13       309.99 o
   7   0  38        259.89         66.00       166.81 o
   1   1  38       3225.45       3426.76       196.45 o
   2   1  38        736.83        881.71       153.62 o
   3   1  38       1928.80       2065.57       190.31 o
   4   1  38        292.06        244.39       100.47 o
   5   1  38       3045.51       3283.32       252.16 o
   6   1  38        190.12        201.05       103.77 o
   7   1  38        736.73        863.89       177.51 o
   0   2  38       1832.16       1967.84       192.74 o
   1   2  38         48.66         64.55        61.88 o
   2   2  38       6734.44       6786.45       323.74 o
   3   2  38        721.70        469.60       113.95 o
   4   2  38       1950.11       2123.54       197.83 o
   5   2  38         70.95        -42.68        74.67 o
   6   2  38       1239.36       1143.44       162.98 o
   7   2  38        364.49        343.84       130.64 o
   1   3  38        885.12        865.61       109.35 o
   2   3  38       1469.18       1531.89       162.89 o
   3   3  38        732.67       1132.13       151.60 o
   4   3  38          4.84         65.41        88.75 o
   5   3  38        755.58        548.61       261.46 o
   6   3  38        207.25        165.85       123.64 o
   7   3  38        403.30        472.94       161.18 o
   0   4  38       1158.53        891.53       214.51 o
   1   4  38         81.24          5.29        77.33 o
   2   4  38       3318.76       3456.25       422.58 o
   3   4  38         67.16         60.02       101.90 o
   4   4  38       1563.34       2243.37       247.42 o
   5   4  38        279.60        232.10       117.30 o
   6   4  38        679.00       1023.36       213.48 o
   1   5  38        577.55        875.00       175.16 o
   2   5  38       1313.97       1564.26       164.80 o
   3   5  38        688.56        602.02       180.34 o
   4   5  38        146.73        -40.09        99.53 o
   5   5  38        428.12        329.69       136.50 o
   6   5  38         29.24        -37.61       134.28 o
   0   6  38        370.47        342.74       211.61 o
   1   6  38        805.24        806.29       126.60 o
   2   6  38        203.25         -3.79        87.91 o
   3   6  38         93.01        116.96       116.75 o
   4   6  38         13.61         48.44       112.19 o
   5   6  38        260.04        453.37       198.95 o
   6   6  38        358.30        322.59       173.33 o
   1   7  38        783.96        685.91       172.12 o
   2   7  38       1712.66       1779.66       259.11 o
   3   7  38        617.01        451.28       176.12 o
   4   7  38         91.07       -128.23       128.23 o
   5   7  38        385.01        118.65       301.32 o
   0   8  38        486.89        408.22       163.34 o
   1   8  38        844.29        816.78       156.54 o
   2   8  38        216.34        260.71       107.58 o
   3   8  38         43.10         33.10        95.83 o
   4   8  38         29.62        -97.67        97.67 o
   5   8  38        407.44        461.69       184.88 o
   1   9  38          3.64        -75.68        98.46 o
   2   9  38       1472.53       1045.30       159.75 o
   3   9  38         77.74        202.42       100.78 o
   4   9  38        391.62        422.10       157.92 o
   5   9  38         36.14        -69.29       133.53 o
   0  10  38       3843.55       5237.06       466.67 o
   1  10  38        647.96        888.22       173.64 o
   2  10  38          3.17        -16.00       174.40 o
   3  10  38         15.53        -72.86        90.19 o
   4  10  38          1.56       -195.38       295.00 o
   1  11  38       1168.77       1210.06       206.54 o
   2  11  38        586.97        435.27       181.99 o
   3  11  38        464.69        474.42       145.72 o
   0  12  38         16.00       -132.41       194.81 o
   1  12  38        362.07        379.83       182.82 o
   2  12  38       1485.90       1315.64       380.01 o
   1   1  39          0.23        121.27        75.88 o
   2   1  39        216.10        270.71        91.53 o
   3   1  39         12.84         46.21       115.45 o
   4   1  39         71.95          7.38        83.77 o
   5   1  39         10.16        129.85        96.12 o
   6   1  39         30.05        -27.65       128.20 o
   0   2  39          6.63         13.89        77.25 o
   1   2  39        125.76        130.46        71.39 o
   2   2  39         87.33        302.03        98.60 o
   3   2  39         58.91        201.92        93.17 o
   4   2  39        261.62        -39.35       124.87 o
   5   2  39         50.18        -63.25        81.62 o
   6   2  39        209.27        243.95       106.83 o
   1   3  39       1153.21       1123.91       125.96 o
   2   3  39        462.37        290.72       101.68 o
   3   3  39       1595.32       1509.35       170.75 o
   4   3  39        191.66        234.64       114.91 o
   5   3  39        368.05        349.23       129.10 o
   6   3  39        131.19        270.05       132.83 o
   0   4  39         48.95        174.96       171.34 o
   1   4  39        505.23        573.45       112.32 o
   2   4  39        105.75        189.12       106.34 o
   3   4  39         30.11         -5.18        97.81 o
   4   4  39        130.34        157.81       146.61 o
   5   4  39          3.96        -44.43       100.86 o
   6   4  39          7.30        -87.36       197.89 o
   1   5  39       3889.86       3839.99       247.08 o
   2   5  39          0.49        -79.75        88.71 o
   3   5  39       4232.92       4808.43       350.18 o
   4   5  39         25.19        143.72       120.31 o
   5   5  39       1579.78       1283.95       210.43 o
   6   5  39         14.42         32.16       182.50 o
   0   6  39          3.61        249.46       172.93 o
   1   6  39        507.18        514.68       142.67 o
   2   6  39        827.86        716.72       133.19 o
   3   6  39          0.36         -1.88        98.51 o
   4   6  39        221.30        383.59       130.88 o
   5   6  39          5.74        -74.18       138.80 o
   1   7  39       3110.61       3084.10       282.32 o
   2   7  39        226.98        260.65        98.74 o
   3   7  39       3344.70       3839.06       324.15 o
   4   7  39         78.95         97.07       107.40 o
   5   7  39       1479.04       1502.80       493.19 o
   0   8  39         65.13        -47.44       109.63 o
   1   8  39        472.65        629.33       156.84 o
   2   8  39        221.18         -3.43        90.24 o
   3   8  39        117.94         95.54       121.51 o
   4   8  39          7.28       -106.92       106.92 o
   1   9  39       4470.61       4988.79       362.20 o
   2   9  39          0.60         47.97       110.01 o
   3   9  39       4219.66       4413.75       494.29 o
   4   9  39          4.78         -6.17       137.91 o
   0  10  39          5.45         -2.90       154.60 o
   1  10  39        532.27        429.31       142.42 o
   2  10  39        334.27        358.20       136.18 o
   3  10  39        143.58         64.29       185.40 o
   1  11  39       3907.51       3775.82       399.77 o
   2  11  39        148.10        148.82       152.37 o
   0   0  40       3035.43       3025.78       316.71 o
   1   0  40          5.15         29.55        88.60 o
   2   0  40       1963.98       1879.54       263.72 o
   3   0  40        176.15        225.66       130.17 o
   4   0  40         69.12        -16.93       158.74 o
   5   0  40         13.54       -118.26       118.26 o
   6   0  40       1954.33       1762.95       289.71 o
   1   1  40       1890.20       2013.62       183.59 o
   2   1  40       2176.14       2303.34       198.72 o
   3   1  40       3325.99       3492.96       246.96 o
   4   1  40        210.35        165.96        92.60 o
   5   1  40        152.99         46.29        95.59 o
   6   1  40        308.49         82.78       112.09 o
   0   2  40       3931.42       4288.73       293.14 o
   1   2  40        202.93        185.16        88.14 o
   2   2  40       1464.31       1434.85       164.75 o
   3   2  40         32.31        108.17        86.51 o
   4   2  40        602.50        503.47       120.58 o
   5   2  40        112.81        261.95       131.23 o
   6   2  40       1106.38       1281.41       493.41 o
   1   3  40       7589.06       8319.43       341.59 o
   2   3  40        469.17        369.56       107.18 o
   3   3  40       3512.57       3927.61       309.17 o
   4   3  40         82.07        -99.38        99.38 o
   5   3  40       1725.42       1654.29       255.15 o
   6   3  40        114.84        159.67       140.78 o
   0   4  40       3184.35       3004.87       326.82 o
   1   4  40        205.16        145.02       137.92 o
   2   4  40        684.71        426.54       215.02 o
   3   4  40        198.45         41.75       141.31 o
   4   4  40        571.56        297.10       128.85 o
   5   4  40         16.21          4.06       119.52 o
   1   5  40       1648.48       1474.18       196.77 o
   2   5  40         21.44        -28.49        92.30 o
   3   5  40         30.37         51.39       108.29 o
   4   5  40        139.00        155.48       177.29 o
   5   5  40        123.50         54.07       104.84 o
   0   6  40        883.11        827.37       196.05 o
   1   6  40        699.03        764.16       155.74 o
   2   6  40        747.83        575.24       148.70 o
   3   6  40       1068.17       1107.78       214.82 o
   4   6  40         52.80         10.89       110.40 o
   5   6  40        206.11        -62.83       112.06 o
   1   7  40        132.24        235.58       121.50 o
   2   7  40        241.82        250.84       107.72 o
   3   7  40         13.83        -93.32        93.32 o
   4   7  40        212.68        126.01       123.56 o
   0   8  40        144.75        108.20       139.94 o
   1   8  40        552.18        429.15       151.28 o
   2   8  40          2.41        -31.09       107.02 o
   3   8  40         70.09         14.18       118.46 o
   4   8  40          2.78         49.73       300.86 o
   1   9  40       1384.16       1809.58       235.52 o
   2   9  40        442.56        465.88       157.26 o
   3   9  40         40.79        -93.78       165.04 o
   0  10  40        258.52         -0.69       208.44 o
   1  10  40        483.28        374.59       177.66 o
   2  10  40        320.03        300.20       151.55 o
   1   1  41        544.19        692.90       121.63 o
   2   1  41        186.63         99.81        92.56 o
   3   1  41        310.44        337.15       116.19 o
   4   1  41         15.31       -105.35       105.35 o
   5   1  41        227.78        183.14       109.73 o
   0   2  41       1353.09       1760.64       200.95 o
   1   2  41         34.51          5.04        80.86 o
   2   2  41        294.95        123.06       118.11 o
   3   2  41         55.12        -29.49        94.82 o
   4   2  41         26.71        -67.84       110.00 o
   5   2  41       1021.02        850.37       170.50 o
   1   3  41         98.02        290.19       109.50 o
   2   3  41        535.55        443.17       136.13 o
   3   3  41         71.80        -78.88        85.58 o
   4   3  41        179.98        103.83       105.97 o
   5   3  41         29.16         23.67       115.83 o
   0   4  41       4579.79       5640.91       445.80 o
   1   4  41        470.48        307.89       131.58 o
   2   4  41       1605.13       1539.69       216.23 o
   3   4  41         25.78         18.93       113.92 o
   4   4  41        466.53        342.82       136.60 o
   5   4  41        333.69        581.11       157.48 o
   1   5  41        933.60        930.60       169.44 o
   2   5  41        323.06        326.73       129.98 o
   3   5  41        418.91        322.19       154.65 o
   4   5  41         85.02        157.58       121.01 o
   5   5  41        103.70         53.28       266.79 o
   0   6  41       5454.48       5291.75      1319.08 o
   1   6  41        432.36        625.55       149.05 o
   2   6  41       2075.62       2187.92       244.63 o
   3   6  41          4.53        -81.82        99.26 o
   4   6  41       1183.27       1084.15       194.41 o
   1   7  41         46.16         11.29       219.19 o
   2   7  41        768.43        578.92       324.87 o
   3   7  41         34.32        -99.20        99.20 o
   4   7  41        268.87        174.79       473.61 o
   0   8  41       5794.92       6396.47       520.51 o
   1   8  41          0.01       -114.24       114.24 o
   2   8  41       2307.22       2275.21       280.50 o
   3   8  41          0.95       -128.14       128.14 o
   1   9  41         21.01         44.11       142.07 o
   2   9  41        567.68        522.14       606.62 o
   0   0  42       2526.26       3146.48       455.28 o
   1   0  42        431.48        174.61       123.92 o
   2   0  42        844.70        915.78       202.28 o
   3   0  42        359.12        505.59       173.79 o
   4   0  42        843.28        937.62       215.02 o
   5   0  42        530.71        666.03       307.33 o
   1   1  42       2742.81       2773.29       219.89 o
   2   1  42        333.16        601.82       126.98 o
   3   1  42        147.47         28.44        96.71 o
   4   1  42         53.84        -79.62        90.94 o
   5   1  42       1165.80       1275.76       178.27 o
   0   2  42       5126.97       5675.70       353.42 o
   1   2  42        589.80        550.88       123.15 o
   2   2  42       1850.24       1775.71       182.89 o
   3   2  42         50.35         42.65       103.12 o
   4   2  42       1196.11       1190.53       339.43 o
   5   2  42         14.56         24.42       114.58 o
   1   3  42       2113.58       2124.01       293.65 o
   2   3  42         38.78        -96.03        96.03 o
   3   3  42          8.73         48.36       152.33 o
   4   3  42          0.83        -47.27       101.68 o
   0   4  42       3682.47       4371.60       396.72 o
   1   4  42        305.30        328.44       151.78 o
   2   4  42       1949.61       2245.56       243.65 o
   3   4  42          0.38        -65.21        95.45 o
   4   4  42        768.42        609.06       167.13 o
   1   5  42       2667.21       2837.15       581.47 o
   2   5  42        492.75        324.40       142.65 o
   3   5  42        114.32         -6.40       106.44 o
   4   5  42        229.93        282.93       210.59 o
   0   6  42        441.55        341.03       204.64 o
   1   6  42        199.01        298.25       222.16 o
   2   6  42        211.27        291.16       157.22 o
   3   6  42          4.62        -92.78        92.78 o
   1   7  42        862.75        592.85       153.02 o
   2   7  42        875.69       1247.86       272.09 o
   3   7  42         70.53        118.57       168.72 o
   0   8  42        181.19        -20.29       197.37 o
   1   8  42        185.49        206.41       161.29 o
   2   8  42        313.62        368.75       250.25 o
   1   1  43         10.18         68.23        83.60 o
   2   1  43         28.51        253.28        90.43 o
   3   1  43          0.95        -78.17        78.17 o
   4   1  43        228.50        106.83        95.06 o
   0   2  43        644.29        621.84       339.51 o
   1   2  43          2.28        115.27       118.81 o
   2   2  43        550.68        579.75       140.76 o
   3   2  43        282.52        305.15       131.01 o
   4   2  43        106.88         69.05       105.09 o
   1   3  43       1132.70        805.51       205.31 o
   2   3  43         89.94        188.28       119.93 o
   3   3  43         31.19        -55.47       124.39 o
   4   3  43        697.57        371.77       138.41 o
   0   4  43         30.28          1.49       138.02 o
   1   4  43        316.90        492.77       174.66 o
   2   4  43        383.97        277.38       136.91 o
   3   4  43         52.54        -66.78       100.55 o
   1   5  43       5510.23       6034.77       489.39 o
   2   5  43        293.94        398.69       268.82 o
   3   5  43        375.85        165.18       136.52 o
   0   6  43        236.23        193.26       163.34 o
   1   6  43        349.99        426.26       184.10 o
   2   6  43        721.06        836.54       220.53 o
   1   7  43       5245.80       5505.53       469.83 o
   0   0  44       1956.38       2977.57       458.70 o
   1   0  44        243.45        301.31       214.88 o
   2   0  44        108.65        169.22       140.58 o
   3   0  44         36.89       -110.59       110.59 o
   1   1  44       4190.06       4568.49       333.79 o
   2   1  44        994.86        669.00       151.72 o
   3   1  44        168.00         34.31        89.88 o
   0   2  44       3008.53       2525.34       454.84 o
   1   2  44        108.86        195.88       180.65 o
   2   2  44        132.68        221.29       142.20 o
   3   2  44         57.74        -77.51        97.72 o
   1   3  44       4975.80       5765.42       476.91 o
   2   3  44        602.75        652.52       161.18 o
   3   3  44       1157.57       1118.76       194.04 o
   0   4  44       3881.82       4109.75       406.34 o
   1   4  44          5.94        104.38       157.76 o
   2   4  44        278.38        379.30       180.14 o
   1   5  44       1073.85       1100.08       249.29 o
   2   5  44         14.84         64.57       203.12 o
   0   6  44       1518.54       1711.89       384.14 o
   1   6  44          3.70         86.15       218.70 o
   1   1  45        321.69        -16.64       154.19 o
   2   1  45         11.86        -16.44       107.99 o
   0   2  45          0.99         94.42       196.81 o
   1   2  45          2.01         71.68       141.98 o
   2   2  45        246.02        178.90       229.17 o
   1   3  45        136.36        149.26       155.81 o
   0   4  45       4298.79       4899.15       654.43 o
                                                
